# Supplementary material for: The long noncoding RNA landscape of neuroendocrine prostate cancer and its clinical implications
Source: Gigascience. 2018 May 10;7(6):giy050. doi: 10.1093/gigascience/giy050 (PMC6007253; doi:10.1093/gigascience/giy050)
Supplement: Supplement Files [file giy050_supplement_files.zip]

Archive with 15 entries (15 files):
- SF1.pdf
- SF10.pdf
- SF11.pdf
- SF12.pdf
- SF13.pdf
- SF14.pdf
- SF2.pdf
- SF3.pdf
- SF4.pdf
- SF5.pdf
- SF6.pdf
- SF7.pdf
- SF8.pdf
- SF9.pdf
- ST1-28.xlsx
