# Supplementary material for: The long noncoding RNA landscape of neuroendocrine prostate cancer and its clinical implications
Source: Gigascience. 2018 May 10;7(6):giy050. doi: 10.1093/gigascience/giy050 (PMC6007253; doi:10.1093/gigascience/giy050)
Supplement: Supplement Files [file giy050_supplement_files.zip › ST1-28.xlsx]

## Sheet: Table Description
Table	S1	Discovery cohort clinical and sequencing information
Table	S2	Differentially expressed AR- and AR+ CRPC lncRNA
Table	S3	NEPC lncRNA expression signature order in unsupervised hierarchical clustering plots from Figure 2
Table	S4	Clinical cohort group-wise comparisons
Table	S5	NEPC and NEtD lncRNA Transcript Annotation
Table	S6	TFBS Enrichment by Matrix for NEtD Class I
Table	S7	TFBS Enrichment by Matrix for NEtD Class II
Table	S8	TFBS Enrichment by Matrix for NEtD Class III
Table	S9	TFBS Enrichment by Matrix for NEtD Class IV
Table	S10	TFBS Enrichment by Matrix for NEtD Class III-IV
Table	S11	TFBS Enrichment by Matrix for all NEtD lncRNAs
Table	S12	TFBS Enrichment by Matrix Family for NEtD Class I
Table	S13	TFBS Enrichment by Matrix Family for NEtD Class II
Table	S14	TFBS Enrichment by Matrix Family for NEtD Class III
Table	S15	TFBS Enrichment by Matrix Family for NEtD Class IV
Table	S16	TFBS Enrichment by Matrix Family for NEtD Class III-IV
Table	S17	TFBS Enrichment by Matrix Family for all NEtD lncRNAs
Table	S18	TFBS Overlap Table by Matrix
Table	S19	TFBS Overlap Table by Matrix Family
Table	S20	Unique and Common TFBS in NEtD lncRNAs
Table	S21	Select TF identification for NEtD Class I - GREF (ARE sites)
Table	S22	Select TF identification for NEtD Class II-III - BRN2 and NRSF (REST)
Table	S23	Select TF identification for NEtD Class III-IV - HOXF, SOX, STAT3, and STEM
Table	S24	Select TF identification for all NEtD lncRNAs - BRN2, E2FF, ETSF, EVI1, GREF, NKX3, NMYC, NRSF (REST), SOX2, and SOX11
Table	S25	Genomatix Matrix and Matrix Family Definitions
Table	S26	Top Ranked NEPC/NEtD lncRNAs (n=100)
Table	S27	SSTR5-AS1 mRNA Interaction Prediction
Table	S28	LINC00514 mRNA Interaction Prediction
Table	S29	TCGA TANRIC Analysis

## Sheet: Table 1
Table S1: Discovery cohort clinical and sequencing information
COHORT INFORMATION								PRE-Quality Control			POST-Quality Contol				Mapped Reads	General Clinical Information - VPC and WCM					Extended Clinical Information - VPC Only
STUDY ID	Alternative/Public ID	Block ID (VCP) | Sample ID (WCM)	COHORT	READ LENGTH	ANALYSIS GROUPs	SAMPLE SOURCE - Authors	SAMPLE SOURCE - PMID	SIZE [GB]	Sequenced Reads	Average BP Quality Score	SIZE [GB]	Sequenced Reads	Average BP Quality Score	% Data Removed	%	AGE AT DX	PSA AT DX	BIOPSY TOTAL GLEASON SCORE	BIOPSY GLEASON SCORE 1	BIOPSY GLEASON SCORE 2	DOB	CLINICAL STAGE	PATHOLOGICAL STAGE	SURGICAL MARGINS	LYMPH NODE STATUS	MAIN TREATMENT	DATE OF SURGERY/RADIATION	NEO-ADJUVANT THERAPY DRUGS	MONTHS OF NEO-ADJUVANT THERAPY	ADJUVANT THERAPY TYPE	LAST FOLLOW UP	STATUS AT FOLLOW UP
V1	SAMEA4618845	1022#1	VPC	100	CRPC	Current Study	Current Study	115	526290776	22.1948	38	184598803	33.7027	67	67.1	57	100	6	3	3	25/10/1946	Unknown	Unknown	Unknown	Not Done	CONTINUOS HORMONAL THERAPY, ORCHIECTOMY	Unknown	None	NA	None	30/08/2011	ALIVE, METASTASIS, CASTRATION RESISTANCE, LOST TO FOLLOW UP
V2	SAMEA4618846	933LP-LN#2	VPC	100	CRPC	Current Study	Current Study	114	521019868	31.4661	87	401764020	35.7129	24	97.1	64	Unknown	7	3	4	1930-07-10	T2b	pT4	Negative	Positive	NEO-ADJUVANT THERAPY, SALVAGE PROSTATECTOMY, EXTERNAL BEAM RADIATION	1995-02-03	ZOLADEX	Unknown	None	19/07/2011	METASTASIS, CASTRATION RESISTANCE, DEAD
V3	SAMEA4618847	1065RT	VPC	100	CRPC	Current Study	Current Study	39	177591808	32.4633	31	141155188	35.8021	21	54.6	51	43	6	3	3	17/06/1948	T2c	pT4	Positive	Positive	SALVAGE PROSTATECTOMY, INTERMITENT ANDROGEN SUPRESSION	21/04/2011	None	NA	None	25/02/2014	METASTASIS, CASTRATION RESISTANCE, DEAD
V4	SAMEA4618848	1065RP-LN	VPC	100	CRPC	Current Study	Current Study	41	183668484	18.6772	11	55143982	33.2187	73	87.2	51	43	6	3	3	17/06/1948	T2c	Unknown	Positive	Positive	SALVAGE PROSTATECTOMY, INTERMITENT ANDROGEN SUPRESSION	21/04/2011	None	NA	None	25/02/2014	METASTASIS, CASTRATION RESISTANCE, DEAD
V5	SAMEA4618849	1123#2	VPC	100	CRPC	Current Study	Current Study	76	344771007	18.617	18	95529583	33.2123	76	82.9	75	360	9	4	5	1933-04-03	T3	pT4	Unknown	Not Done	NEO-ADJUVANT THERAPY, EXTERNAL BEAM RADIATION, ADJUVANT THERAPY	17/07/2009	ZOLADEX + BICLUTAMIDE	6	HORMONAL	2012-04-10	METASTASIS, CASTRATION RESISTANCE, DEAD
V9	SAMEA4618850	1053RT	VPC	100	AD-NHT	Current Study	Current Study	94	425481075	24.1896	41	190927649	34.5355	56	81.6	59	26.6	8	4	4	27/12/1951	T4	pT4	Positive	Positive	NEO-ADJUVANT THERAPY, RADICAL PROSTATECTOMY, ADJUVANT THERAPY	28/01/2011	LUPRON + CASODEX	8	HORMONAL	14/04/2014	METASTASIS, DEAD
V11	SAMEA4618851	399RT	VPC	100	AD-NHT	Current Study	Current Study	87	399857408	31.6275	67	311293177	35.8652	23	95.8	68	5.7	8	4	4	14/10/1933	T3	pT3a	Positive	Positive	NEO-ADJUVANT THERAPY, RADICAL PROSTATECTOMY, SALVAGE RADIOTHERAPY POST RADICAL PROSTATECTOMY	14/05/2002	Not Available	9	None	2005-07-02	PSA RECURRENCE, METASTASIS, LOST TO FOLLOW UP
V12	SAMEA4618852	611LT	VPC	100	AD-NAÏVE-HIGH.RISK	Current Study	Current Study	125	571560345	32.7679	101	467172885	35.948	19	69.2	65	24.1	7	4	3	16/02/1939	T2b	pT3c	Positive	Negative	RADICAL PROSTATECTOMY, SALVAGE RADIOTHERAPY POST RADICAL PROSTATECTOMY	2004-06-05	None	NA	None	2008-08-09	ALIVE, NO EVIDENCE OF DISEASE, PSA RECURRENCE, LOST TO FOLLOW UP
V13	SAMEA4618853	867RP	VPC	100	AD-NAÏVE-HIGH.RISK	Current Study	Current Study	91	416072360	31.6503	70	325555699	35.7776	23	96.3	63	15	7	4	3	1944-01-06	T2b	pT2c	Positive	Positive	RADICAL PROSTATECTOMY, ADJUVANT THERAPY	23/08/2007	None	NA	HORMONAL	21/09/2011	DEAD
V14	SAMEA4618854	924LP	VPC	100	AD-NAÏVE-HIGH.RISK	Current Study	Current Study	84	382142837	30.4761	62	283669116	35.6489	26	91.9	51	19.7	10	5	5	1936-10-02	T2a	pT3a	Positive	Negative	RADICAL PROSTATECTOMY	21/10/2008	None	NA	None	30/04/2012	ALIVE, PSA RECURRENCE, LOST TO FOLLOW UP
V15	SAMEA4618855	1039LP	VPC	100	AD-NAÏVE-HIGH.RISK	Current Study	Current Study	94	430508796	32.2257	75	349325522	35.7541	20	96.9	59	27.5	7	4	3	16/06/1951	T2b	pT2c	Positive	Positive	RADICAL PROSTATECTOMY	2010-02-11	None	NA	None	2010-02-11	ALIVE, LOST TO FOLLOW UP
V16	SAMEA4618899	1045LP	VPC	100	AD-NAÏVE-HIGH.RISK	Current Study	Current Study	94	430758736	32.2366	75	344886640	35.8625	20	96.5	65	8.8	9	4	5	1945-10-05	T2c	pT3b	Negative	Negative	RADICAL PROSTATECTOMY	30/11/2010	None	NA	None	28/11/2011	ALIVE, NO EVIDENCE OF DISEASE, LOST TO FOLLOW UP
V17	SAMEA4618856	1084LP	VPC	100	AD-NHT	Current Study	Current Study	75	343586458	33.5212	63	289575910	36.3315	16	96.1	65	8.1	8	4	4	1946-10-02	T2b	pT3a	Negative	Negative	NEO-ADJUVANT THERAPY, RADICAL PROSTATECTOMY, ADJUVANT THERAPY	2011-02-08	ZOLADEX	3	HORMONAL, RADIATION	2015-12-03	ALIVE, NO EVIDENCE OF DISEASE
V18	SAMEA4618857	1095LP	VPC	100	AD-NAÏVE-HIGH.RISK	Current Study	Current Study	121	552145459	30.7474	88	408193145	35.6996	27	96.9	56	7.9	9	4	5	25/05/1955	T1c	pT3a	Negative	Negative	RADICAL PROSTATECTOMY, ADJUVANT THERAPY	24/10/2011	None	NA	HORMONAL	21/04/2015	ALIVE, NEVER REACHED PSA NADIR
V19	SAMEA4618858	1136RP	VPC	100	AD-NAÏVE-HIGH.RISK	Current Study	Current Study	112	510726490	28.6331	70	323415671	35.4425	38	96.5	56	5.2	9	4	5	20/03/1956	T1c	pT3b	Negative	Negative	RADICAL PROSTATECTOMY	18/09/2012	None	NA	None	15/07/2015	ALIVE, NO EVIDENCE OF DISEASE
V20	SAMEA4618859	1135RP	VPC	100	AD-NAÏVE-HIGH.RISK	Current Study	Current Study	93	422825399	33.1013	76	347197533	36.3082	18	95.2	73	11.15	9	5	4	20/02/1939	T2a	pT2c	Positive	Negative	RADICAL PROSTATECTOMY, ADJUVANT THERAPY	18/09/2012	None	NA	HORMONAL, RADIATION	15/04/2014	ALIVE
V21	SAMEA4618860	703LP	VPC	100	AD-NAÏVE-HIGH.RISK	Current Study	Current Study	110	502169677	29.5143	76	354255561	35.4424	31	96.1	71	0.86	7	4	3	24/06/1934	T2a	pT3a	Negative	Not Done	RADICAL PROSTATECTOMY	2005-07-07	None	NA	None	21/01/2013	ALIVE, NO EVIDENCE OF DISEASE
V22	SAMEA4618861	482RT	VPC	100	AD-NAÏVE-HIGH.RISK	Current Study	Current Study	117	532579963	18.2522	34	152313178	33.196	71	82.5	65	15	7	4	3	24/06/1937	T1c	pT2c	Positive	Negative	RADICAL PROSTATECTOMY, ADJUVANT THERAPY	2003-06-02	None	NA	HORMONAL, RADIATION	2012-07-05	METASTASIS, DEAD
V23	SAMEA4618862	601RP	VPC	100	AD-NAÏVE-HIGH.RISK	Current Study	Current Study	104	476992627	32.2419	84	387534785	35.7777	19	97.1	60	5.1	7	4	3	1943-04-08	T2a	pT3b	Positive	Negative	RADICAL PROSTATECTOMY	25/03/2004	None	NA	None	15/05/2008	ALIVE, NO EVIDENCE OF DISEASE, LOST TO FOLLOW UP
V24	SAMEA4618863	1046LP	VPC	100	AD-NAÏVE-HIGH.RISK	Current Study	Current Study	106	483850961	31.2448	80	370156240	35.5282	25	96.4	73	10	9	4	5	16/03/1937	T3	pT3b	Negative	Negative	RADICAL PROSTATECTOMY	30/11/2010	None	NA	None	29/04/2014	ALIVE, PSA RECURRENCE, METASTASIS
V25	SAMEA4618864	1056LP	VPC	100	AD-NAÏVE-HIGH.RISK	Current Study	Current Study	104	475530895	31.147	79	367020652	35.4867	24	96.3	65	5.19	9	4	5	13/03/1945	T1c	pT3a	Positive	Negative	RADICAL PROSTATECTOMY	2011-10-03	None	NA	None	19/03/2015	ALIVE, PSA RECURRENCE
V26	SAMEA4618865	1067RT	VPC	100	AD-NAÏVE-HIGH.RISK	Current Study	Current Study	96	437434086	31.7594	74	340991085	35.8562	23	94.5	74	26	7	3	4	17/05/1937	T3	pT3a	Positive	Positive	RADICAL PROSTATECTOMY, ADJUVANT THERAPY	26/04/2011	None	NA	HORMONAL	18/01/2012	ALIVE, METASTASIS, LOST TO FOLLOW UP
V27	SAMEA4618866	1078LP	VPC	100	AD-NAÏVE-HIGH.RISK	Current Study	Current Study	86	392723392	33.1404	71	327006337	36.135	17	95.5	72	5.8	9	5	4	1939-11-05	T2a	pT3b	Positive	Positive	RADICAL PROSTATECTOMY	2011-06-06	None	NA	None	2015-12-09	ALIVE, PSA RECURRENCE
V28	SAMEA4618867	1085LT	VPC	100	AD-NAÏVE-HIGH.RISK	Current Study	Current Study	107	490084051	33.5212	78	362261674	35.5869	27	96.4	65	7.9	9	5	4	19/03/1946	T2a	pT3a	Positive	Positive	ACTIVE SURVEILLANCE, RADICAL PROSTATECTOMY	16/08/2011	None	NA	None	23/12/2014	ALIVE, METASTASIS
V29	SAMEA4618868	1101RT	VPC	100	AD-NAÏVE-HIGH.RISK	Current Study	Current Study	77	349291799	32.489	62	283384519	36.128	19	96.4	67	7.1	9	5	4	14/03/1944	T2b	pT3b	Positive	Negative	RADICAL PROSTATECTOMY, ADJUVANT THERAPY	14/12/2011	None	NA	HORMONAL	2015-02-02	ALIVE, NO EVIDENCE OF DISEASE, NEVER REACHED PSA NADIR
V30	SAMEA4618869	1108LP	VPC	100	AD-NAÏVE-HIGH.RISK	Current Study	Current Study	51	231781501	32.6434	41	185619996	36.1954	20	96.3	64	12	9	4	5	1947-10-09	T2a	pT3b	Negative	Negative	RADICAL PROSTATECTOMY	2012-07-02	None	NA	None	13/05/2015	ALIVE, PSA RECURRENCE
V31	SAMEA4618870	1137LT	VPC	100	AD-NHT	Current Study	Current Study	101	460770027	32.7958	82	376121770	36.1165	19	96.4	77	16.24	9	4	5	1935-05-04	Unknown	pT3a	Negative	Positive	NEO-ADJUVANT THERAPY, RADICAL PROSTATECTOMY, ADJUVANT THERAPY	20/09/2012	ELIGARD + CASODEX	3	HORMONAL	24/11/2015	ALIVE, METASTASIS, NEVER REACHED PSA NADIR
V32	SAMEA4618871	997RP	VPC	100	AD-NAÏVE-HIGH.RISK	Current Study	Current Study	43	194329772	32.2812	34	154458887	36.0546	21	96.8	68	12	8	4	4	13/08/1941	T2a	pT2c	Positive	Negative	RADICAL PROSTATECTOMY	21/01/2010	None	NA	None	26/03/2014	ALIVE, PSA RECURRENCE, LOST TO FOLLOW UP
V33	SAMEA4618872	1036LP	VPC	100	AD-NAÏVE-HIGH.RISK	Current Study	Current Study	76	344975950	34.06	64	295604343	36.5234	16	96.9	70	4.1	8	3	5	1940-10-08	T2a	pT2c	Negative	Negative	RADICAL PROSTATECTOMY	2010-05-10	None	NA	None	23/04/2015	ALIVE, PSA RECURRENCE, METASTASIS
V34	SAMEA4618873	686RP	VPC	100	AD-NAÏVE-LOW.RISK	Current Study	Current Study	91	417492590	30.0524	65	302563252	35.5934	29	95.9	64	5.2	6	3	3	1940-02-10	T2a	pT2c	Negative	Not Done	ACTIVE SURVEILLANCE, RADICAL PROSTATECTOMY	2005-05-05	None	NA	None	17/10/2013	ALIVE, NO EVIDENCE OF DISEASE
V35	SAMEA4618874	537RP	VPC	100	AD-NAÏVE-LOW.RISK	Current Study	Current Study	91	416704449	33.6106	76	349000696	36.4496	16	97.4	60	4.4	6	3	3	1943-02-12	T1c	pT2a	Negative	Not Done	RADICAL PROSTATECTOMY	24/07/2003	None	NA	None	2014-08-10	ALIVE, NO EVIDENCE OF DISEASE
V36	SAMEA4618875	481RP	VPC	100	AD-NAÏVE-LOW.RISK	Current Study	Current Study	104	477601137	31.482	80	368320082	35.6706	23	97.6	62	6.2	5	2	3	19/02/1940	T1c	pT2c	Negative	Not Done	RADICAL PROSTATECTOMY	2003-06-02	None	NA	None	29/09/2010	ALIVE, NO EVIDENCE OF DISEASE, LOST TO FOLLOW UP
V37	SAMEA4618876	452LP	VPC	100	AD-NAÏVE-LOW.RISK	Current Study	Current Study	116	530732012	29.1544	75	346633477	35.3551	35	97.1	67	4.1	6	3	3	29/01/1935	T2a	pT2c	Negative	Not Done	RADICAL PROSTATECTOMY	2002-03-12	None	NA	None	2008-07-01	ALIVE, NO EVIDENCE OF DISEASE, LOST TO FOLLOW UP
V38	SAMEA4618877	420LP	VPC	100	AD-NAÏVE-LOW.RISK	Current Study	Current Study	51	234453423	32.0317	40	184305690	35.8604	22	97.2	58	5.8	6	3	3	19/10/1944	T2a	pT2c	Negative	Not Done	RADICAL PROSTATECTOMY	15/08/2002	None	NA	None	2007-05-03	ALIVE, NO EVIDENCE OF DISEASE, LOST TO FOLLOW UP
V39	SAMEA4618878	419LP	VPC	100	AD-NAÏVE-LOW.RISK	Current Study	Current Study	72	328681897	33.8245	61	279466909	36.4564	15	97	Unknown	5.34	5	2	3	1948-01-04	T1c	pT2c	Negative	Not Done	RADICAL PROSTATECTOMY	2002-06-08	None	NA	None	2002-06-08	LOST TO FOLLOW UP
V40	SAMEA4618879	302LP	VPC	100	AD-NAÏVE-LOW.RISK	Current Study	Current Study	77	32385042	34.3188	64	296371044	36.3521	17	96.5	60	5.1	6	3	3	13/05/1941	T1c	pT3a	Negative	Negative	RADICAL PROSTATECTOMY	13/09/2001	None	NA	None	21/12/2005	ALIVE, NO EVIDENCE OF DISEASE, LOST TO FOLLOW UP
V41	SAMEA4618880	422RP	VPC	100	AD-NAÏVE-LOW.RISK	Current Study	Current Study	91	204913776	36.2188	27	114030457	33.1988	70	87.2	56	6.1	6	3	3	15/04/1946	T1c	pT2c	Negative	Not Done	RADICAL PROSTATECTOMY, SALVAGE RADIOTHERAPY POST RADICAL PROSTATECTOMY	20/08/2002	None	NA	None	27/01/2015	ALIVE, NO EVIDENCE OF DISEASE, PSA RECURRENCE
V42	SAMEA4618881	531RP	VPC	100	AD-NAÏVE-LOW.RISK	Current Study	Current Study	14	59607879	18.8696	3.3	15356883	33.029	76	87.8	60	5.13	6	3	3	28/12/1942	T2a	pT2c	Positive	Not Done	RADICAL PROSTATECTOMY	2003-08-07	None	NA	None	2010-04-11	ALIVE, NO EVIDENCE OF DISEASE, LOST TO FOLLOW UP
V43	SAMEA4618882	239LP	VPC	100	AD-NAÏVE-LOW.RISK	Current Study	Current Study	177	811754991	29.4515	117	544304236	35.4603	34	97.3	50	5.9	6	3	3	1950-06-06	T2a	pT2c	Negative	Not Done	RADICAL PROSTATECTOMY	2001-04-01	None	NA	None	31/01/2001	ALIVE, LOST TO FOLLOW UP
V44	SAMEA4618883	261RP	VPC	100	AD-NAÏVE-LOW.RISK	Current Study	Current Study	165	756232577	31.222	123	570430986	35.7026	25	97.6	70	4.6	6	3	3	16/03/1931	T2a	pT2c	Negative	Not Done	RADICAL PROSTATECTOMY	13/03/2001	None	NA	None	2011-11-04	LOST TO FOLLOW UP
V45	SAMEA4618884	242LP	VPC	100	AD-NAÏVE-LOW.RISK	Current Study	Current Study	102	468989993	32.4536	82	380758728	35.9053	20	97.2	52	3.1	6	3	3	24/07/1948	T1c	pT3a	Negative	Not Done	RADICAL PROSTATECTOMY	2001-11-01	None	NA	None	28/03/2012	ALIVE, NO EVIDENCE OF DISEASE, LOST TO FOLLOW UP
V46	SAMEA4618885	597RP	VPC	100	AD-NAÏVE-LOW.RISK	Current Study	Current Study	110	505012913	31.3526	84	390969873	35.6457	24	97.6	65	3.81	6	3	3	27/11/1938	T2a	pT3a	Negative	Negative	RADICAL PROSTATECTOMY	17/02/2004	None	NA	None	29/07/2015	ALIVE, PSA RECURRENCE
V47	SAMEA4618886	494LP	VPC	100	AD-NAÏVE-LOW.RISK	Current Study	Current Study	97	443042549	33.6363	81	374260731	36.3706	16	97.5	58	7.57	6	3	3	14/07/1944	T1c	pT2c	Negative	Not Done	RADICAL PROSTATECTOMY	2003-04-03	None	NA	None	26/11/2012	ALIVE, LOST TO FOLLOW UP
V48	SAMEA4618887	647RP	VPC	100	AD-NAÏVE-LOW.RISK	Current Study	Current Study	85	385857010	34.1333	73	334755954	36.4618	14	97.5	69	5.66	6	3	3	30/10/1935	T2a	pT2c	Positive	Not Done	RADICAL PROSTATECTOMY	2004-02-11	None	NA	None	2004-02-11	LOST TO FOLLOW UP
V49	SAMEA4618888	731LT	VPC	100	AD-NAÏVE-LOW.RISK	Current Study	Current Study	83	379001309	33.929	70	322579879	36.496	16	96.2	Unknown	Unknown	6	3	3	23/04/1944	Unknown	pT3a	Negative	Not Done	RADICAL PROSTATECTOMY	13/10/2005	None	NA	None	13/10/2005	LOST TO FOLLOW UP
V50	SAMEA4618889	761RT	VPC	100	AD-NAÏVE-LOW.RISK	Current Study	Current Study	70	320275327	33.0351	57	264154660	36.2646	19	95.3	61	Unknown	6	3	3	1944-08-07	T1c	pT2c	Negative	Not Done	RADICAL PROSTATECTOMY	2005-08-12	None	NA	None	2006-05-06	ALIVE, NO EVIDENCE OF DISEASE, LOST TO FOLLOW UP
V51	SAMEA4618890	427LT	VPC	100	AD-NAÏVE-LOW.RISK	Current Study	Current Study	83	381048706	32.7958	67	307452201	36.208	19	96.1	49	5.41	6	3	3	1953-04-04	T2a	pT2c	Negative	Not Done	RADICAL PROSTATECTOMY	17/09/2002	None	NA	None	19/09/2005	LOST TO FOLLOW UP
V52	SAMEA4618891	308LT2	VPC	100	AD-NAÏVE-LOW.RISK	Current Study	Current Study	149	677784695	24.1582	65	35635896	33.9854	56	80.3	67	5.6	5	3	2	1934-02-03	T1c	pT2c	Negative	Not Done	RADICAL PROSTATECTOMY	25/09/2001	None	NA	None	2014-08-10	ALIVE, NO EVIDENCE OF DISEASE
V53	SAMEA4618892	627RT	VPC	100	AD-NAÏVE-LOW.RISK	Current Study	Current Study	104	477011123	30.8514	76	349336002	35.8029	27	96.9	70	1.7	6	3	3	1934-02-02	T1c	pT2a	Negative	Not Done	RADICAL PROSTATECTOMY	2004-11-08	None	NA	None	29/09/2012	ALIVE, NO EVIDENCE OF DISEASE, LOST TO FOLLOW UP
V54	SAMEA4618893	243LP	VPC	100	AD-NAÏVE-LOW.RISK	Current Study	Current Study	158	722591282	29.5209	109	506258241	35.5701	31	97.5	59	3.6	6	3	3	29/06/1941	T2a	pT2a	Negative	Not Done	RADICAL PROSTATECTOMY	16/01/2001	None	NA	None	2003-04-12	ALIVE, LOST TO FOLLOW UP
V55	SAMEA4618894	278RP	VPC	100	AD-NAÏVE-LOW.RISK	Current Study	Current Study	151	691230643	33.746	127	585202109	36.4059	16	96.9	58	4.4	5	2	3	1943-05-11	T2a	pT2c	Negative	Not Done	RADICAL PROSTATECTOMY	2001-06-08	None	NA	None	17/06/2013	ALIVE, NO EVIDENCE OF DISEASE, LOST TO FOLLOW UP
V56	SAMEA4618895	412RP	VPC	100	AD-NAÏVE-LOW.RISK	Current Study	Current Study	80	363530842	33.6772	67	310612765	36.3177	16	96.8	50	5.3	6	3	3	16/04/1952	T1c	pT3b	Negative	Negative	RADICAL PROSTATECTOMY	20/06/2002	None	NA	None	30/04/2009	ALIVE, NO EVIDENCE OF DISEASE, LOST TO FOLLOW UP
V59	SAMEA2594062	1007RT	VPC	100	AD-NAÏVE-HIGH.RISK	Wyatt et al. 2014	25155515	134	613576829	32.5664	109	504889370	35.8193	19	95.3	70	65.3	9	4	5	1939-07-07	T2a	pT3a	Negative	Negative	RADICAL PROSTATECTOMY, ADJUVANT THERAPY	14/04/2010	None	NA	HORMONAL	2010-09-09	ALIVE, NEVER REACHED PSA NADIR, LOST TO FOLLOW UP
V60	SAMEA2594064	1015LP	VPC	100	AD-NAÏVE-HIGH.RISK	Wyatt et al. 2014	25155515	102	464836399	30.1267	76	355761084	34.6665	25	92.1	64	22	7	3	4	1946-05-08	T1c	pT3a	Negative	Negative	RADICAL PROSTATECTOMY, ADJUVANT THERAPY	2010-07-05	None	NA	HORMONAL	14/09/2015	ALIVE, CASTRATION RESISTANCE
V61	SAMEA2594042	274LP	VPC	100	AD-NAÏVE-HIGH.RISK	Wyatt et al. 2014	25155515	139	636336911	31.262	103	474873577	35.3238	26	79.7	74	2.1	7	4	3	1927-03-01	T2c	pT3b	Negative	Not Done	RADICAL PROSTATECTOMY	15/05/2001	None	NA	None	2011-10-06	ALIVE, NO EVIDENCE OF DISEASE, LOST TO FOLLOW UP
V62	SAMEA2594043	332RP	VPC	100	AD-NHT	Wyatt et al. 2014	25155515	131	596921305	32.7151	101	464527716	36.0317	23	84.5	60	35.1	7	3	4	28/02/1940	T3	pT3a	Negative	Positive	NEO-ADJUVANT THERAPY, RADICAL PROSTATECTOMY	22/11/2001	LUPRON	9	None	2005-03-07	METASTASIS, CASTRATION RESISTANCE, DEAD
V63	SAMEA2594044	404LT	VPC	100	AD-NHT	Wyatt et al. 2014	25155515	156	713408041	30.6227	113	522558076	35.3454	28	90.4	53	14.7	7	3	4	1948-04-05	T2b	pT3a	Negative	Negative	NEO-ADJUVANT THERAPY, RADICAL PROSTATECTOMY, SALVAGE RADIOTHERAPY POST RADICAL PROSTATECTOMY	2002-04-06	BUSERELIN + FLUTAMIDE	9	None	28/11/2012	ALIVE, PSA RECURRENCE, METASTASIS
V65	SAMEA2594045	445RT	VPC	100	AD-NAÏVE-HIGH.RISK	Wyatt et al. 2014	25155515	147	31711566	33.1586	112	517873090	35.7664	24	92.3	66	17	8	4	4	1936-10-11	T2a	pT3b	Positive	Negative	RADICAL PROSTATECTOMY, ADJUVANT THERAPY	2002-12-11	None	NA	HORMONAL, RADIATION	2006-01-12	METASTASIS, CASTRATION RESISTANCE, DEAD
V66	SAMEA2594060	518LP	VPC	100	AD-NAÏVE-HIGH.RISK	Wyatt et al. 2014	25155515	51	231961811	32.2267	40	184975204	35.726	22	95.5	53	7.7	8	4	4	16/01/1950	T1c	pT3a	Negative	Negative	RADICAL PROSTATECTOMY, ADJUVANT THERAPY	20/05/2003	None	NA	HORMONAL	2015-01-04	ALIVE, NO EVIDENCE OF DISEASE
V67	SAMEA2594046	536RP	VPC	100	AD-NAÏVE-HIGH.RISK	Wyatt et al. 2014	25155515	143	652273136	31.8615	110	505912326	35.7263	23	87.3	71	8	8	4	4	23/02/1932	T1c	pT3a	Negative	Not Done	RADICAL PROSTATECTOMY	16/07/2003	None	NA	None	2011-11-01	ALIVE, PSA RECURRENCE, METASTASIS
V68	SAMEA2594047	569LP	VPC	100	AD-NHT	Wyatt et al. 2014	25155515	148	674793268	31.6766	113	519765984	35.4946	24	88.2	63	10	7	4	3	1940-02-10	T2a	pT3b	Negative	Negative	NEO-ADJUVANT THERAPY, RADICAL PROSTATECTOMY, RESEARCH THERAPY	2003-06-11	OGX-011 (ELIGARD + BICLUTAMIDE)	1	None	19/09/2007	ALIVE, PSA RECURRENCE, LOST TO FOLLOW UP
V70	SAMEA2594048	585LP	VPC	100	AD-NHT	Wyatt et al. 2014	25155515	154	706552100	30.7341	115	534002297	35.4145	25	95.4	55	3.4	9	4	5	1948-01-07	T2a	pT4	Positive	Negative	NEO-ADJUVANT THERAPY, RADICAL PROSTATECTOMY	22/01/2004	ZOLADEX + FLUTAMIDE	6	None	22/03/2009	PSA RECURRENCE, METASTASIS, CASTRATION RESISTANCE, DEAD
V73	SAMEA2594061	639LP	VPC	100	NEPC	Wyatt et al. 2014	25155515	82	372014611	31.3183	62	290188556	35.4058	24	73	51	32.5	9	5	4	1953-11-04	T3	pT2c	Positive	Negative	NEO-ADJUVANT THERAPY, RADICAL PROSTATECTOMY	14/10/2004	ZOLADEX + FLUTAMIDE	8	None	22/01/2015	ALIVE, PSA RECURRENCE, METASTASIS
V74	SAMEA2594050	650RP	VPC	100	AD-NHT	Wyatt et al. 2014	25155515	148	678345502	31.9943	111	512336385	35.8927	25	93	58	9	7	3	4	1943-11-07	T3	pT3a	Negative	Negative	NEO-ADJUVANT THERAPY, RADICAL PROSTATECTOMY, CHEMOTHERAPY	15/01/2002	TAXOTERE TRIAL	3	None	24/05/2012	ALIVE, NO EVIDENCE OF DISEASE, DISCHARGED BACK TO GP CARE
V75	SAMEA2594051	689RT	VPC	100	AD-NHT	Wyatt et al. 2014	25155515	45	205551170	29.9753	30	137456288	34.9482	33	70.1	49	40	9	4	5	15/07/1955	T2a	pT2c	Negative	Negative	NEO-ADJUVANT THERAPY, RADICAL PROSTATECTOMY, SALVAGE RADIOTHERAPY POST RADICAL PROSTATECTOMY	19/05/2005	ZOLADEX	9	None	2015-04-03	ALIVE, NO EVIDENCE OF DISEASE, PSA RECURRENCE
V76	SAMEA2594052	702LP	VPC	100	AD-NAÏVE-HIGH.RISK	Wyatt et al. 2014	25155515	147	670268458	32.5936	116	534135337	35.9458	21	95.1	66	8.1	8	4	4	16/10/1939	T2b	pT3b	Negative	Negative	RADICAL PROSTATECTOMY	2005-05-07	None	NA	None	2012-09-08	ALIVE, NO EVIDENCE OF DISEASE
V78	SAMEA2594053	890LP	VPC	100	AD-NAÏVE-HIGH.RISK	Wyatt et al. 2014	25155515	102	466525318	28.6686	72	345337216	33.6512	29	86.5	64	1.37	9	4	5	21/05/1943	T2c	pT3a	Positive	Positive	RADICAL PROSTATECTOMY, ADJUVANT THERAPY	20/11/2007	None	NA	HORMONAL	28/05/2015	ALIVE, PSA RECURRENCE, METASTASIS
V79	SAMEA2594054	912LT	VPC	100	AD-NAÏVE-HIGH.RISK	Wyatt et al. 2014	25155515	129	588435800	33.6757	110	506125464	36.1558	15	95.3	58	31.26	7	4	3	21/07/1950	T1c	pT3a	Positive	Negative	RADICAL PROSTATECTOMY, SALVAGE RADIOTHERAPY POST RADICAL PROSTATECTOMY	17/07/2008	None	NA	None	2014-07-10	ALIVE, PSA RECURRENCE
V81	SAMEA2594063	917LP	VPC	100	AD-NAÏVE-HIGH.RISK	Wyatt et al. 2014	25155515	132	602824370	32.4666	105	487224186	35.7449	20	91.9	47	4.2	8	4	4	1961-01-01	T2a	pT3a	Negative	Negative	RADICAL PROSTATECTOMY	2008-02-09	None	NA	None	2015-10-08	ALIVE, NO EVIDENCE OF DISEASE, PSA RECURRENCE
V82	SAMEA2594065	927RP	VPC	100	AD-NAÏVE-HIGH.RISK	Wyatt et al. 2014	25155515	105	481387305	30.9359	79	371064863	35.401	25	96	65	17	9	4	5	13/10/1943	T2a	pT3b	Positive	Negative	RADICAL PROSTATECTOMY, ADJUVANT THERAPY	2008-04-11	None	NA	HORMONAL, CHEMOTHERAPY	2015-07-02	ALIVE, METASTASIS, NEVER REACHED PSA NADIR
V83	SAMEA2594055	945RP	VPC	100	AD-NHT	Wyatt et al. 2014	25155515	140	639296366	31.6075	109	512246105	35.1737	22	87	64	25	9	4	5	1944-08-02	T3	pT3b	Negative	Negative	NEO-ADJUVANT THERAPY, RADICAL PROSTATECTOMY, ADJUVANT THERAPY, RESEARCH THERAPY	2009-03-03	ZOLADEX	5	HORMONAL	2015-12-05	ALIVE, PSA RECURRENCE
V84	SAMEA2594056	961RP	VPC	100	AD-NAÏVE-HIGH.RISK	Wyatt et al. 2014	25155515	48	215641148	32.7971	37	175809973	36.5112	23	94	70	15.07	7	4	3	1939-03-09	T2a	pT3b	Negative	Positive	RADICAL PROSTATECTOMY, ADJUVANT THERAPY, RESEARCH THERAPY	23/06/2009	None	NA	HORMONAL	2013-03-01	ALIVE, METASTASIS
V85	SAMEA2594057	963LP	VPC	100	NEPC	Wyatt et al. 2014	25155515	47	213438549	32.2148	35	167586312	36.3942	26	83.1	46	6.3	10	5	5	1963-05-10	T2c	pT4	Positive	Positive	RADICAL PROSTATECTOMY, CONTINUOS HORMONAL THERAPY, SALVAGE RADIOTHERAPY POST RADICAL PROSTATECTOMY	23/06/2009	None	NA	None	16/03/2015	ALIVE, PSA RECURRENCE, METASTASIS, CASTRATION RESISTANCE
V86	SAMEA2594058	964RP	VPC	100	AD-NHT	Wyatt et al. 2014	25155515	145	663544085	31.563	111	512212498	35.4198	23	92.5	56	6.2	9	5	4	1952-10-03	T2c	pT3b	Positive	Positive	NEO-ADJUVANT THERAPY, RADICAL PROSTATECTOMY	2009-07-07	CALGB 90203 TRIAL (ELIGARD + TAXOTERE)	4.5	None	21/04/2015	ALIVE, PSA RECURRENCE, METASTASIS
V87	SAMEA2594066	971LP.1	VPC	75	AD-NHT	Wyatt et al. 2014	25155515	14	79216121	34.0215	11	62725532	38.4053	21	89.4	65	3.17	9	5	4	22/11/1944	T3	pT3b	Positive	Negative	NEO-ADJUVANT THERAPY, RADICAL PROSTATECTOMY, ADJUVANT THERAPY	2009-01-09	ZOLADEX	3	HORMONAL, RADIATION	2015-04-06	ALIVE, PSA RECURRENCE, METASTASIS
V88	SAMEA2594066	971LP.2	VPC	75	AD-NHT	Wyatt et al. 2014	25155515	12	63151309	34.4977	9.3	51343047	38.3335	23	89	65	3.17	9	5	4	22/11/1944	T3	pT3b	Positive	Negative	NEO-ADJUVANT THERAPY, RADICAL PROSTATECTOMY, ADJUVANT THERAPY	2009-01-09	ZOLADEX	3	HORMONAL, RADIATION	2015-04-06	ALIVE, PSA RECURRENCE, METASTASIS
V89	SAMEA2594059	974LP	VPC	100	AD-NAÏVE-HIGH.RISK	Wyatt et al. 2014	25155515	140	638596809	31.9948	108	499660720	35.6164	23	88.6	59	10.1	7	4	3	26/05/1950	T2a	pT3b	Negative	Negative	NEO-ADJUVANT THERAPY, RADICAL PROSTATECTOMY, RESEARCH THERAPY	23/09/2009	CP751, 871	1	None	26/08/2014	ALIVE, PSA RECURRENCE
V90	SAMEA4618896	963L-LN	VPC	100	NEPC	Current Study	Current Study	44	200985873	33.0201	35	164278506	36.6594	20	89.6	46	6.3	10	5	5	1963-05-10	T2c	pT4	Positive	Positive	RADICAL PROSTATECTOMY, CONTINUOS HORMONAL THERAPY, SALVAGE RADIOTHERAPY POST RADICAL PROSTATECTOMY	23/06/2009	None	NA	None	16/03/2015	ALIVE, PSA RECURRENCE, METASTASIS, CASTRATION RESISTANCE
V91	946	946	VPC	50	NEPC	Lapuk et al., 2012	22553170	16	124903585	29.9107	13	95826041	34.3181	19	90.6	75	Unknown	9	5	4	17/11/1930	T3	pT4	Positive	Not Done	SALVAGE PROSTATECTOMY, EXTERNAL BEAM RADIATION, CHEMOTHERAPY, CONTINUOS HORMONAL THERAPY	22/12/2008	None	NA	None	23/11/2009	METASTASIS, CASTRATION RESISTANCE, DEAD
V92	972	972	VPC	50	NEPC	Lapuk et al., 2012	22553170	12	96616107	31.8059	8.6	70286101	37.4424	28	95.8	75	Unknown	9	5	4	17/11/1930	T3	Unknown	Positive	Not Done	SALVAGE PROSTATECTOMY, EXTERNAL BEAM RADIATION, CHEMOTHERAPY, CONTINUOS HORMONAL THERAPY	22/12/2008	None	NA	None	23/11/2009	METASTASIS, CASTRATION RESISTANCE, DEAD
V112	SAMEA3463656	LTL331-3	VPC	100	LTL-AD	Akamatsu et al., 2015	26235627	92	418807413	31.5702	69	322096209	35.6683	25	63.4	LTL	LTL	LTL	LTL	LTL	LTL	LTL	LTL	LTL	LTL	LTL	LTL	LTL	LTL	LTL	LTL	LTL
V113	SAMEA3463660	LTL331-3-R	VPC	100	LTL-NEPC	Akamatsu et al., 2015	26235627	100	455888300	31.8637	78	363121119	35.6519	22	92.2	LTL	LTL	LTL	LTL	LTL	LTL	LTL	LTL	LTL	LTL	LTL	LTL	LTL	LTL	LTL	LTL	LTL
V114	SAMEA3463658	LTL331-5-8week	VPC	100	LTL-AD-postTX	Akamatsu et al., 2015	26235627	111	508693328	32.9124	89	411296871	36.161	20	68.5	LTL	LTL	LTL	LTL	LTL	LTL	LTL	LTL	LTL	LTL	LTL	LTL	LTL	LTL	LTL	LTL	LTL
V115	SAMEA3463659	LTL331-5-12week	VPC	100	LTL-AD-postTX	Akamatsu et al., 2015	26235627	104	472910650	33.0171	82	376765415	36.2784	21	63.5	LTL	LTL	LTL	LTL	LTL	LTL	LTL	LTL	LTL	LTL	LTL	LTL	LTL	LTL	LTL	LTL	LTL
V116	SAMEA3463657	LTL331-7	VPC	100	LTL-AD	Akamatsu et al., 2015	26235627	88	401889854	32.4314	71	330373043	35.7891	19	89.7	LTL	LTL	LTL	LTL	LTL	LTL	LTL	LTL	LTL	LTL	LTL	LTL	LTL	LTL	LTL	LTL	LTL
V117	SAMEA3463661	LTL331-7-R	VPC	100	LTL-NEPC	Akamatsu et al., 2015	26235627	103	469657637	32.5587	84	391097299	35.743	18	77.1	LTL	LTL	LTL	LTL	LTL	LTL	LTL	LTL	LTL	LTL	LTL	LTL	LTL	LTL	LTL	LTL	LTL
V120	SAMEA100238668	LTL313B-GSC	VPC	50	LTL-AD	Mo et el., 2017	28330676	26	188404710	32.0173	19	140813258	38.0931	27	88.2	LTL	LTL	LTL	LTL	LTL	LTL	LTL	LTL	LTL	LTL	LTL	LTL	LTL	LTL	LTL	LTL	LTL
V121	SAMEA4618897	LTL313BR	VPC	100	LTL-CRPC	Current Study	Current Study	114	520603321	33.6992	92	422344039	36.5394	19	59.3	LTL	LTL	LTL	LTL	LTL	LTL	LTL	LTL	LTL	LTL	LTL	LTL	LTL	LTL	LTL	LTL	LTL
V122	LTL418	LTL418	VPC	100	LTL-AD	Mo et el., 2017	28330676	101	460800575	26.7298	56	261370122	35.1744	45	80.2	LTL	LTL	LTL	LTL	LTL	LTL	LTL	LTL	LTL	LTL	LTL	LTL	LTL	LTL	LTL	LTL	LTL
V123	SAMEA4618898	LTL418R	VPC	100	LTL CRPC	Current Study	Current Study	65	297459383	25.8068	29	135307164	34.9652	55	55.5	LTL	LTL	LTL	LTL	LTL	LTL	LTL	LTL	LTL	LTL	LTL	LTL	LTL	LTL	LTL	LTL	LTL
R2	1783_B	1783_B	WCM	50	AD	Beltran et al. 2011	22389870	8.1	68297519	25.9508	4	35040195	30.1411	51	70.5/92.4	66	9.8	8	4	4	NA	NA	NA	NA	NA	NA	NA	NA	NA	NA	NA	NA
R3	2525_A	2525_A	WCM	50	AD	Beltran et al. 2011	22389870	5.1	41159746	27.3947	3.2	26255583	30.8664	37	81.0/96.5	46	4.67	7	3	4	NA	NA	NA	NA	NA	NA	NA	NA	NA	NA	NA	NA
R4	2620_D	2620_D	WCM	50	AD	Beltran et al. 2011	22389870	7	57263072	27.141	4.5	37371273	30.7059	36	81.1/96.7	69	9	6	3	3	NA	NA	NA	NA	NA	NA	NA	NA	NA	NA	NA	NA
R5	2621_D	2621_D	WCM	50	AD	Beltran et al. 2011	22389870	3	22079700	23.4747	1.6	12281515	29.2958	47	73.3/95.8	51	5	7	3	4	NA	NA	NA	NA	NA	NA	NA	NA	NA	NA	NA	NA
R6	2660_B	2660_B	WCM	50	AD	Beltran et al. 2011	22389870	3.4	25141860	23.4987	2.1	15727809	30.4364	38	69.3/94.8	58	5	7	4	3	NA	NA	NA	NA	NA	NA	NA	NA	NA	NA	NA	NA
R7	2682_A	2682_A	WCM	50	AD	Beltran et al. 2011	22389870	3.3	24506581	22.2169	1.5	11661732	29.3582	55	56.9/95.4	71	7.6	7	4	3	NA	NA	NA	NA	NA	NA	NA	NA	NA	NA	NA	NA
R8	2740_A	2740_A	WCM	50	AD	Beltran et al. 2011	22389870	5.3	39198207	22.9534	2.7	20441670	30.2492	49	59.4/85.6	58	2.8	7	3	4	NA	NA	NA	NA	NA	NA	NA	NA	NA	NA	NA	NA
R9	2741_B	2741_B	WCM	50	AD	Beltran et al. 2011	22389870	2.9	21398780	23.8235	1.4	11122682	29.5569	52	66.4/94.3	73	5	9	4	5	NA	NA	NA	NA	NA	NA	NA	NA	NA	NA	NA	NA
R10	2743_D	2743_D	WCM	50	AD	Beltran et al. 2011	22389870	9.2	68265263	23.5446	4.7	37498770	29.8367	49	58.7/92.1	65	8.1	7	3	4	NA	NA	NA	NA	NA	NA	NA	NA	NA	NA	NA	NA
R11	2761_D	2761_D	WCM	50	AD	Beltran et al. 2011	22389870	5.7	42309407	24.3728	3.2	24775439	30.4258	44	72.2/95.6	56	4.3	7	3	4	NA	NA	NA	NA	NA	NA	NA	NA	NA	NA	NA	NA
R13	2832_B	2832_B	WCM	50	AD	Beltran et al. 2011	22389870	12	100695745	25.3808	6.9	60560894	29.9612	43	79.6/97.4	66	6.6	7	3	4	NA	NA	NA	NA	NA	NA	NA	NA	NA	NA	NA	NA
R14	2844_D	2844_D	WCM	50	AD	Beltran et al. 2011	22389870	6.2	45657613	23.7707	3.3	25333380	30.2185	47	73.8/96.6	64	5.4	7	4	3	NA	NA	NA	NA	NA	NA	NA	NA	NA	NA	NA	NA
R15	2849_D	2849_D	WCM	50	AD	Beltran et al. 2011	22389870	6.9	50794664	23.9627	3.6	27886794	29.7359	48	67.3/93.0	52	6.1	7	3	4	NA	NA	NA	NA	NA	NA	NA	NA	NA	NA	NA	NA
R16	2858_C	2858_C	WCM	50	AD	Beltran et al. 2011	22389870	5.2	38444691	26.3076	3.5	26505158	30.1422	33	79.6/94.4	52	5.3	7	4	3	NA	NA	NA	NA	NA	NA	NA	NA	NA	NA	NA	NA
R17	2872_D	2872_D	WCM	50	AD	Beltran et al. 2011	22389870	5.8	42552504	23.2667	3.2	24804216	30.1238	45	66.2/91.2	62	6	7	3	4	NA	NA	NA	NA	NA	NA	NA	NA	NA	NA	NA	NA
R18	3023_B62	3023_B62	WCM	50	AD	Beltran et al. 2011	22389870	6.3	49936734	28.0906	4.6	37422096	30.9432	27	86.5/97.2	67	5	8	4	4	NA	NA	NA	NA	NA	NA	NA	NA	NA	NA	NA	NA
R19	3026_B56	3026_B56	WCM	50	AD	Beltran et al. 2011	22389870	5	37242885	24.4397	2.8	21473914	30.5036	44	71.4/96.7	56	24.2	8	4	4	NA	NA	NA	NA	NA	NA	NA	NA	NA	NA	NA	NA
R20	3027_B57	3027_B57	WCM	50	AD	Beltran et al. 2011	22389870	6.8	52824859	27.9834	4.8	38241886	31.0662	29	84.0/95.5	66	10.2	8	4	4	NA	NA	NA	NA	NA	NA	NA	NA	NA	NA	NA	NA
R21	3034_C51	3034_C51	WCM	50	AD	Beltran et al. 2011	22389870	2.9	24584010	27.5701	1.9	16446885	30.8256	34	82.8/96.9	70	14.6	7	3	4	NA	NA	NA	NA	NA	NA	NA	NA	NA	NA	NA	NA
R22	3035_B53	3035_B53	WCM	50	AD	Beltran et al. 2011	22389870	3.3	24137156	22.7904	1.5	11750973	29.5404	55	56.1/93.7	34	4.2	7	3	4	NA	NA	NA	NA	NA	NA	NA	NA	NA	NA	NA	NA
R23	3042_H51	3042_H51	WCM	50	AD	Beltran et al. 2011	22389870	3.3	26442544	27.6996	2.3	19068191	30.9747	30	82.8/95.6	67	3.3	7	3	4	NA	NA	NA	NA	NA	NA	NA	NA	NA	NA	NA	NA
R24	3043_B56	3043_B56	WCM	50	AD	Beltran et al. 2011	22389870	3.1	24704009	28.2387	1.9	15802614	31.2176	39	80.4/97.1	69	7.2	7	3	4	NA	NA	NA	NA	NA	NA	NA	NA	NA	NA	NA	NA
R25	3048_B50	3048_B50	WCM	50	AD	Beltran et al. 2011	22389870	6	44193276	23.9579	3.3	25456053	30.1586	45	75.3/95.6	64	3.5	7	3	4	NA	NA	NA	NA	NA	NA	NA	NA	NA	NA	NA	NA
R26	3050_B51	3050_B51	WCM	50	AD	Beltran et al. 2011	22389870	5.8	43014556	25.7027	3.7	28192147	29.8022	36	81.6/96.5	50	1.7	7	3	4	NA	NA	NA	NA	NA	NA	NA	NA	NA	NA	NA	NA
R27	3051_B51	3051_B51	WCM	50	AD	Beltran et al. 2011	22389870	2.9	22109737	28.9249	2.2	17408244	31.4475	24	85.5/95.4	60	20	7	3	4	NA	NA	NA	NA	NA	NA	NA	NA	NA	NA	NA	NA
R28	3071_B51	3071_B51	WCM	50	AD	Beltran et al. 2011	22389870	7.3	53957766	23.3443	4	30427091	29.6844	45	68.3/93.1	55	3	7	3	4	NA	NA	NA	NA	NA	NA	NA	NA	NA	NA	NA	NA
R29	3085_B57	3085_B57	WCM	50	AD	Beltran et al. 2011	22389870	7.3	53804736	22.9263	3.5	26879427	29.7064	52	56.8/89.6	68	4.9	7	4	3	NA	NA	NA	NA	NA	NA	NA	NA	NA	NA	NA	NA
R30	3132_B51	3132_B51	WCM	50	AD	Beltran et al. 2011	22389870	5.9	43706638	25.9547	3.8	28901957	29.9974	36	81.4/96.2	52	4.5	7	3	4	NA	NA	NA	NA	NA	NA	NA	NA	NA	NA	NA	NA
R31	3134_B58	3134_B58	WCM	50	AD	Beltran et al. 2011	22389870	3.5	26092816	27.0201	2.5	19078996	31.067	29	75.0/90.7	64	5.5	7	3	4	NA	NA	NA	NA	NA	NA	NA	NA	NA	NA	NA	NA
R32	4240sc_P	4240sc_P	WCM	50	NEPC	Beltran et al. 2011	22389870	16	125003903	25.88	10	81299266	30.7973	38	76.3/96.5	75	1.93	Unknown	Unknown	Unknown	NA	NA	NA	NA	NA	NA	NA	NA	NA	NA	NA	NA
R33	7520_C3	7520_C3	WCM	50	NEPC	Beltran et al. 2011	22389870	9.7	71872928	25.426	6.3	49366884	30.0066	35	83.4/96.7	56	0.06	Unknown	Unknown	Unknown	NA	NA	NA	NA	NA	NA	NA	NA	NA	NA	NA	NA
R34	7800_T76	7800_T76	WCM	50	NEPC	Beltran et al. 2011	22389870	8.7	64512728	25.7534	6	46165833	30.1779	31	81.7/96.3	48	3.9	Unknown	Unknown	Unknown	NA	NA	NA	NA	NA	NA	NA	NA	NA	NA	NA	NA
R35	7820	7820	WCM	50	NEPC	Beltran et al. 2011	22389870	9.4	69879907	22.4056	4.7	38101722	29.2728	50	75.6/95.5	Unknown	Unknown	Unknown	Unknown	Unknown	NA	NA	NA	NA	NA	NA	NA	NA	NA	NA	NA	NA
R36	7821	7821	WCM	50	NEPC	Beltran et al. 2011	22389870	9	66451843	26.85	6.4	49699876	30.3124	29	84.8/96.2	Unknown	Unknown	Unknown	Unknown	Unknown	NA	NA	NA	NA	NA	NA	NA	NA	NA	NA	NA	NA
R37	8220	8220	WCM	50	NEPC	Beltran et al. 2011	22389870	9.1	67582717	25.1436	5.6	43731347	30.1792	38	73.4/93.2	Unknown	Unknown	Unknown	Unknown	Unknown	NA	NA	NA	NA	NA	NA	NA	NA	NA	NA	NA	NA
R38	8740	8740	WCM	50	NEPC	Beltran et al. 2011	22389870	8.8	65420885	25.6791	5.7	44126696	30.3814	35	74.6/93.4	59	11.4	Unknown	Unknown	Unknown	NA	NA	NA	NA	NA	NA	NA	NA	NA	NA	NA	NA
R39	97_T	97_T	WCM	50	AD	Beltran et al. 2011	22389870	5.4	40296258	24.5082	3.2	24479242	29.601	41	58.5/82.4	63	19.9	5	2	3	NA	NA	NA	NA	NA	NA	NA	NA	NA	NA	NA	NA

## Sheet: Table 2
Table S2: Differentially expressed AR- and AR+ CRPC lncRNA
XENOGRAFT	ALL*					lincRNAs					antisense					pseudogenes
		DE	TOTAL	%			DE	TOTAL	%			DE	TOTAL	%			DE	TOTAL	%
	LTL313	10141	37749	26.8643		LTL313	3004	37749	7.95783		LTL313	3358	37749	8.8956		LTL313	3779	37749	10.0109
	LTL418	8254	37749	21.8655		LTL418	2502	37749	6.62799		LTL418	2629	37749	6.96442		LTL418	3123	37749	8.27307
	LTL331	9966	37749	26.4007		LTL331	3214	37749	8.51413		LTL331	3348	37749	8.86911		LTL331	3404	37749	9.01746
			Average	25.0435				Average	7.69998				Average	8.24304				Average	9.10046
PATIENT	ALL*					lincRNAs					antisense					pseudogenes
		DE	TOTAL	%			DE	TOTAL	%			DE	TOTAL	%			DE	TOTAL	%
	AR+ CRPC	2982	37749	7.89955		AR+ CRPC	1185	37749	3.13916		AR+ CRPC	1118	37749	2.96167		AR+ CRPC	679	37749	1.79872
	AR- CRPC	5654	37749	14.9779		AR- CRPC	1884	37749	4.99086		AR- CRPC	2307	37749	6.11142		AR- CRPC	1463	37749	3.8756
			Average	11.4387				Average	4.06501				Average	4.53654				Average	2.83716
OVERLAID	ALL*					lincRNAs					antisense					pseudogenes
		DE	TOTAL	%			DE	TOTAL	%			DE	TOTAL	%			DE	TOTAL	%
	AR+ CRPC	1330	37749	3.52327		AR+ CRPC	499	37749	1.32189		AR+ CRPC	543	37749	1.43845		AR+ CRPC	288	37749	0.762934
	AR- CRPC	1939	37749	5.13656		AR- CRPC	675	37749	1.78813		AR- CRPC	809	37749	2.1431		AR- CRPC	455	37749	1.20533
	Unique AR+ CRPC	1030	37749	2.72855		Unique AR+ CRPC	369	37749	0.977509		Unique AR+ CRPC	407	37749	1.07817		Unique AR+ CRPC	254	37749	0.672866
	Unique AR- CRPC	1639	37749	4.34184		Unique AR- CRPC	545	37749	1.44375		Unique AR- CRPC	673	37749	1.78283		Unique AR- CRPC	421	37749	1.11526
	Common CRPC	300	37749	0.794723		Common CRPC	130	37749	0.34438		Common CRPC	136	37749	0.360274		Common CRPC	34	37749	0.0900686
	ALL* = lincRNAs, antisense, and pseudogenes

## Sheet: Table 3
Table S3: NEPC lncRNA expression signature order in unsupervised hierarchical clustering plots from Figure 2
VPC		WCM		JHSM
Ensembl Transcript ID	Gene Symbol	Ensembl Transcript ID	Gene Symbol	Ensembl Transcript ID	Gene Symbol
ENST00000420195	SH3BP5-AS1	ENST00000299997	ZNF667-AS1	ENST00000444126	HCG18
ENST00000510859	PAX8-AS1	ENST00000412298	TMEM254-AS1	ENST00000421406	MIR3916
ENST00000555688	LINC00641	ENST00000602755	SCARNA2	ENST00000547107	NPIPP1
ENST00000431095	H19	ENST00000431096	MIR205HG	ENST00000367123	SRGAP2C
ENST00000460249	FAM211A-AS1	ENST00000429156	MIR205HG	ENST00000524210	SETD5-AS1
ENST00000600197	LINC00969	ENST00000440276	MIR205HG	ENST00000420195	SH3BP5-AS1
ENST00000437551	PAX8-AS1	ENST00000510897	LINC00964	ENST00000445430	LINC00969
ENST00000436127	GOLGA2P7	ENST00000544565	TP73-AS1	ENST00000545120	RCN1P2
ENST00000595086	LINC00969	ENST00000512712	NOP14-AS1	ENST00000428207	MAPKAPK5-AS1
ENST00000513153	LINC01088	ENST00000555174	DIO3OS	ENST00000519666	SLC2A3P1
ENST00000582965	SNORA76	ENST00000529567	FOLH1B	ENST00000532415	PKD1P5
ENST00000442037	H19	ENST00000542745	BAIAP2-AS1	ENST00000512712	NOP14-AS1
ENST00000504665	LINC00964	ENST00000484721	MME-AS1	ENST00000520447	SETD5-AS1
ENST00000510897	LINC00964	ENST00000514836	PCAT4	ENST00000539975	SNHG1
ENST00000542745	BAIAP2-AS1	ENST00000582965	SNORA76	ENST00000475441	SNHG12
ENST00000608504	OR51C1P	ENST00000444126	HCG18	ENST00000337023	PMS2P5
ENST00000490750	RPLP0P2	ENST00000551626	SOCS2-AS1	ENST00000434269	ZNF702P
ENST00000484721	MME-AS1	ENST00000460249	FAM211A-AS1	ENST00000449434	LINC00665
ENST00000607517	CD177	ENST00000359906	SERHL	ENST00000590657	LINC00665
ENST00000579458	U3	ENST00000382133	C1QTNF9B-AS1	ENST00000602573	SNHG8
ENST00000449544	HCG18	ENST00000466734	LINC00883	ENST00000460249	FAM211A-AS1
ENST00000359906	SERHL	ENST00000452079	TP73-AS1	ENST00000425604	ZNRD1-AS1
ENST00000606314	PCGEM1	ENST00000422014	POTEH-AS1	ENST00000411631	POM121B
ENST00000454040	PCGEM1	ENST00000431979	LINC01087	ENST00000393464	RPS7P1
ENST00000422014	POTEH-AS1	ENST00000504263	PCAT4	ENST00000398981	RPS3AP6
ENST00000412654	PCA3	ENST00000579458	U3	ENST00000396469	RPL13P12
ENST00000515734	PART1	ENST00000515734	PART1	ENST00000490750	RPLP0P2
ENST00000520360	HOXA11-AS	ENST00000606314	PCGEM1	ENST00000358708	RPS2P5
ENST00000367123	SRGAP2C	ENST00000454040	PCGEM1	ENST00000299997	ZNF667-AS1
ENST00000504263	PCAT4	ENST00000412654	PCA3	ENST00000456943	GMDS-AS1
ENST00000514836	PCAT4	ENST00000479738	RPL7P16	ENST00000581296	LRRC37A4P
ENST00000382133	C1QTNF9B-AS1	ENST00000608504	OR51C1P	ENST00000484721	MME-AS1
ENST00000551626	SOCS2-AS1	ENST00000569275	LINC00890	ENST00000568911	RBFADN
ENST00000584511	SCML2P1	ENST00000584511	SCML2P1	ENST00000436127	GOLGA2P7
ENST00000580197	LINC00668	ENST00000580197	LINC00668	ENST00000529567	FOLH1B
ENST00000528549	TBX5-AS1	ENST00000595010	HCCAT3	ENST00000542745	BAIAP2-AS1
ENST00000397927	COL26A1	ENST00000602573	SNHG8	ENST00000479738	RPL7P16
ENST00000431096	MIR205HG	ENST00000504665	LINC00964	ENST00000595010	HCCAT3
ENST00000429156	MIR205HG	ENST00000553637	RN7SL1	ENST00000412654	PCA3
ENST00000440276	MIR205HG	ENST00000416769	LINC00339	ENST00000551626	SOCS2-AS1
ENST00000595010	HCCAT3	ENST00000357764	OR51C1P	ENST00000515734	PART1
ENST00000412298	TMEM254-AS1	ENST00000416931	MTND1P23	ENST00000510897	LINC00964
ENST00000422956	PAX8-AS1	ENST00000514057	MTATP6P1	ENST00000357764	OR51C1P
ENST00000569275	LINC00890	ENST00000457540	MTND2P28	ENST00000579458	U3
ENST00000466734	LINC00883	ENST00000490750	RPLP0P2	ENST00000382133	C1QTNF9B-AS1
ENST00000397477	CPSF1P1	ENST00000545120	RCN1P2	ENST00000513153	LINC01088
ENST00000379053	LINC00654	ENST00000540383	CROCCP2	ENST00000431979	LINC01087
ENST00000444046	DSCAM-AS1	ENST00000434269	ZNF702P	ENST00000606314	PCGEM1
ENST00000441379	ITGB2-AS1	ENST00000590657	LINC00665	ENST00000454040	PCGEM1
ENST00000560634	CSPG4P11	ENST00000475441	SNHG12	ENST00000514836	PCAT4
ENST00000540383	CROCCP2	ENST00000595086	LINC00969	ENST00000504263	PCAT4
ENST00000556905	CXADRP2	ENST00000510859	PAX8-AS1	ENST00000556905	CXADRP2
ENST00000444126	HCG18	ENST00000600197	LINC00969	ENST00000359906	SERHL
ENST00000454269	HCG18	ENST00000505089	LINC00504	ENST00000580197	LINC00668
ENST00000357764	OR51C1P	ENST00000437551	PAX8-AS1	ENST00000444046	DSCAM-AS1
ENST00000508832	MALAT1	ENST00000422956	PAX8-AS1	ENST00000602892	LINC00478
ENST00000472943	LINC00886	ENST00000397927	COL26A1	ENST00000602339	LINC00478
ENST00000567257	LOXL1-AS1	ENST00000607517	CD177	ENST00000554735	DIO3OS
ENST00000456943	GMDS-AS1	ENST00000556905	CXADRP2	ENST00000564492	LINC00261
ENST00000416769	LINC00339	ENST00000444046	DSCAM-AS1	ENST00000422956	PAX8-AS1
ENST00000529567	FOLH1B	ENST00000472943	LINC00886	ENST00000377597	ST8SIA6-AS1
ENST00000445430	LINC00969	ENST00000513153	LINC01088	ENST00000457649	ST8SIA6-AS1
ENST00000532415	PKD1P5	ENST00000425604	ZNRD1-AS1	ENST00000569275	LINC00890
ENST00000358708	RPS2P5	ENST00000602892	LINC00478	ENST00000607517	CD177
ENST00000581296	LRRC37A4P	ENST00000546624	MKRN9P	ENST00000441379	ITGB2-AS1
ENST00000564492	LINC00261	ENST00000568911	RBFADN	ENST00000541775	C1RL-AS1
ENST00000396469	RPL13P12	ENST00000337023	PMS2P5	ENST00000472943	LINC00886
ENST00000411631	POM121B	ENST00000602339	LINC00478	ENST00000503525	LINC00617
ENST00000602892	LINC00478	ENST00000420195	SH3BP5-AS1	ENST00000553637	RN7SL1
ENST00000602339	LINC00478	ENST00000539975	SNHG1	ENST00000508832	MALAT1
ENST00000547107	NPIPP1	ENST00000555688	LINC00641	ENST00000514057	MTATP6P1
ENST00000434269	ZNF702P	ENST00000436127	GOLGA2P7	ENST00000457540	MTND2P28
ENST00000426200	FGD5-AS1	ENST00000358708	RPS2P5	ENST00000504665	LINC00964
ENST00000439725	H19	ENST00000449434	LINC00665	ENST00000397927	COL26A1
ENST00000573167	BAIAP2-AS1	ENST00000520360	HOXA11-AS	ENST00000520360	HOXA11-AS
ENST00000519666	SLC2A3P1	ENST00000554735	DIO3OS	ENST00000573167	BAIAP2-AS1
ENST00000545120	RCN1P2	ENST00000541775	C1RL-AS1	ENST00000487567	LGALS8-AS1
ENST00000487567	LGALS8-AS1	ENST00000547107	NPIPP1	ENST00000412298	TMEM254-AS1
ENST00000412788	H19	ENST00000428207	MAPKAPK5-AS1	ENST00000378718	DGKZP1
ENST00000414790	H19	ENST00000393464	RPS7P1	ENST00000540383	CROCCP2
ENST00000446406	H19	ENST00000378718	DGKZP1	ENST00000452079	TP73-AS1
ENST00000475441	SNHG12	ENST00000398981	RPS3AP6	ENST00000426200	FGD5-AS1
ENST00000393464	RPS7P1	ENST00000421406	MIR3916	ENST00000569832	SSTR5-AS1
ENST00000421406	MIR3916	ENST00000508832	MALAT1	ENST00000466734	LINC00883
ENST00000521292	NKX2-1-AS1	ENST00000532415	PKD1P5	ENST00000397477	CPSF1P1
ENST00000447298	H19	ENST00000397477	CPSF1P1	ENST00000449544	HCG18
ENST00000514057	MTATP6P1	ENST00000451225	ST8SIA6-AS1	ENST00000445000	LINC01011
ENST00000457540	MTND2P28	ENST00000457649	ST8SIA6-AS1	ENST00000510859	PAX8-AS1
ENST00000416931	MTND1P23	ENST00000377597	ST8SIA6-AS1	ENST00000555688	LINC00641
ENST00000398981	RPS3AP6	ENST00000379053	LINC00654	ENST00000567257	LOXL1-AS1
ENST00000504119	LINC00617	ENST00000396469	RPL13P12	ENST00000437551	PAX8-AS1
ENST00000503525	LINC00617	ENST00000504119	LINC00617	ENST00000592670	RAMP2-AS1
ENST00000378718	DGKZP1	ENST00000503525	LINC00617	ENST00000528549	TBX5-AS1
ENST00000569832	SSTR5-AS1	ENST00000431095	H19	ENST00000560634	CSPG4P11
ENST00000479738	RPL7P16	ENST00000521292	NKX2-1-AS1	ENST00000504119	LINC00617
ENST00000337023	PMS2P5	ENST00000569832	SSTR5-AS1	ENST00000439725	H19
ENST00000568911	RBFADN	ENST00000439725	H19	ENST00000442037	H19
ENST00000602755	SCARNA2	ENST00000442037	H19	ENST00000412788	H19
ENST00000546624	MKRN9P	ENST00000412788	H19	ENST00000429156	MIR205HG
ENST00000592670	RAMP2-AS1	ENST00000447298	H19	ENST00000584511	SCML2P1
ENST00000451225	ST8SIA6-AS1	ENST00000414790	H19	ENST00000546624	MKRN9P
ENST00000457649	ST8SIA6-AS1	ENST00000446406	H19	ENST00000505089	LINC00504
ENST00000377597	ST8SIA6-AS1	ENST00000519666	SLC2A3P1	ENST00000379053	LINC00654
ENST00000449434	LINC00665	ENST00000367123	SRGAP2C	ENST00000521292	NKX2-1-AS1
ENST00000425604	ZNRD1-AS1	ENST00000592670	RAMP2-AS1	ENST00000600197	LINC00969
ENST00000299997	ZNF667-AS1	ENST00000560634	CSPG4P11	ENST00000595086	LINC00969
ENST00000431979	LINC01087	ENST00000445430	LINC00969
ENST00000505089	LINC00504	ENST00000564492	LINC00261
ENST00000512712	NOP14-AS1	ENST00000449544	HCG18
ENST00000590657	LINC00665	ENST00000524210	SETD5-AS1
ENST00000602573	SNHG8	ENST00000581296	LRRC37A4P
ENST00000520447	SETD5-AS1	ENST00000411631	POM121B
ENST00000553637	RN7SL1	ENST00000456943	GMDS-AS1
ENST00000539975	SNHG1	ENST00000573167	BAIAP2-AS1
ENST00000555174	DIO3OS	ENST00000487567	LGALS8-AS1
ENST00000541775	C1RL-AS1	ENST00000567257	LOXL1-AS1
ENST00000544565	TP73-AS1	ENST00000441379	ITGB2-AS1
ENST00000428207	MAPKAPK5-AS1	ENST00000445000	LINC01011
ENST00000554735	DIO3OS	ENST00000454269	HCG18
ENST00000452079	TP73-AS1	ENST00000520447	SETD5-AS1
ENST00000524210	SETD5-AS1	ENST00000426200	FGD5-AS1
ENST00000445000	LINC01011	ENST00000528549	TBX5-AS1

## Sheet: Table 4
Table S4: Clinical cohort group-wise comparisons
Cohort	Groups	Total Group Size	Group Size A	Group Size B	Feature - Group A	Feature - Group B	Number of Significant lncRNAs [ >2 Fold with < 0.05 p-value ]	Number of FDR Significant lncRNAs [ >2 Fold with < 0.05 p-value ]	TOTAL lncRNAs
VPC	NEPC vs. AD	61	5	56	Neuroendocrine	Adenocarcinoma - Naive Treated - High and Low Risk	961	536	37740
VPC	NEPC vs. NHT	19	5	14	Neuroendocrine	Adenocarcinoma - Neoadjunct Hormone Treated	713	49	37740
VPC	CRPC vs. AD	61	5	56	Castration Resistance	Adenocarcinoma - Naive Treated - High and Low Risk	975	441	37740
VPC	NHT vs. NAÏVE	70	14	56	Adenocarcinoma - Neoadjunct Hormone Treated	Adenocarcinoma - Naive Treated - High and Low Risk	1045	276	37740
VPC	NHT vs. NAÏVE and1 NEPC vs. NHT	89	28	61	Adenocarcinoma - Neoadjunct Hormone Treated	Adenocarcinoma - Naive Treated - High and Low Risk and Neuroendocrine	117	10	37740
WCM	NEPC vs. AD	37	7	30	Neuroendocrine	Adenocarcinoma - Naive Treated	1244	298	37749
VPC and2 WCM	NEPC vs. AD	98	12	86	Neuroendocrine	Adenocarcinoma - Naive Treated	1927	763	37749
1	Represents an intersection of the results from these clinical comparisons
2	Represents the union of the results from these clinical comparisons

## Sheet: Table 5
Table S5: NEPC and NEtD lncRNA Transcript Annotation
Ensembl ID	lncRNA	locus	length	CHR	BPS	BPE	Strand	numberOfExons	exonSizes	lncRNA Subclass	NEPC (n=122)	NEtD (n=742)	NEtD Class I (n=475)	NEtD Class II (n=222)	NEtD Class III (n=84)	NEtD Class IV (n=45)	TOP RANKED NEPC/NEtD lncRNA (n=100)	Rapid Metastasis with AUC>0.65 (n=25)	Rapid Metastasis with AUC>0.70 (n=8)	Patient Outcome (n=2)
ENST00000233836	CCT4P2	X:64114271-64754675	1548	X	64490792	64492899	+	3	529,253,766,	pseudogene	0	1	0	0	0	1	0	0	0	0
ENST00000290818	DDX12P	12:9429830-10025425	3929	12	9570308	9600824	-	27	987,155,79,85,101,69,150,104,73,113,132,109,39,68,45,80,47,153,209,88,108,46,158,87,249,148,247,	pseudogene	0	1	0	1	0	0	0	0	0	0
ENST00000295549	LINC01116	2:177256065-178088686	1407	2	177494316	177502659	-	3	844,93,470,	lincRNA	0	1	0	1	0	0	NEtD Class II	1	0	0
ENST00000297020	BTN2A3P	6:26365386-26453643	2025	6	26421618	26431843	+	7	234,109,345,282,125,64,866,	pseudogene	0	1	1	0	0	0	0	0	0	0
ENST00000297905	NCF1C	7:73866771-74879252	1397	7	74572445	74587817	-	11	276,146,105,118,108,123,56,166,76,79,144,	pseudogene	0	1	0	0	0	1	0	0	0	0
ENST00000299997	ZNF667-AS1	19:56950690-57050150	660	19	56989551	57006801	+	3	94,180,386,	lincRNA	1	0	0	0	0	0	0	0	0	0
ENST00000306515	OR7E102P	2:96178875-96232578	1029	2	96212286	96213315	+	1	1029,	pseudogene	0	1	1	0	0	0	0	0	0	0
ENST00000307796	DHFRP1	18:23713815-23779214	1474	18	23749723	23751313	-	2	1043,431,	pseudogene	0	1	0	1	1	0	0	0	0	0
ENST00000309865	SMG1P1	16:22346544-22547842	4223	16	22448721	22503147	+	29	92,164,156,137,56,214,126,73,98,173,225,102,270,131,156,119,88,102,141,200,197,165,155,143,202,110,148,160,120,	pseudogene	0	1	1	0	0	0	0	0	0	0
ENST00000313929	GBAP1	1:155165338-155214562	1633	1	155183938	155197214	-	10	326,117,109,225,238,173,134,86,183,42,	pseudogene	0	1	0	1	0	0	0	0	0	0
ENST00000314835	MSTO2P	1:155271323-155829191	1709	1	155715619	155719928	+	14	84,136,70,76,55,139,118,135,151,132,183,105,110,215,	pseudogene	0	1	0	1	0	0	0	0	0	0
ENST00000315707	LINC00324	17:8108055-8286531	2082	17	8123959	8127361	-	3	868,982,232,	lincRNA	0	1	1	0	0	0	0	0	0	0
ENST00000318333	SRP9P1	10:93558068-93625126	959	10	93565802	93567253	-	2	547,412,	pseudogene	0	1	0	1	0	0	0	0	0	0
ENST00000321351	CYP4F62P	2:131095813-131476404	2248	2	131193226	131199048	-	5	728,168,194,345,813,	pseudogene	0	1	1	0	0	0	0	0	0	0
ENST00000324256	FKBP9L	7:55748763-55780948	572	7	55750320	55755681	-	3	198,164,210,	pseudogene	0	1	0	1	0	0	0	0	0	0
ENST00000327274	RPL21P28	1:212208918-212394143	543	1	212224828	212225371	-	1	543,	pseudogene	0	1	1	0	0	0	0	0	0	0
ENST00000328346	GUSBP1	5:21190116-21602174	703	5	21459588	21497305	+	6	105,66,84,188,85,175,	pseudogene	0	1	0	1	1	0	0	0	0	0
ENST00000329743	CECR5-AS1	22:17618327-17702879	339	22	17640273	17646329	+	2	168,171,	antisense	0	1	1	0	0	0	0	0	0	0
ENST00000331787	TTTY14	Y:21034384-21255370	515	Y	21094584	21239302	-	2	143,372,	lincRNA	0	1	1	0	0	0	0	0	0	0
ENST00000332869	FAM133CP	10:60215613-60625867	704	10	60475313	60476017	+	1	704,	pseudogene	0	1	1	0	0	0	0	0	0	0
ENST00000333131	ABHD17AP5	22:22345495-22786802	900	22	22469235	22472374	-	2	403,497,	pseudogene	0	1	0	1	0	0	0	0	0	0
ENST00000333145	PAX8-AS1	2:113835569-114036527	2319	2	113993116	114024581	+	6	31,101,160,321,177,1529,	antisense	0	1	1	0	0	0	0	0	0	0
ENST00000334298	LINC00221	14:106494134-107286200	1657	14	106938473	106951462	+	3	171,194,1292,	lincRNA	0	1	1	0	0	0	0	0	0	0
ENST00000337023	PMS2P5	7:73866771-74879252	1133	7	74306893	74322330	+	5	72,140,184,89,648,	pseudogene	1	0	0	0	0	0	0	0	0	0
ENST00000339991	RPSAP15	X:86958276-86959307	1031	X	86958276	86959307	-	1	1031,	pseudogene	0	1	1	0	0	0	0	0	0	0
ENST00000340901	RASSF10	11:12608166-13032647	1848	11	13030695	13032647	+	2	283,1565,	pseudogene	0	1	0	0	0	1	0	0	0	0
ENST00000344851	SRP72P2	6:158589361-158939477	1979	6	158658367	158663829	-	2	1068,911,	pseudogene	0	1	0	1	0	0	0	0	0	0
ENST00000355920	SPDYE7P	7:72333320-72341076	1064	7	72333320	72339656	-	6	248,105,244,86,59,322,	pseudogene	0	1	0	1	0	0	0	0	0	0
ENST00000356555	ZNF300P1	5:150309002-150326195	1822	5	150310324	150325851	-	5	1528,96,127,59,12,	pseudogene	0	1	0	0	0	1	0	0	0	0
ENST00000357764	OR51C1P	11:4566420-5061455	939	11	4711987	4713394	-	2	930,9,	pseudogene	1	1	1	0	0	0	0	0	0	0
ENST00000358097	CYP2D7P	22:42536134-42540576	1655	22	42536213	42540550	-	9	254,142,188,142,177,161,153,172,266,	pseudogene	0	1	1	0	0	0	0	0	0	0
ENST00000358393	LINC00176	20:62523045-62680994	1466	20	62669492	62671131	+	2	309,1157,	lincRNA	0	1	0	1	0	0	NEtD Class II	1	0	0
ENST00000358708	RPS2P5	12:118447640-118810756	931	12	118683876	118684807	+	1	931,	pseudogene	1	0	0	0	0	0	0	0	0	0
ENST00000359512	WASH6P	X:155217340-155257848	1437	X	155250625	155255039	+	10	188,112,147,137,136,202,159,153,69,134,	pseudogene	0	1	0	1	0	0	0	0	0	0
ENST00000359797	SPDYE8P	7:72349918-72772634	2275	7	72490872	72500313	-	8	857,105,244,86,59,219,583,122,	pseudogene	0	1	0	1	0	0	0	0	0	0
ENST00000359906	SERHL	22:42889071-42978044	1346	22	42896595	42908566	+	11	103,150,114,42,20,75,110,83,94,112,443,	antisense	1	1	1	0	0	0	NEtD Class I	0	0	0
ENST00000359941	TP53TG1	7:86863314-87109751	855	7	86954540	86974831	-	3	220,162,473,	lincRNA	0	1	1	0	0	0	0	0	0	0
ENST00000360944	RNF216P1	7:5013438-5112854	1042	7	5013712	5036849	+	5	80,136,103,114,609,	pseudogene	0	1	1	0	0	0	0	0	0	0
ENST00000366446	NUTM2A-AS1	10:88963631-89313327	819	10	89093796	89096586	-	2	775,44,	antisense	0	1	1	0	0	0	0	0	0	0
ENST00000366529	COX20P1	10:70319635-70477552	357	10	70392127	70392484	+	1	357,	pseudogene	0	1	0	1	1	0	0	0	0	0
ENST00000367123	SRGAP2C	1:121086696-121204983	969	1	121107123	121129949	+	7	93,216,129,225,102,198,6,	pseudogene	1	0	0	0	0	0	0	0	0	0
ENST00000368966	CCDC162P	6:109167647-109804477	2943	6	109615511	109676266	+	20	150,166,139,154,96,153,230,139,121,110,150,54,168,153,132,153,210,121,128,216,	pseudogene	0	1	0	1	1	0	0	0	0	0
ENST00000373170	TDRG1	6:40290174-40579951	1165	6	40346075	40347624	+	2	561,604,	antisense	0	1	0	1	1	0	NEtD Class III	0	0	0
ENST00000373171	LINC00951	6:40290174-40579951	554	6	40312082	40313890	-	2	413,141,	lincRNA	0	1	0	1	0	0	NEtD Class II	0	0	0
ENST00000377476	PGM5P1	9:68393124-68809906	1101	9	68774631	68809906	-	5	227,126,147,163,438,	pseudogene	0	1	0	0	0	1	0	0	0	0
ENST00000377597	ST8SIA6-AS1	10:17332494-17497858	1811	10	17428949	17452630	+	4	125,98,277,1311,	antisense	1	1	1	0	0	0	0	0	0	0
ENST00000378718	DGKZP1	13:44469145-44605597	2776	13	44542559	44545335	+	1	2776,	pseudogene	1	1	0	1	0	0	0	0	0	0
ENST00000379053	LINC00654	20:5407540-5591674	6113	20	5476712	5485259	-	2	5797,316,	lincRNA	1	1	0	1	1	0	NEtD Class III	1	1	0
ENST00000379317	TTLL10-AS1	1:1082584-1134060	3532	1	1108435	1114935	-	2	3341,191,	antisense	0	1	0	1	0	0	0	0	0	0
ENST00000380759	GUSBP3	5:68773298-69006897	1334	5	68790039	69006341	-	8	23,502,175,85,188,156,34,171,	pseudogene	0	1	0	1	1	0	0	0	0	0
ENST00000382133	C1QTNF9B-AS1	13:24139948-24476794	805	13	24463027	24466243	+	4	123,43,147,492,	antisense	1	0	0	0	0	0	NEPC-DOWN	0	0	0
ENST00000382444	HSP90AB2P	4:13025687-13486010	1152	4	13338102	13339926	+	4	328,414,149,261,	pseudogene	0	1	1	0	0	0	0	0	0	0
ENST00000382749	SERPINB11	18:61314812-61472879	1918	18	61369537	61391127	+	9	74,156,183,60,129,118,143,156,899,	pseudogene	0	1	1	0	0	0	0	0	0	0
ENST00000382832	TXLNG2P	Y:21590591-21774813	3315	Y	21758441	21767698	+	4	1110,93,96,2016,	pseudogene	0	1	1	0	0	0	0	0	0	0
ENST00000391998	TPM3P6	19:53796718-54090346	742	19	53982603	53983345	+	1	742,	pseudogene	0	1	1	0	0	0	0	0	0	0
ENST00000392459	YWHAZP4	6:127566334-127912962	708	6	127676900	127677934	+	2	531,177,	pseudogene	0	1	0	1	1	0	0	0	0	0
ENST00000393464	RPS7P1	17:26782769-27070473	647	17	26794813	26795460	+	1	647,	pseudogene	1	0	0	0	0	0	0	0	0	0
ENST00000393673	ST13P6	8:134420248-134421471	366	8	134420248	134421471	+	2	354,12,	pseudogene	0	1	1	0	0	0	0	0	0	0
ENST00000394213	H2AFZP3	13:99827634-100047417	387	13	99867625	99868012	-	1	387,	pseudogene	0	1	0	1	0	0	0	0	0	0
ENST00000394336	PPIAP22	21:20230096-20230594	390	21	20230096	20230594	+	2	233,157,	pseudogene	0	1	1	0	0	0	0	0	0	0
ENST00000394491	RPL32P3	3:129069565-129239353	1954	3	129101767	129118248	-	4	1294,161,101,398,	pseudogene	0	1	1	0	0	0	0	0	0	0
ENST00000394996	LDHAP5	10:120544057-120840387	622	10	120692185	120692807	-	1	622,	pseudogene	0	1	0	1	0	0	0	0	0	0
ENST00000396469	RPL13P12	17:17285063-17300452	495	17	17286690	17287326	-	2	228,267,	pseudogene	1	0	0	0	0	0	0	0	0	0
ENST00000397477	CPSF1P1	22:32584518-32783561	3730	22	32665367	32669097	+	1	3730,	pseudogene	1	0	0	0	0	0	0	0	0	0
ENST00000397927	COL26A1	7:100951626-101250726	3032	7	101006100	101202304	+	13	371,123,104,62,157,99,153,84,53,36,51,85,1654,	pseudogene	1	1	1	0	0	0	0	0	0	0
ENST00000397935	AZGP1P1	7:99473609-99612737	484	7	99578388	99584279	+	4	83,261,115,25,	pseudogene	0	1	1	0	0	0	0	0	0	0
ENST00000398851	LRRC37BP1	17:28900488-29006453	714	17	28956697	28964320	+	5	115,141,293,105,60,	pseudogene	0	1	1	0	0	0	0	0	0	0
ENST00000398981	RPS3AP6	15:60060542-60061407	805	15	60060542	60061347	+	1	805,	pseudogene	1	0	0	0	0	0	0	0	0	0
ENST00000399458	GNL3LP1	5:60140272-60240903	1643	5	60187761	60189404	-	1	1643,	pseudogene	0	1	0	1	1	0	0	0	0	0
ENST00000399532	RPL21P1	12:122513714-122908230	507	12	122849326	122850176	+	2	139,368,	pseudogene	0	1	1	0	0	0	0	0	0	0
ENST00000399539	DGCR5	22:18524117-19132509	727	22	18973214	18973941	+	1	727,	antisense	0	1	0	1	0	0	0	0	0	0
ENST00000399764	YWHAZP6	9:34693643-34987990	738	9	34922180	34922918	-	1	738,	pseudogene	0	1	1	0	0	0	0	0	0	0
ENST00000399822	UBA52P6	9:21801377-22121096	382	9	22012153	22012535	+	1	382,	pseudogene	0	1	0	1	1	0	0	0	0	0
ENST00000400574	ABCC13	21:15608526-15735075	1271	21	15646119	15685346	+	9	359,62,148,143,178,147,85,67,82,	pseudogene	0	1	1	0	0	0	0	0	0	0
ENST00000402326	CBX3P9	6:116773519-116807876	552	6	116774176	116774728	-	1	552,	pseudogene	0	1	0	1	0	0	0	0	0	0
ENST00000402595	SSXP10	6:118781824-119107401	565	6	118910232	118910797	+	1	565,	pseudogene	0	1	1	0	0	0	0	0	0	0
ENST00000403073	PTCHD3P3	6:109167647-109804477	906	6	109609773	109611706	-	2	105,801,	pseudogene	0	1	0	1	1	0	0	0	0	0
ENST00000403291	HNRNPH1P1	6:160015372-160219468	1185	6	160133832	160135017	-	1	1185,	pseudogene	0	1	0	1	0	0	0	0	0	0
ENST00000404435	ZNF402P	22:17330635-17347366	3100	22	17338508	17341608	-	1	3100,	pseudogene	0	1	1	0	0	0	0	0	0	0
ENST00000405405	GAPDHP63	6:80624528-80682945	1007	6	80662721	80663728	-	1	1007,	pseudogene	0	1	1	0	0	0	0	0	0	0
ENST00000405832	RCC2P7	6:56294393-56302861	1264	6	56296747	56298011	-	1	1264,	pseudogene	0	1	0	1	0	0	0	0	0	0
ENST00000406003	HNRNPABP1	12:10264336-10265070	734	12	10264336	10265070	+	1	734,	pseudogene	0	1	0	1	0	0	0	0	0	0
ENST00000409054	LINC00152	2:87432115-87906324	1096	2	87754886	87883594	+	2	278,818,	lincRNA	0	1	0	1	0	0	0	0	0	0
ENST00000409521	BZW1P2	3:115515927-117716444	559	3	116364591	116365252	-	2	307,252,	pseudogene	0	1	1	0	0	0	0	0	0	0
ENST00000411631	POM121B	7:72349918-72772634	3067	7	72710926	72716496	+	3	1511,123,1433,	pseudogene	1	0	0	0	0	0	0	0	0	0
ENST00000411660	RPS3AP25	7:94285636-94336783	793	7	94324338	94325131	-	1	793,	pseudogene	0	1	1	0	0	0	0	0	0	0
ENST00000411909	AZGP1P1	7:99473609-99612737	902	7	99578384	99585158	+	4	87,261,276,278,	pseudogene	0	1	1	0	0	0	0	0	0	0
ENST00000411919	TCEB1P19	1:88840933-89370098	318	1	89294784	89295102	+	1	318,	pseudogene	0	1	1	0	0	0	0	0	0	0
ENST00000412087	HNRNPA1P27	X:100140106-100352501	955	X	100142624	100143579	-	1	955,	pseudogene	0	1	0	0	0	1	0	0	0	0
ENST00000412122	LINC00092	9:98521512-98892322	1726	9	98782013	98784042	-	2	1550,176,	lincRNA	0	1	1	0	0	0	0	0	0	0
ENST00000412141	LINC00963	9:132175895-132276040	739	9	132265280	132275796	+	4	138,350,152,99,	lincRNA	0	1	1	0	0	0	0	0	0	0
ENST00000412169	HIST2H2BA	1:120873381-120936696	381	1	120906042	120906423	+	1	381,	pseudogene	0	1	1	0	0	0	0	0	0	0
ENST00000412298	TMEM254-AS1	10:81805990-81852621	3121	10	81806615	81838651	-	6	2319,191,211,87,144,169,	antisense	1	1	1	0	0	0	0	0	0	0
ENST00000412654	PCA3	9:79124733-79641894	3922	9	79379351	79402485	+	4	120,165,183,3454,	antisense	1	1	1	0	0	0	NEtD Class I	0	0	0
ENST00000412788	H19	11:2016389-2036176	2281	11	2016405	2019044	-	5	613,123,113,135,1297,	lincRNA	1	1	0	1	1	0	NEtD Class III	0	0	0
ENST00000413131	GRIK1-AS1	21:30560234-31312351	499	21	31132712	31136321	+	2	74,425,	antisense	0	1	1	0	0	0	0	0	0	0
ENST00000413791	PCBP1-AS1	2:70056742-70316719	743	2	70275818	70314553	-	5	271,103,150,78,141,	antisense	0	1	1	0	0	0	0	0	0	0
ENST00000413849	RPL31P2	20:32316736-32398903	377	20	32339972	32340349	-	1	377,	pseudogene	0	1	1	0	0	0	0	0	0	0
ENST00000414053	ARSD-AS1	X:2577830-2886755	816	X	2822944	2824122	+	2	302,514,	antisense	0	1	1	0	0	0	0	0	0	0
ENST00000414123	TATDN1P1	10:64891580-65385232	891	10	64981914	64982805	+	1	891,	pseudogene	0	1	0	1	0	0	0	0	0	0
ENST00000414458	MRPS18AP1	3:48282534-48413590	589	3	48297839	48298428	-	1	589,	pseudogene	0	1	1	0	0	0	0	0	0	0
ENST00000414718	PA2G4P2	20:12356110-12368940	1200	20	12360703	12361903	+	1	1200,	pseudogene	0	1	0	1	0	0	0	0	0	0
ENST00000414790	H19	11:2016389-2036176	2348	11	2016405	2019105	-	5	619,123,113,135,1358,	lincRNA	1	0	0	0	0	0	NEPC-UP	0	0	0
ENST00000414876	SPATA3-AS1	2:231830925-231889770	3508	2	231849082	231860746	-	6	1743,1196,207,69,109,184,	lincRNA	0	1	1	0	0	0	0	0	0	0
ENST00000414904	GNG12-AS1	1:68167148-68698803	796	1	68421087	68492445	+	4	380,107,120,189,	antisense	0	1	1	0	0	0	0	0	0	0
ENST00000414949	PPIAP29	6:24786445-25057301	499	6	24976646	24977210	+	2	70,429,	pseudogene	0	1	1	0	0	0	0	0	0	0
ENST00000415011	CFLAR-AS1	2:201754049-202094233	1072	2	202005011	202022546	-	7	157,138,76,107,162,363,69,	antisense	0	1	1	0	0	0	NEtD Class I	0	0	0
ENST00000415014	ELK2BP	14:106003197-106019474	1224	14	106012946	106016031	-	2	1043,181,	pseudogene	0	1	1	0	0	0	0	0	0	0
ENST00000415067	TAPSAR1	6:32808489-32971825	886	6	32811914	32813855	+	2	137,749,	lincRNA	0	1	1	0	0	0	0	0	0	0
ENST00000415278	EEF1A1P11	1:96912485-96914183	1389	1	96912485	96913874	+	1	1389,	pseudogene	0	1	1	0	0	0	0	0	0	0
ENST00000415351	NF1P8	2:131862419-132123579	1461	2	131947406	131955066	-	9	84,113,140,441,84,73,247,155,124,	pseudogene	0	1	1	0	0	0	0	0	0	0
ENST00000415473	PPIAP30	10:15137383-15210724	519	10	15196800	15197319	-	1	519,	pseudogene	0	1	1	0	0	0	0	0	0	0
ENST00000415481	TUBB8P11	1:676383-812946	1058	1	808671	809729	+	1	1058,	pseudogene	0	1	0	1	0	0	0	0	0	0
ENST00000415880	RPS14P4	2:111490111-112270510	418	2	112053205	112053623	-	1	418,	pseudogene	0	1	0	1	1	0	0	0	0	0
ENST00000416301	ENTPD1-AS1	10:97457369-97849995	4241	10	97512962	97849971	-	6	3509,220,94,143,42,233,	antisense	0	1	1	0	0	0	0	0	0	0
ENST00000416405	FAM230C	22:21457207-21679452	1857	22	21664109	21677143	-	7	1524,34,62,66,87,25,59,	lincRNA	0	1	0	1	0	0	NEtD Class II	0	0	0
ENST00000416432	NUCB1-AS1	19:49403306-49466259	433	19	49414186	49422148	-	2	245,188,	antisense	0	1	1	0	0	0	0	0	0	0
ENST00000416560	TP53TG1	7:86863314-87109751	710	7	86954614	86974831	-	4	146,162,191,211,	lincRNA	0	1	1	0	0	0	0	0	0	0
ENST00000416769	LINC00339	1:22328148-22357809	1054	1	22352026	22357716	+	2	110,944,	lincRNA	1	0	0	0	0	0	0	0	0	0
ENST00000416785	RPSAP2	6:28680801-28760308	888	6	28699793	28700681	+	1	888,	pseudogene	0	1	1	0	0	0	0	0	0	0
ENST00000416931	MTND1P23	1:536815-660283	372	1	564441	564813	+	1	372,	pseudogene	1	0	0	0	0	0	0	0	0	0
ENST00000417262	PCAT6	1:202779993-202906029	748	1	202780089	202781041	+	2	409,339,	antisense	0	1	1	0	0	0	0	0	0	0
ENST00000417305	ZFY-AS1	Y:2802395-3071741	500	Y	2834884	2870667	-	3	96,90,314,	antisense	0	1	0	0	0	1	0	0	0	0
ENST00000417822	BAK1P1	20:31219427-31331803	2094	20	31276722	31278816	-	1	2094,	pseudogene	0	1	0	1	0	0	0	0	0	0
ENST00000417845	NEBL-AS1	10:21056398-21671950	462	10	21463282	21463852	+	2	20,442,	antisense	0	1	1	0	0	0	0	0	0	0
ENST00000418518	MIR133BHG	6:51996027-52015989	462	6	52011611	52015917	-	3	124,100,238,	lincRNA	0	1	1	0	0	0	0	0	0	0
ENST00000418539	BCYRN1	2:47116072-48134949	13458	2	47558198	47571656	+	1	13458,	lincRNA	0	1	1	0	0	0	0	0	0	0
ENST00000418613	EEF1A1P32	1:197473574-197751556	1347	1	197657889	197659757	+	3	317,250,780,	pseudogene	0	1	1	0	0	0	0	0	0	0
ENST00000418728	OSBPL10-AS1	3:31572410-32119072	458	3	31745708	31763068	+	4	23,128,122,185,	antisense	0	1	1	0	0	0	0	0	0	0
ENST00000418795	FAM27E4	9:44758767-45132264	1401	9	44997776	44999352	+	2	29,1372,	pseudogene	0	1	0	1	0	0	0	0	0	0
ENST00000418813	LINC00478	21:17381572-18036990	576	21	17791721	17985800	+	5	340,49,61,94,32,	lincRNA	0	1	0	1	0	0	0	0	0	0
ENST00000418918	MIAT	22:26908476-27411866	586	22	27042603	27061603	+	3	320,83,183,	lincRNA	0	1	0	1	0	0	NEtD Class II	0	0	0
ENST00000419199	GRTP1-AS1	13:113978329-114026130	867	13	114005987	114010049	+	2	298,569,	antisense	0	1	1	0	0	0	0	0	0	0
ENST00000419267	EIF1AXP1	1:16787442-17300927	435	1	17012115	17012550	-	1	435,	pseudogene	0	1	0	1	0	0	0	0	0	0
ENST00000419283	TIMM8AP1	2:162933866-162938774	295	2	162933866	162934161	-	1	295,	pseudogene	0	1	1	0	0	0	0	0	0	0
ENST00000419499	LINC00402	13:74782007-75033338	3340	13	74805593	74834113	+	2	296,3044,	lincRNA	0	1	1	0	0	0	0	0	0	0
ENST00000419794	SERPINH1P1	9:34136462-34521008	1249	9	34318404	34319653	+	1	1249,	pseudogene	0	1	0	1	0	0	0	0	0	0
ENST00000419943	RPS9P1	21:37402367-37528668	583	21	37504747	37505330	+	1	583,	pseudogene	0	1	1	0	0	0	0	0	0	0
ENST00000420004	GLUD1P6	10:48157040-48184679	255	10	48169664	48175810	-	3	66,56,133,	pseudogene	0	1	1	0	0	0	0	0	0	0
ENST00000420095	LMCD1-AS1	3:7982156-8653753	2144	3	8262833	8543341	-	4	1573,86,300,185,	antisense	0	1	0	1	1	0	0	0	0	0
ENST00000420193	PRKG1-AS1	10:52750944-54073888	971	10	54060562	54073888	-	6	36,140,74,138,88,495,	antisense	0	1	0	0	0	1	0	0	0	0
ENST00000420195	SH3BP5-AS1	3:15247553-15382875	5570	3	15295690	15306000	+	3	3423,1949,198,	antisense	1	1	1	0	0	0	0	0	0	0
ENST00000420411	ASMTL-AS1	X:1511890-1572667	697	X	1520935	1532024	+	3	183,125,389,	antisense	0	1	1	0	0	0	0	0	0	0
ENST00000420457	PHKA1P1	1:91317308-91487932	621	1	91358548	91359169	-	1	621,	pseudogene	0	1	0	1	0	0	0	0	0	0
ENST00000420492	SEPT7P7	9:101049997-101471479	1301	9	101369114	101370415	+	1	1301,	pseudogene	0	1	0	1	1	0	0	0	0	0
ENST00000420503	LINC00339	1:22328148-22357809	771	1	22352003	22357293	+	3	129,121,521,	lincRNA	0	1	1	0	0	0	0	0	0	0
ENST00000420529	LINC00658	20:5407540-5591674	1542	20	5412637	5426332	-	5	647,304,234,174,183,	lincRNA	0	1	1	0	0	0	0	0	0	0
ENST00000420977	TPI1P1	1:77165473-77166223	750	1	77165473	77166223	+	1	750,	pseudogene	0	1	0	1	0	0	0	0	0	0
ENST00000421023	RPL24P2	20:21068244-21095855	475	20	21095363	21095838	+	1	475,	pseudogene	0	1	1	0	0	0	0	0	0	0
ENST00000421146	TAS2R2P	7:12530101-12535114	910	7	12530720	12531630	+	1	910,	pseudogene	0	1	0	1	1	0	0	0	0	0
ENST00000421246	CDC42P6	4:22635813-22845280	576	4	22728997	22729573	-	1	576,	pseudogene	0	1	0	1	0	0	0	0	0	0
ENST00000421271	PRSS41	16:2787076-2855148	926	16	2848487	2855148	+	6	62,27,166,283,147,241,	pseudogene	0	1	1	0	0	0	0	0	0	0
ENST00000421293	TP53TG1	7:86863314-87109751	439	7	86954665	86974802	-	3	95,162,182,	lincRNA	0	1	1	0	0	0	0	0	0	0
ENST00000421406	MIR3916	1:247285249-247553017	1465	1	247353152	247372795	-	4	1162,99,126,78,	pseudogene	1	1	0	1	0	0	0	0	0	0
ENST00000421426	HNRNPA1P33	10:46984829-47174110	561	10	47133337	47133898	-	1	561,	pseudogene	0	1	1	0	0	0	0	0	0	0
ENST00000421598	BSN-AS2	3:49584867-49591811	2603	3	49586738	49591799	-	3	2137,140,326,	lincRNA	0	1	0	1	1	0	0	0	0	0
ENST00000421842	DNAJC27-AS1	2:25157298-25391828	255	2	25195051	25195699	+	2	50,205,	antisense	0	1	1	0	0	0	0	0	0	0
ENST00000422014	POTEH-AS1	22:16253593-16323798	2566	22	16274559	16278602	+	2	444,2122,	antisense	1	1	1	0	0	0	NEPC-DOWN	0	0	0
ENST00000422730	PRAC2	17:46684580-46894576	1276	17	46800529	46802819	+	2	146,1130,	antisense	0	1	1	0	0	0	0	0	0	0
ENST00000422749	DSCAM-AS1	21:41382925-42219065	1185	21	41755009	41757285	+	3	326,79,780,	antisense	0	1	1	0	0	0	NEtD Class I	1	0	0
ENST00000422956	PAX8-AS1	2:113835569-114036527	11799	2	113993112	114034158	+	5	35,160,321,177,11106,	antisense	1	0	0	0	0	0	0	0	0	0
ENST00000423183	ACTG1P12	3:11998228-12709617	1166	3	12111694	12112860	+	1	1166,	pseudogene	0	1	0	1	0	0	0	0	0	0
ENST00000423211	LINC00284	13:44469145-44605597	3208	13	44599454	44604073	+	2	1576,1632,	lincRNA	0	1	1	0	0	0	0	0	0	0
ENST00000423297	GRAMD4P2	22:16199665-16251609	1097	22	16227137	16228807	+	2	454,643,	pseudogene	0	1	1	0	0	0	0	0	0	0
ENST00000423477	BOLA3-AS1	2:74119435-74425395	1804	2	74375165	74377188	+	2	440,1364,	antisense	0	1	0	1	0	0	0	0	0	0
ENST00000423641	TNPO1P1	10:86088305-86278585	1138	10	86150663	86151801	+	1	1138,	pseudogene	0	1	0	1	1	0	0	0	0	0
ENST00000423943	LINC01133	1:159895639-160061080	1113	1	159931013	159948851	+	3	182,469,462,	lincRNA	0	1	0	0	0	1	0	0	0	0
ENST00000423961	PSMC1P2	7:27398497-27702614	1204	7	27501384	27502588	+	1	1204,	pseudogene	0	1	1	0	0	0	0	0	0	0
ENST00000424211	DLG3-AS1	X:69664710-69731547	432	X	69672807	69675676	-	2	349,83,	antisense	0	1	1	0	0	0	0	0	0	0
ENST00000424240	ADAM1A	12:112277570-112552981	2129	12	112337066	112339195	+	1	2129,	pseudogene	0	1	0	1	0	0	0	0	0	0
ENST00000424358	MMP24-AS1	20:33703166-33872788	867	20	33864952	33865932	-	2	783,84,	antisense	0	1	1	0	0	0	0	0	0	0
ENST00000424518	HOTAIR	12:54355470-54371624	2421	12	54356091	54368740	-	7	1817,53,124,102,126,140,59,	antisense	0	1	0	1	0	0	0	0	0	0
ENST00000424695	KRT18P32	1:238643683-238707505	1287	1	238654657	238655944	+	1	1287,	pseudogene	0	1	1	0	0	0	0	0	0	0
ENST00000424827	RPL7P44	13:77538085-77556167	742	13	77555309	77556051	-	1	742,	pseudogene	0	1	1	0	0	0	0	0	0	0
ENST00000425003	CICP26	1:228162979-228165894	2448	1	228163090	228165894	-	3	117,438,1893,	pseudogene	0	1	0	1	1	0	0	0	0	0
ENST00000425026	CDC27P2	Y:10027985-10029907	1922	Y	10027985	10029907	-	1	1922,	pseudogene	0	1	1	0	0	0	0	0	0	0
ENST00000425129	RPL7P46	16:10958770-11318887	740	16	11120880	11121620	+	1	740,	pseudogene	0	1	0	1	0	0	0	0	0	0
ENST00000425189	DBH-AS1	9:136348835-136890390	2139	9	136519707	136522435	-	2	1952,187,	antisense	0	1	0	1	1	0	0	0	0	0
ENST00000425226	KRT8P15	2:203634673-203879521	1451	2	203705053	203706504	-	1	1451,	pseudogene	0	1	0	1	1	0	0	0	0	0
ENST00000425295	PCAT6	1:202779993-202906029	634	1	202780089	202781041	+	2	409,225,	antisense	0	1	1	0	0	0	0	0	0	0
ENST00000425324	PAICSP1	9:37478923-38145440	1217	9	37878112	37879490	+	2	665,552,	pseudogene	0	1	0	1	1	0	0	0	0	0
ENST00000425399	FAR2P4	2:131862419-132123579	584	2	132054415	132066641	+	5	171,45,125,68,175,	pseudogene	0	1	1	0	0	0	0	0	0	0
ENST00000425573	DUTP6	1:166803069-166851945	462	1	166837984	166838446	+	1	462,	pseudogene	0	1	0	1	0	0	0	0	0	0
ENST00000425604	ZNRD1-AS1	6:29673657-30048791	1986	6	29968787	30028705	-	3	1722,76,188,	antisense	1	0	0	0	0	0	NEPC-UP	0	0	0
ENST00000425761	FTH1P5	6:50880424-50880969	545	6	50880424	50880969	-	1	545,	pseudogene	0	1	0	1	0	0	0	0	0	0
ENST00000426200	FGD5-AS1	3:14840837-15140670	1874	3	14986199	14989931	-	2	1462,412,	antisense	1	0	0	0	0	0	NEPC-UP	0	0	0
ENST00000426409	HNRNPA1P29	13:93847879-95062926	879	13	94047229	94048108	-	1	879,	pseudogene	0	1	0	1	0	0	0	0	0	0
ENST00000426702	UBE2E1-AS1	3:23842870-23932807	778	3	23845514	23848396	-	2	691,87,	antisense	0	1	0	1	0	0	0	0	0	0
ENST00000426713	LINC00116	2:110841446-111044269	461	2	110969106	110970400	-	3	93,336,32,	lincRNA	0	1	1	0	0	0	0	0	0	0
ENST00000426801	PKP4P1	2:209764683-210210219	2158	2	210043689	210045847	+	1	2158,	pseudogene	0	1	1	0	0	0	0	0	0	0
ENST00000426910	CROCCP1	X:134566884-134572559	5675	X	134566884	134572559	+	1	5675,	pseudogene	0	1	0	1	0	0	0	0	0	0
ENST00000426934	RSL24D1P6	20:30755109-30763260	401	20	30758192	30758593	-	1	401,	pseudogene	0	1	1	0	0	0	0	0	0	0
ENST00000427296	ETF1P1	6:29673657-30048791	984	6	29999489	30000780	+	2	436,548,	pseudogene	0	1	0	1	0	0	0	0	0	0
ENST00000427451	DSCAM-AS1	21:41382925-42219065	1640	21	41755009	41757285	+	3	373,487,780,	antisense	0	1	1	0	0	0	NEtD Class I	1	0	0
ENST00000427528	RPL23AP82	22:51195375-51244127	469	22	51237082	51237551	+	1	469,	pseudogene	0	1	1	0	0	0	0	0	0	0
ENST00000427548	ZNF883	9:115759099-115819139	2319	9	115759494	115774507	-	5	1924,150,80,87,78,	lincRNA	0	1	0	1	1	0	0	0	0	0
ENST00000427550	NSUN5P1	7:74880904-75157478	468	7	75045181	75045733	+	2	288,180,	pseudogene	0	1	1	0	0	0	0	0	0	0
ENST00000427868	LINC00665	19:36641821-36870116	690	19	36806477	36813130	-	4	495,58,38,99,	lincRNA	0	1	1	0	0	0	0	0	0	0
ENST00000427912	ZNF316	7:6649985-6866401	1924	7	6676952	6692595	+	9	126,164,100,138,383,110,127,114,662,	pseudogene	0	1	0	1	1	0	0	0	0	0
ENST00000428007	PAICSP3	6:74037246-74038740	1168	6	74037246	74038740	+	2	646,522,	pseudogene	0	1	0	1	1	0	0	0	0	0
ENST00000428207	MAPKAPK5-AS1	12:112277570-112552981	2285	12	112277572	112280706	-	2	709,1576,	lincRNA	1	1	0	1	1	0	0	0	0	0
ENST00000428275	ACTG1P10	X:53122891-53351877	1082	X	53172013	53173095	-	1	1082,	pseudogene	0	1	0	1	0	0	0	0	0	0
ENST00000428411	SLC16A1-AS1	1:113454464-113542118	2314	1	113499082	113511609	+	3	1262,99,953,	antisense	0	1	0	1	1	0	0	0	0	0
ENST00000428419	FRY-AS1	13:32414367-32873265	1115	13	32599450	32605776	-	4	783,51,92,189,	antisense	0	1	0	1	1	0	NEtD Class III	0	0	0
ENST00000428597	CDKN2B-AS1	9:21801377-22121096	3835	9	21994789	22121094	+	19	371,162,313,133,150,123,136,696,74,75,96,119,143,107,76,134,124,211,592,	antisense	0	1	0	1	1	0	NEtD Class III	1	0	0
ENST00000428643	HMGA1P4	9:131314714-131486442	334	9	131425412	131425857	-	2	267,67,	antisense	0	1	1	0	0	0	0	0	0	0
ENST00000428767	ALMS1P	2:73609431-73952322	921	2	73898156	73912212	+	6	121,187,241,181,64,127,	pseudogene	0	1	1	0	0	0	0	0	0	0
ENST00000429006	CNOT7P1	X:68835882-69259560	852	X	69157015	69157867	-	1	852,	pseudogene	0	1	0	1	0	0	0	0	0	0
ENST00000429067	MKLN1-AS	7:130626518-131242976	2043	7	130994502	131012535	-	6	1030,94,504,123,130,162,	antisense	0	1	1	0	0	0	0	0	0	0
ENST00000429124	FTX	X:73164158-73513412	2597	X	73498208	73512435	-	4	2121,155,147,174,	lincRNA	0	1	1	0	0	0	0	0	0	0
ENST00000429156	MIR205HG	1:209598849-209606188	990	1	209602164	209605882	+	5	269,228,76,83,334,	lincRNA	1	0	0	0	0	0	0	0	0	0
ENST00000429195	ADORA2BP	1:209788200-209990020	842	1	209917717	209918559	+	1	842,	pseudogene	0	1	1	0	0	0	0	0	0	0
ENST00000429216	HNRNPA1P35	2:201754049-202094233	963	2	201927811	201928774	+	1	963,	pseudogene	0	1	0	1	1	0	0	0	0	0
ENST00000429708	EEF1A1P30	X:119170200-119379407	1335	X	119344308	119346528	-	4	94,351,622,268,	pseudogene	0	1	1	0	0	0	0	0	0	0
ENST00000429734	NPM1P25	10:97888821-98031399	854	10	97949121	97949975	-	1	854,	pseudogene	0	1	1	0	0	0	0	0	0	0
ENST00000429940	LINC00839	10:42903615-42997681	2253	10	42970990	42990784	+	5	338,182,148,263,1322,	lincRNA	0	1	0	1	0	0	0	0	0	0
ENST00000430245	GAS5	1:173760685-173897381	723	1	173833038	173838020	-	13	175,48,23,30,54,38,38,30,40,36,53,29,129,	lincRNA	0	1	1	0	0	0	0	0	0	0
ENST00000430295	PTCHD3P1	10:29468758-30030417	440	10	29698330	29747329	+	3	257,56,127,	antisense	0	1	1	0	0	0	0	0	0	0
ENST00000430373	FAM212B-AS1	1:112021214-112541534	2131	1	112282462	112290420	+	3	237,155,1739,	antisense	0	1	0	1	1	0	NEtD Class III	0	0	0
ENST00000430630	AHCYP2	9:123342611-123575123	1300	9	123482950	123484250	+	1	1300,	pseudogene	0	1	0	1	1	0	0	0	0	0
ENST00000430635	LINC00160	21:36027163-36110813	693	21	36096104	36109478	-	6	147,151,171,81,71,72,	lincRNA	0	1	1	0	0	0	0	0	0	0
ENST00000430666	DLG1-AS1	3:196669493-197030618	1694	3	197025122	197030618	+	3	359,115,1220,	antisense	0	1	1	0	0	0	0	0	0	0
ENST00000431095	H19	11:2016389-2036176	1481	11	2016466	2019045	-	6	558,123,113,135,433,119,	lincRNA	1	0	0	0	0	0	0	0	0	0
ENST00000431096	MIR205HG	1:209598849-209606188	908	1	209602182	209605894	+	4	251,228,83,346,	lincRNA	1	0	0	0	0	0	NEPC-DOWN	0	0	0
ENST00000431497	DLX6-AS1	7:96584291-96645479	4381	7	96594839	96633610	-	2	3591,790,	antisense	0	1	0	1	0	0	0	0	0	0
ENST00000431558	PRRT3-AS1	3:9905715-10000399	614	3	9989087	9996471	+	4	201,114,115,184,	antisense	0	1	1	0	0	0	0	0	0	0
ENST00000431615	FER1L4	20:34129769-34288906	5995	20	34146635	34195416	-	45	187,101,284,242,99,86,161,155,171,128,117,138,101,43,132,59,199,162,117,174,135,125,154,153,117,88,101,121,172,109,362,187,184,160,85,63,132,61,171,42,92,100,89,56,80,	pseudogene	0	1	0	0	0	1	0	0	0	0
ENST00000431702	PGK1P2	19:11670188-12792815	1214	19	12670384	12671919	+	2	1021,193,	pseudogene	0	1	0	1	0	0	0	0	0	0
ENST00000431883	AK3P3	7:23138950-23240630	664	7	23168796	23169460	+	1	664,	pseudogene	0	1	0	1	1	0	0	0	0	0
ENST00000431979	LINC01087	2:132332665-132559234	3516	2	132394597	132407188	+	2	2154,1362,	lincRNA	1	0	0	0	0	0	0	0	0	0
ENST00000431999	CYP1B1-AS1	2:37984225-38466732	527	2	38302790	38358759	+	2	420,107,	antisense	0	1	1	0	0	0	0	0	0	0
ENST00000432100	KRT8P30	2:219765532-219844877	650	2	219818122	219818772	-	1	650,	pseudogene	0	1	0	1	1	0	0	0	0	0
ENST00000432162	LINC01057	1:95020290-95285837	646	1	95138452	95197901	-	3	375,183,88,	lincRNA	0	1	1	0	0	0	0	0	0	0
ENST00000432193	TP53TG1	7:86863314-87109751	510	7	86954665	86974802	-	3	95,162,253,	lincRNA	0	1	1	0	0	0	0	0	0	0
ENST00000432246	TNKS2-AS1	10:93542594-93558048	609	10	93542692	93557953	-	2	225,384,	antisense	0	1	1	0	0	0	0	0	0	0
ENST00000432368	THRB-AS1	3:24129416-24577380	1216	3	24535577	24541833	+	2	405,811,	antisense	0	1	1	0	0	0	0	0	0	0
ENST00000432518	LINC00693	3:28596297-28801334	2144	3	28616281	28799831	+	5	585,224,211,133,991,	antisense	0	1	1	0	0	0	0	0	0	0
ENST00000432535	LINC00844	10:60754414-60831414	477	10	60759385	60761303	+	2	162,315,	lincRNA	0	1	1	0	0	0	NEtD Class I	0	0	0
ENST00000432536	GAS5	1:173760685-173897381	841	1	173834996	173836827	-	5	36,30,40,36,699,	lincRNA	0	1	1	0	0	0	0	0	0	0
ENST00000432666	HSPD1P14	1:33974763-34705069	1618	1	34304123	34305741	+	1	1618,	pseudogene	0	1	0	1	0	0	0	0	0	0
ENST00000432938	TNKS2-AS1	10:93542594-93558048	377	10	93542595	93558048	-	2	322,55,	antisense	0	1	1	0	0	0	0	0	0	0
ENST00000433175	SRD5A3-AS1	4:56198880-56414056	1617	4	56230137	56249563	-	5	887,54,408,163,105,	antisense	0	1	1	0	0	0	0	0	0	0
ENST00000433345	RPL21P110	13:73223455-73279072	446	13	73277830	73278276	+	1	446,	pseudogene	0	1	1	0	0	0	0	0	0	0
ENST00000433425	LINC00087	X:134186293-134504061	2696	X	134229057	134232664	-	2	2094,602,	lincRNA	0	1	1	0	0	0	0	0	0	0
ENST00000433498	RPSAP53	13:67839582-67862184	862	13	67840976	67841838	-	1	862,	pseudogene	0	1	1	0	0	0	0	0	0	0
ENST00000433664	LINC00383	13:69779016-70011037	817	13	69796477	69866286	+	4	103,61,125,528,	lincRNA	0	1	1	0	0	0	0	0	0	0
ENST00000433669	LINC00954	2:20033029-20102330	2472	2	20068651	20077296	+	6	62,118,122,204,233,1733,	lincRNA	0	1	0	0	0	1	NEtD Class IV	0	0	0
ENST00000434028	RPL3P11	9:14040714-14041860	1146	9	14040714	14041860	-	1	1146,	pseudogene	0	1	1	0	0	0	0	0	0	0
ENST00000434063	HOTAIRM1	7:27132611-27197555	671	7	27135712	27139773	+	2	295,376,	antisense	0	1	1	0	0	0	0	0	0	0
ENST00000434269	ZNF702P	19:52927835-53696705	1966	19	53472162	53474128	-	1	1966,	pseudogene	1	0	0	0	0	0	0	0	0	0
ENST00000434418	LINC01090	2:188461928-189460660	560	2	188577542	189152418	-	4	64,116,155,225,	lincRNA	0	1	1	0	0	0	0	0	0	0
ENST00000434525	RPS17P8	2:193590242-193698918	335	2	193638807	193639142	+	1	335,	pseudogene	0	1	1	0	0	0	0	0	0	0
ENST00000434689	EHMT2-AS1	6:31847533-31865464	223	6	31851537	31851831	+	2	51,172,	antisense	0	1	1	0	0	0	0	0	0	0
ENST00000434705	RBMXP2	9:30687516-30694277	1168	9	30689102	30690270	+	1	1168,	pseudogene	0	1	0	1	0	0	0	0	0	0
ENST00000434851	EIF3FP3	2:58478565-58479827	1086	2	58478574	58479660	+	1	1086,	pseudogene	0	1	0	1	0	0	0	0	0	0
ENST00000434974	LINC00856	10:79973656-80434755	2692	10	80008504	80012402	+	2	323,2369,	lincRNA	0	1	1	0	0	0	0	0	0	0
ENST00000435239	SLC25A5P5	7:32509676-32534895	897	7	32511124	32512021	+	1	897,	pseudogene	0	1	0	1	1	0	0	0	0	0
ENST00000435241	FTH1P16	11:77371006-77705885	552	11	77445519	77446071	-	1	552,	pseudogene	0	1	1	0	0	0	0	0	0	0
ENST00000435366	MMP24-AS1	20:33703166-33872788	1515	20	33864147	33865830	-	3	953,543,19,	antisense	0	1	1	0	0	0	0	0	0	0
ENST00000435390	TGIF2P1	1:244383804-244615436	685	1	244558277	244558962	-	1	685,	pseudogene	0	1	0	1	1	0	0	0	0	0
ENST00000435624	LINC00618	14:97263380-97507638	448	14	97409915	97411731	+	2	102,346,	lincRNA	0	1	0	1	1	0	NEtD Class III	0	0	0
ENST00000435756	OR5G3	11:56551513-56652827	929	11	56587051	56587980	-	1	929,	pseudogene	0	1	1	0	0	0	0	0	0	0
ENST00000435941	MRRFP1	X:122002261-122648723	1675	X	122249959	122251634	-	1	1675,	pseudogene	0	1	1	0	0	0	0	0	0	0
ENST00000436127	GOLGA2P7	15:84836972-85198120	2989	15	84867599	84874024	-	6	2361,151,155,91,189,42,	pseudogene	1	1	1	0	0	0	0	0	0	0
ENST00000436602	SH3BP5-AS1	3:15247553-15382875	738	3	15298961	15300563	+	3	152,75,511,	antisense	0	1	0	0	0	1	NEtD Class IV	0	0	0
ENST00000437055	MYO5BP1	9:45350202-45442530	1279	9	45375909	45377188	+	1	1279,	pseudogene	0	1	1	0	0	0	0	0	0	0
ENST00000437401	DDX11L2	2:114281256-114361299	1398	2	114356612	114358838	-	4	1161,102,85,50,	pseudogene	0	1	0	1	0	0	0	0	0	0
ENST00000437551	PAX8-AS1	2:113835569-114036527	1904	2	113993103	113998402	+	3	44,123,1737,	antisense	1	1	1	0	0	0	0	0	0	0
ENST00000437601	LINC01132	1:234845134-234867624	3793	1	234859788	234867390	+	3	41,456,3296,	lincRNA	0	1	0	1	0	0	0	0	0	0
ENST00000437867	SMIM2-AS1	13:44712906-44927968	266	13	44717728	44813010	+	3	145,74,47,	antisense	0	1	1	0	0	0	0	0	0	0
ENST00000437930	ACTA2-AS1	10:90639320-90828756	2450	10	90692399	90700097	+	5	317,246,676,265,946,	antisense	0	1	1	0	0	0	0	0	0	0
ENST00000438048	PAPPA-AS2	9:118915650-120228577	1854	9	119048107	119051048	-	2	1760,94,	antisense	0	1	1	0	0	0	0	0	0	0
ENST00000438190	HCG15	6:28911414-28979325	1032	6	28953979	28955261	+	3	30,194,808,	antisense	0	1	1	0	0	0	0	0	0	0
ENST00000438479	BHLHE40-AS1	3:4938487-5027008	994	3	4939909	4948186	-	3	711,157,126,	antisense	0	1	1	0	0	0	0	0	0	0
ENST00000438618	LINC00271	6:135604669-136037193	1202	6	135819106	135964093	+	5	32,114,130,163,763,	lincRNA	0	1	1	0	0	0	0	0	0	0
ENST00000438751	MMP24-AS1	20:33703166-33872788	670	20	33812322	33865907	-	3	433,141,96,	antisense	0	1	0	1	0	0	0	0	0	0
ENST00000439097	NEBL-AS1	10:21056398-21671950	661	10	21462942	21463977	+	2	94,567,	antisense	0	1	1	0	0	0	0	0	0	0
ENST00000439142	AK2P2	2:32013295-32390826	405	2	32048481	32048886	-	1	405,	pseudogene	0	1	1	0	0	0	0	0	0	0
ENST00000439192	DGUOK-AS1	2:74119435-74425395	563	2	74185096	74208560	-	2	238,325,	antisense	0	1	1	0	0	0	0	0	0	0
ENST00000439229	VDAC1P1	X:80182749-80195093	848	X	80184998	80185846	+	1	848,	pseudogene	0	1	1	0	0	0	0	0	0	0
ENST00000439406	HCG20	6:30726487-30827921	1202	6	30734601	30760027	+	4	127,182,68,825,	lincRNA	0	1	0	1	0	0	0	0	0	0
ENST00000439531	PTGES3P1	1:89390029-89645599	483	1	89569967	89570450	-	1	483,	pseudogene	0	1	0	1	0	0	0	0	0	0
ENST00000439695	RPSAP41	6:73918805-74032436	860	6	74000125	74000985	+	1	860,	pseudogene	0	1	0	1	0	0	0	0	0	0
ENST00000439707	LINC00284	13:44469145-44605597	2521	13	44482862	44604597	+	5	50,49,194,72,2156,	lincRNA	0	1	1	0	0	0	0	0	0	0
ENST00000439725	H19	11:2016389-2036176	1929	11	2016405	2018690	-	5	619,123,113,131,943,	lincRNA	1	0	0	0	0	0	NEPC-UP	0	0	0
ENST00000439819	DICER1-AS1	14:95545099-95646358	810	14	95624014	95646262	+	4	181,42,160,427,	antisense	0	1	0	1	0	0	0	0	0	0
ENST00000439908	HAUS1P2	X:18857662-19156785	784	X	18883888	18884672	+	1	784,	pseudogene	0	1	1	0	0	0	0	0	0	0
ENST00000440049	RPL21P2	20:4039949-4063754	481	20	4040279	4040760	-	1	481,	pseudogene	0	1	1	0	0	0	0	0	0	0
ENST00000440052	PAXBP1-AS1	21:34000916-34266043	3523	21	34100449	34115433	+	4	2523,69,70,861,	antisense	0	1	0	1	0	0	0	0	0	0
ENST00000440276	MIR205HG	1:209598849-209606188	539	1	209602907	209605894	+	4	58,52,83,346,	lincRNA	1	0	0	0	0	0	0	0	0	0
ENST00000440317	YWHAZP2	2:127309818-127316749	728	2	127315011	127315739	-	1	728,	pseudogene	0	1	0	1	0	0	0	0	0	0
ENST00000440512	SLC26A4-AS1	7:107270052-107358556	3687	7	107297074	107302156	-	2	3577,110,	antisense	0	1	1	0	0	0	0	0	0	0
ENST00000440574	IDH1-AS1	2:209098456-209723832	464	2	209119970	209120905	+	2	185,279,	antisense	0	1	1	0	0	0	0	0	0	0
ENST00000440904	MTX1P1	1:155165338-155214562	838	1	155200765	155204116	+	7	35,80,93,183,77,155,215,	pseudogene	0	1	0	1	1	0	0	0	0	0
ENST00000440986	CFL1P2	1:50889793-52461031	684	1	51623459	51624143	-	1	684,	pseudogene	0	1	0	1	0	0	0	0	0	0
ENST00000441206	EIF5AP4	10:82006974-82019472	465	10	82006974	82007439	-	1	465,	pseudogene	0	1	1	0	0	0	0	0	0	0
ENST00000441379	ITGB2-AS1	21:46305821-46351904	2282	21	46340965	46349593	+	4	277,137,43,1825,	antisense	1	1	0	0	0	1	NEtD Class IV	0	0	0
ENST00000442037	H19	11:2016389-2036176	798	11	2016405	2017421	-	3	619,66,113,	lincRNA	1	1	1	0	0	0	0	0	0	0
ENST00000442150	MDC1-AS1	6:30644163-30685666	738	6	30670843	30680961	+	3	127,114,497,	antisense	0	1	0	1	1	0	0	0	0	0
ENST00000442941	UBXN7-AS1	3:196065753-196230905	386	3	196158255	196159401	+	2	57,329,	antisense	0	1	1	0	0	0	0	0	0	0
ENST00000443534	CUBNP2	10:45493145-45755860	1139	10	45727473	45742809	-	7	100,236,116,176,143,205,163,	pseudogene	0	1	1	0	0	0	0	0	0	0
ENST00000443712	STXBP5-AS1	6:146915651-147734783	517	6	147185594	147232742	-	4	144,220,98,55,	antisense	0	1	1	0	0	0	0	0	0	0
ENST00000443912	LINC00693	3:28596297-28801334	562	3	28617901	28799028	+	4	86,155,133,188,	antisense	0	1	1	0	0	0	0	0	0	0
ENST00000443929	ASMTL-AS1	X:1511890-1572667	574	X	1520661	1522386	+	2	457,117,	antisense	0	1	1	0	0	0	0	0	0	0
ENST00000444046	DSCAM-AS1	21:41382925-42219065	1153	21	41755009	41757285	+	2	373,780,	antisense	1	1	1	0	0	0	NEtD Class I	0	0	0
ENST00000444126	HCG18	6:30152221-30318942	4605	6	30258782	30294111	-	4	3959,106,214,326,	antisense	1	0	0	0	0	0	0	0	0	0
ENST00000444217	AGBL5-AS1	2:27070614-27294641	407	2	27272550	27273132	-	2	322,85,	antisense	0	1	1	0	0	0	0	0	0	0
ENST00000444248	WASF4P	X:47657324-47677165	1494	X	47662694	47664188	+	1	1494,	pseudogene	0	1	0	1	0	0	0	0	0	0
ENST00000444265	CASC15	6:21664773-22214734	1497	6	21898950	22214734	+	11	65,134,118,204,145,221,174,90,72,75,199,	lincRNA	0	1	0	0	0	1	0	0	0	0
ENST00000444463	LINC00176	20:62523045-62680994	4303	20	62665696	62670354	+	4	1704,2066,153,380,	lincRNA	0	1	0	1	1	0	0	0	0	0
ENST00000444815	GNAQP1	2:132175168-132182677	1067	2	132181373	132182440	-	1	1067,	pseudogene	0	1	1	0	0	0	0	0	0	0
ENST00000444816	SNHG11	20:37075220-37079722	621	20	37077253	37079564	+	3	120,112,389,	lincRNA	0	1	1	0	0	0	0	0	0	0
ENST00000444886	HNRNPA1P15	9:128020267-128469560	960	9	128357947	128358907	+	1	960,	pseudogene	0	1	0	1	0	0	0	0	0	0
ENST00000444945	HNRNPA1P10	19:11670188-12792815	962	19	11776883	11777845	-	1	962,	pseudogene	0	1	0	1	0	0	0	0	0	0
ENST00000444958	DANCR	4:53410343-53586998	709	4	53578990	53586518	+	4	136,49,40,484,	lincRNA	0	1	1	0	0	0	0	0	0	0
ENST00000444986	HCG14	6:28858215-28894820	413	6	28864306	28865099	+	2	201,212,	antisense	0	1	1	0	0	0	0	0	0	0
ENST00000445000	LINC01011	6:2988200-3053572	2804	6	2988200	2991400	+	2	65,2739,	lincRNA	1	0	0	0	0	0	0	0	0	0
ENST00000445097	FLG-AS1	1:152138076-152339316	2852	1	152309543	152339163	+	3	27,124,2701,	antisense	0	1	1	0	0	0	0	0	0	0
ENST00000445184	LINC01004	7:104572537-104653495	686	7	104622545	104653471	-	2	593,93,	antisense	0	1	1	0	0	0	0	0	0	0
ENST00000445414	DIAPH2-AS1	X:95938729-96897588	606	X	96788171	96872258	-	3	257,201,148,	antisense	0	1	1	0	0	0	0	0	0	0
ENST00000445430	LINC00969	3:195341817-195730139	4208	3	195384947	195413011	+	14	89,86,163,144,165,149,123,169,196,170,122,112,131,2389,	lincRNA	1	0	0	0	0	0	0	0	0	0
ENST00000445461	LINC00478	21:17381572-18036990	710	21	17566714	17979542	+	6	239,60,72,49,61,229,	lincRNA	0	1	0	0	0	1	NEtD Class IV	1	1	0
ENST00000445535	HSPA7	1:161475219-161648444	1927	1	161576080	161578007	+	1	1927,	pseudogene	0	1	0	0	0	1	0	0	0	0
ENST00000445551	FOXD2-AS1	1:47780783-48069895	2509	1	47897804	47900313	-	1	2509,	antisense	0	1	0	1	1	0	NEtD Class III	1	0	0
ENST00000445707	LINC00969	3:195341817-195730139	2362	3	195427191	195438745	+	3	1349,704,309,	lincRNA	0	1	1	0	0	0	0	0	0	0
ENST00000445822	YBX1P1	14:66423638-67648829	960	14	66479547	66480507	-	1	960,	pseudogene	0	1	0	1	0	0	0	0	0	0
ENST00000446211	PARD3-AS1	10:34398446-35117619	302	10	35104694	35105314	+	2	35,267,	antisense	0	1	1	0	0	0	0	0	0	0
ENST00000446406	H19	11:2016389-2036176	1612	11	2016445	2019057	-	6	579,123,113,135,309,353,	lincRNA	1	0	0	0	0	0	NEPC-UP	0	0	0
ENST00000446475	COL18A1-AS2	21:46823628-46964325	552	21	46827300	46829980	-	4	235,92,107,118,	antisense	0	1	0	0	0	1	0	0	0	0
ENST00000446654	RPL21P23	1:56768680-57110974	460	1	57004123	57004583	+	1	460,	pseudogene	0	1	1	0	0	0	0	0	0	0
ENST00000446719	RPL7P12	2:37984225-38466732	750	2	38458709	38459459	+	1	750,	pseudogene	0	1	1	0	0	0	0	0	0	0
ENST00000446783	CHCHD3P3	1:27513661-27533060	640	1	27527324	27527964	-	1	640,	pseudogene	0	1	0	1	0	0	0	0	0	0
ENST00000447022	CTAGE15	7:143078172-143599291	2660	7	143268818	143271478	+	1	2660,	pseudogene	0	1	1	0	0	0	0	0	0	0
ENST00000447119	UNC5B-AS1	10:72972326-73078942	647	10	72976980	72977985	-	2	412,235,	antisense	0	1	0	1	1	0	NEtD Class III	0	0	0
ENST00000447172	FAM207BP	13:19259803-19288580	505	13	19271142	19271647	+	1	505,	pseudogene	0	1	0	1	0	0	0	0	0	0
ENST00000447298	H19	11:2016389-2036176	524	11	2016917	2017697	-	4	107,123,113,181,	lincRNA	1	1	0	1	0	0	NEtD Class II	0	0	0
ENST00000447334	RPS2P7	20:44234479-44273765	885	20	44269124	44270009	-	1	885,	pseudogene	0	1	1	0	0	0	0	0	0	0
ENST00000447438	KLF2P1	2:130723861-130886795	1042	2	130794530	130795995	+	2	253,789,	pseudogene	0	1	1	0	0	0	0	0	0	0
ENST00000447597	ANKRD36B	2:97710819-98207686	2927	2	98125898	98161140	-	14	298,915,184,214,142,74,73,29,73,29,73,29,73,721,	pseudogene	0	1	1	0	0	0	0	0	0	0
ENST00000447708	PMS2P1	7:99775185-100031741	297	7	99928050	99930239	-	2	122,175,	pseudogene	0	1	1	0	0	0	0	0	0	0
ENST00000447914	PRKRIRP8	1:240928856-241597201	2115	1	240932719	240934834	-	1	2115,	pseudogene	0	1	0	1	1	0	0	0	0	0
ENST00000447975	XXYLT1-AS2	3:194785254-194991906	784	3	194868599	194873519	+	2	235,549,	antisense	0	1	1	0	0	0	0	0	0	0
ENST00000448009	MRPL35P2	10:65387290-66107444	511	10	65394076	65394587	-	1	511,	pseudogene	0	1	1	0	0	0	0	0	0	0
ENST00000448118	RPL5P9	2:111490111-112270510	886	2	111725410	111726296	+	1	886,	pseudogene	0	1	1	0	0	0	0	0	0	0
ENST00000448407	DAOA-AS1	13:106111403-106158030	2482	13	106111403	106158030	-	7	1534,209,234,242,45,118,100,	antisense	0	1	1	0	0	0	0	0	0	0
ENST00000448490	LINC00865	10:91588555-91600889	3891	10	91589312	91600618	+	3	190,57,3644,	lincRNA	0	1	1	0	0	0	0	0	0	0
ENST00000448494	LINC00342	2:96436323-96749945	2351	2	96472865	96481963	-	2	185,2166,	lincRNA	0	1	0	1	1	0	0	0	0	0
ENST00000448587	TINCR	19:5550935-5778977	3733	19	5558177	5568045	-	3	3233,130,370,	lincRNA	0	1	1	0	0	0	0	0	0	0
ENST00000448588	IDH1-AS1	2:209098456-209723832	489	2	209120123	209120892	+	2	223,266,	antisense	0	1	1	0	0	0	0	0	0	0
ENST00000448649	EXOSC3P1	21:33452425-33944342	500	21	33869121	33869621	+	1	500,	pseudogene	0	1	0	0	0	1	0	0	0	0
ENST00000449023	SRGAP3-AS4	3:9019714-9520924	377	3	9298442	9299191	+	2	242,135,	lincRNA	0	1	1	0	0	0	0	0	0	0
ENST00000449086	LINC00954	2:20033029-20102330	2995	2	20068634	20084808	+	10	79,118,145,204,233,141,965,121,91,898,	lincRNA	0	1	0	0	0	1	NEtD Class IV	0	0	0
ENST00000449351	SNHG11	20:37075220-37079722	954	20	37075343	37079564	+	5	152,158,69,186,389,	lincRNA	0	1	1	0	0	0	0	0	0	0
ENST00000449434	LINC00665	19:36641821-36870116	651	19	36803978	36821349	-	5	246,114,58,38,195,	lincRNA	1	0	0	0	0	0	0	0	0	0
ENST00000449544	HCG18	6:30152221-30318942	4262	6	30258782	30294124	-	3	3959,106,197,	antisense	1	1	1	0	0	0	0	0	0	0
ENST00000450199	RUSC1-AS1	1:155271323-155829191	1636	1	155289949	155293967	-	2	1537,99,	antisense	0	1	1	0	0	0	0	0	0	0
ENST00000450915	EEF1A1P28	7:87563457-88966346	1403	7	88268327	88269730	+	1	1403,	pseudogene	0	1	1	0	0	0	0	0	0	0
ENST00000450992	RPL15P3	6:12514341-12515026	545	6	12514341	12515006	+	2	342,203,	pseudogene	0	1	1	0	0	0	0	0	0	0
ENST00000451225	ST8SIA6-AS1	10:17332494-17497858	404	10	17428992	17450285	+	3	82,98,224,	antisense	1	1	1	0	0	0	0	0	0	0
ENST00000451920	PRDX2P2	10:35253996-35255187	1191	10	35253996	35255187	+	1	1191,	pseudogene	0	1	1	0	0	0	0	0	0	0
ENST00000451959	KLF2P4	2:131862419-132123579	1225	2	132056792	132058017	-	1	1225,	pseudogene	0	1	1	0	0	0	0	0	0	0
ENST00000452079	TP73-AS1	1:3547263-3664151	6358	1	3652547	3663886	-	4	4404,108,130,1716,	antisense	1	0	0	0	0	0	0	0	0	0
ENST00000452284	THAP7-AS1	22:21353392-21424552	2298	22	21356496	21364631	+	2	622,1676,	antisense	0	1	0	1	1	0	0	0	0	0
ENST00000452415	CDY10P	Y:23799360-23800927	1567	Y	23799360	23800927	-	1	1567,	pseudogene	0	1	1	0	0	0	0	0	0	0
ENST00000452433	MPRIPP1	3:44594226-44727145	1089	3	44621429	44622518	-	1	1089,	pseudogene	0	1	0	1	0	0	0	0	0	0
ENST00000452570	GAPDHP1	X:39622911-39737242	1005	X	39646385	39647390	-	1	1005,	pseudogene	0	1	0	1	0	0	0	0	0	0
ENST00000452639	VIPR1-AS1	3:42438354-42579059	1435	3	42548141	42574723	-	7	193,235,55,110,99,75,668,	antisense	0	1	1	0	0	0	0	0	0	0
ENST00000452647	TSTD3	6:99801452-100034777	962	6	99968568	99979794	+	4	455,46,174,287,	antisense	0	1	1	0	0	0	0	0	0	0
ENST00000452874	MIR3916	1:247285249-247553017	1131	1	247353279	247363498	-	2	1001,130,	pseudogene	0	1	0	0	0	1	0	0	0	0
ENST00000452896	MTND5P30	2:156166783-156170470	1731	2	156168208	156169939	+	1	1731,	pseudogene	0	1	1	0	0	0	0	0	0	0
ENST00000452924	HMGB1P24	17:35419729-35766909	685	17	35500530	35501215	-	1	685,	pseudogene	0	1	1	0	0	0	0	0	0	0
ENST00000453156	NPM1P9	X:14814905-14942143	844	X	14852597	14853441	-	1	844,	pseudogene	0	1	0	1	0	0	0	0	0	0
ENST00000453159	CBR3-AS1	21:37402367-37528668	1499	21	37504064	37528605	-	3	1308,100,91,	antisense	0	1	1	0	0	0	0	0	0	0
ENST00000453222	GUSBP9	5:69586035-70586163	1211	5	70498110	70585611	-	8	144,85,188,175,85,188,156,190,	pseudogene	0	1	0	1	1	0	0	0	0	0
ENST00000453277	TMPRSS11CP	4:68423409-68995598	683	4	68632197	68639572	-	4	170,138,241,134,	pseudogene	0	1	1	0	0	0	0	0	0	0
ENST00000453284	ZNF32-AS1	10:44072570-44183189	434	10	44139319	44140495	+	2	236,198,	antisense	0	1	1	0	0	0	0	0	0	0
ENST00000453697	YWHAEP1	7:63894207-64467239	763	7	63894207	63894970	+	1	763,	pseudogene	0	1	0	1	0	0	0	0	0	0
ENST00000453722	LINC00511	17:70319263-70642083	1716	17	70380442	70588943	-	5	836,118,63,97,602,	lincRNA	0	1	0	1	0	0	NEtD Class II	0	0	0
ENST00000453892	MMP24-AS1	20:33703166-33872788	422	20	33843839	33859859	-	2	370,52,	antisense	0	1	0	1	0	0	0	0	0	0
ENST00000453927	HIGD1AP8	12:10932501-12063752	274	12	11634316	11634590	+	1	274,	pseudogene	0	1	1	0	0	0	0	0	0	0
ENST00000454040	PCGEM1	2:193590242-193698918	1590	2	193614570	193641625	+	3	184,84,1322,	lincRNA	1	1	1	0	0	0	NEtD Class I	0	0	0
ENST00000454228	ARMCX3-AS1	X:100852487-100914876	490	X	100877972	100879154	-	2	453,37,	antisense	0	1	1	0	0	0	0	0	0	0
ENST00000454269	HCG18	6:30152221-30318942	2430	6	30258782	30294163	-	4	1594,494,106,236,	antisense	1	0	0	0	0	0	0	0	0	0
ENST00000454515	MKLN1-AS	7:130626518-131242976	587	7	131008447	131012476	-	4	180,174,130,103,	antisense	0	1	1	0	0	0	0	0	0	0
ENST00000454638	ENTPD1-AS1	10:97457369-97849995	2933	10	97678694	97849969	-	3	2660,42,231,	antisense	0	1	0	1	0	0	0	0	0	0
ENST00000454844	CTGLF10P	10:46174139-46349323	2418	10	46174139	46195980	+	7	349,69,35,100,36,52,1777,	pseudogene	0	1	1	0	0	0	0	0	0	0
ENST00000454875	TTTY14	Y:21034384-21255370	544	Y	21034388	21239004	-	3	332,138,74,	lincRNA	0	1	1	0	0	0	0	0	0	0
ENST00000454886	UGT1A2P	2:234526290-234682085	866	2	234655859	234656725	+	1	866,	pseudogene	0	1	1	0	0	0	0	0	0	0
ENST00000454968	LINC00963	9:132175895-132276040	1403	9	132245729	132266553	+	4	183,91,177,952,	lincRNA	0	1	1	0	0	0	0	0	0	0
ENST00000455039	PPP1R26-AS1	9:138338536-138398293	643	9	138360017	138372623	-	2	538,105,	antisense	0	1	1	0	0	0	0	0	0	0
ENST00000455131	LINC00152	2:87432115-87906324	733	2	87755023	87820932	+	3	141,385,207,	lincRNA	0	1	0	0	0	1	NEtD Class IV	1	0	0
ENST00000455429	C1DP4	10:81622618-81801420	424	10	81800376	81800800	-	1	424,	pseudogene	0	1	1	0	0	0	0	0	0	0
ENST00000455509	IPO8P1	1:210463594-211323973	3109	1	211032518	211035627	-	1	3109,	pseudogene	0	1	0	1	0	0	0	0	0	0
ENST00000455510	RPL23AP2	19:15674402-15773896	468	19	15722466	15722934	+	1	468,	pseudogene	0	1	1	0	0	0	0	0	0	0
ENST00000455776	EIF4A2P2	10:74714679-75118617	1070	10	74959583	74960983	+	2	207,863,	pseudogene	0	1	1	0	0	0	0	0	0	0
ENST00000456312	SBDSP1	7:71923821-72307910	1714	7	72300079	72307909	+	5	476,122,197,165,754,	pseudogene	0	1	1	0	0	0	0	0	0	0
ENST00000456605	DRD5P1	2:91872472-91902771	1438	2	91872472	91873910	-	1	1438,	pseudogene	0	1	1	0	0	0	0	0	0	0
ENST00000456917	MIR155HG	21:26850201-26979863	1600	21	26934220	26947480	+	4	106,133,85,1276,	lincRNA	0	1	1	0	0	0	0	0	0	0
ENST00000456943	GMDS-AS1	6:1448328-2526305	2308	6	2246010	2284008	+	6	154,90,84,102,1602,276,	lincRNA	1	0	0	0	0	0	0	0	0	0
ENST00000457046	SETP20	4:110267481-110746351	852	4	110474398	110475250	-	1	852,	pseudogene	0	1	0	1	0	0	0	0	0	0
ENST00000457231	EEF1GP1	7:124451562-125019375	1299	7	124673506	124675355	+	3	547,304,448,	pseudogene	0	1	1	0	0	0	0	0	0	0
ENST00000457537	PHKG1P2	7:62967777-62972358	863	7	62969680	62970543	+	1	863,	pseudogene	0	1	0	1	0	0	0	0	0	0
ENST00000457540	MTND2P28	1:536815-660283	1044	1	565019	566063	+	1	1044,	pseudogene	1	0	0	0	0	0	0	0	0	0
ENST00000457608	SLC9A3P3	10:51770484-51827563	2229	10	51784894	51787123	-	1	2229,	pseudogene	0	1	1	0	0	0	0	0	0	0
ENST00000457649	ST8SIA6-AS1	10:17332494-17497858	557	10	17428934	17450285	+	3	140,98,319,	antisense	1	0	0	0	0	0	0	0	0	0
ENST00000457881	LINC00479	21:43131624-43157498	560	21	43132316	43134215	-	4	217,185,122,36,	lincRNA	0	1	1	0	0	0	0	0	0	0
ENST00000457911	VWFP1	22:17076563-17185367	2907	22	17170992	17185367	-	12	178,44,165,144,141,117,1379,136,159,161,114,169,	pseudogene	0	1	1	0	0	0	0	0	0	0
ENST00000457958	LINC00511	17:70319263-70642083	1696	17	70399462	70588479	-	3	1495,63,138,	lincRNA	0	1	0	1	1	0	NEtD Class III	0	0	0
ENST00000458180	TNK2-AS1	3:195341817-195730139	2096	3	195634946	195638128	+	2	703,1393,	antisense	0	1	1	0	0	0	0	0	0	0
ENST00000458274	LINC00894	X:149082061-149401519	547	X	149107956	149109050	+	2	373,174,	antisense	0	1	1	0	0	0	0	0	0	0
ENST00000458324	GLUD1P8	10:47253594-47261433	201	10	47253594	47259683	+	3	81,56,64,	pseudogene	0	1	1	0	0	0	0	0	0	0
ENST00000458346	LINC00963	9:132175895-132276040	566	9	132253270	132265853	+	3	137,177,252,	lincRNA	0	1	1	0	0	0	0	0	0	0
ENST00000458678	HNRNPA1P42	1:240928856-241597201	957	1	241082952	241083909	+	1	957,	pseudogene	0	1	0	1	0	0	0	0	0	0
ENST00000458717	TUBB8P8	3:197846591-197856822	1058	3	197846591	197847649	+	1	1058,	pseudogene	0	1	1	0	0	0	0	0	0	0
ENST00000460130	TCL6	14:96087238-96248593	911	14	96116837	96120984	+	4	529,130,113,139,	lincRNA	0	1	0	1	1	0	NEtD Class III	0	0	0
ENST00000460249	FAM211A-AS1	17:16342135-16432716	773	17	16342640	16344880	+	4	88,123,69,493,	antisense	1	0	0	0	0	0	0	0	0	0
ENST00000461190	RPL7P15	3:123746386-124445374	712	3	123870806	123871910	-	2	557,155,	pseudogene	0	1	1	0	0	0	0	0	0	0
ENST00000461599	UBQLN4P1	3:148703654-148706590	1801	3	148703654	148705455	-	1	1801,	pseudogene	0	1	1	0	0	0	0	0	0	0
ENST00000462176	IL20RB-AS1	3:136537488-136729927	562	3	136677966	136701038	-	2	428,134,	antisense	0	1	0	1	0	0	0	0	0	0
ENST00000463143	LINC00883	3:106066263-107530495	801	3	106959538	107045548	+	3	396,169,236,	lincRNA	0	1	0	0	0	1	0	0	0	0
ENST00000463158	OR7E29P	3:125239704-125442963	907	3	125430982	125431889	+	1	907,	pseudogene	0	1	1	0	0	0	0	0	0	0
ENST00000464767	LINC00341	14:95646452-96048293	2822	14	95873605	95876427	-	1	2822,	lincRNA	0	1	0	1	1	0	0	0	0	0
ENST00000465687	ABCF2P1	3:88316951-88376255	1867	3	88366305	88368172	+	1	1867,	pseudogene	0	1	1	0	0	0	0	0	0	0
ENST00000466064	PEX5L-AS1	3:179280667-179754866	827	3	179593163	179599397	+	2	105,722,	antisense	0	1	0	1	0	0	NEtD Class II	0	0	0
ENST00000466225	ADAMTS9-AS1	3:64501326-65092035	822	3	64568826	64572897	+	2	361,461,	antisense	0	1	1	0	0	0	0	0	0	0
ENST00000466734	LINC00883	3:106066263-107530495	2737	3	106959538	106967195	+	2	396,2341,	lincRNA	1	1	1	0	0	0	0	0	0	0
ENST00000467912	ARHGEF26-AS1	3:153717748-153975616	628	3	153744265	153839121	-	4	166,103,98,261,	antisense	0	1	1	0	0	0	0	0	0	0
ENST00000469846	SETD5-AS1	3:9019714-9520924	670	3	9432995	9439188	-	3	515,74,81,	antisense	0	1	1	0	0	0	0	0	0	0
ENST00000469928	RPS27P25	12:120807094-120810303	248	12	120809190	120809438	+	1	248,	pseudogene	0	1	1	0	0	0	0	0	0	0
ENST00000470049	RPL21P126	18:52879209-53332018	478	18	53303063	53303541	+	1	478,	pseudogene	0	1	1	0	0	0	0	0	0	0
ENST00000470447	ADAMTS9-AS1	3:64501326-65092035	891	3	64547021	64569416	+	2	423,468,	antisense	0	1	1	0	0	0	0	0	0	0
ENST00000470449	MYLK-AS1	3:123304388-123603178	760	3	123304402	123349668	+	3	246,188,326,	antisense	0	1	1	0	0	0	0	0	0	0
ENST00000471357	LINC00880	3:156465134-156847895	2018	3	156799455	156840793	-	4	1609,158,122,129,	lincRNA	0	1	1	0	0	0	0	0	0	0
ENST00000472161	RPS3AP49	18:57792264-57828428	790	18	57816807	57817597	+	1	790,	pseudogene	0	1	1	0	0	0	0	0	0	0
ENST00000472494	HOTTIP	7:27220754-27386730	2285	7	27240055	27242441	+	2	85,2200,	antisense	0	1	1	0	0	0	0	0	0	0
ENST00000472943	LINC00886	3:156465134-156847895	3306	3	156465134	156534823	-	3	3069,89,148,	lincRNA	1	0	0	0	0	0	0	0	0	0
ENST00000474313	ADAMTS9-AS1	3:64501326-65092035	561	3	64547386	64572995	+	2	58,503,	antisense	0	1	1	0	0	0	0	0	0	0
ENST00000475371	PTPRG-AS1	3:61509898-62355005	733	3	62249549	62304567	-	6	268,104,79,87,93,102,	antisense	0	1	1	0	0	0	0	0	0	0
ENST00000475441	SNHG12	1:28696076-28909495	444	1	28905049	28907741	-	5	143,55,40,87,119,	antisense	1	0	0	0	0	0	0	0	0	0
ENST00000478301	ZBTB20-AS2	3:113995759-115222149	372	3	114403426	114406456	+	2	41,331,	lincRNA	0	1	1	0	0	0	0	0	0	0
ENST00000478318	STEAP2-AS1	7:89511666-90844258	627	7	89511666	89840949	-	3	203,88,336,	antisense	0	1	1	0	0	0	0	0	0	0
ENST00000479738	RPL7P16	3:131252054-132135904	738	3	131962371	131963109	-	1	738,	pseudogene	1	1	1	0	0	0	0	0	0	0
ENST00000479752	WWTR1-AS1	3:149191600-149454501	1700	3	149375996	149379151	+	3	499,942,259,	antisense	0	1	1	0	0	0	0	0	0	0
ENST00000479766	HOXA11-AS	7:27220754-27386730	822	7	27227437	27228839	+	2	202,620,	antisense	0	1	1	0	0	0	0	0	0	0
ENST00000480831	ADAMTS9-AS1	3:64501326-65092035	797	3	64547013	64549001	+	2	431,366,	antisense	0	1	1	0	0	0	0	0	0	0
ENST00000481221	SETD5-AS1	3:9019714-9520924	683	3	9431771	9439158	-	4	410,148,74,51,	antisense	0	1	1	0	0	0	0	0	0	0
ENST00000483942	KRT8P35	3:62935981-63675351	1338	3	63082049	63083387	-	1	1338,	pseudogene	0	1	0	1	0	0	0	0	0	0
ENST00000484046	TM4SF1-AS1	3:148946545-149104370	488	3	149096005	149104368	+	3	97,177,214,	antisense	0	1	1	0	0	0	0	0	0	0
ENST00000484721	MME-AS1	3:154741912-154927501	457	3	154876529	154901074	-	2	243,214,	antisense	1	1	1	0	0	0	0	0	0	0
ENST00000484836	FAM211A-AS1	17:16342135-16432716	821	17	16342658	16345056	+	5	70,176,143,57,375,	antisense	0	1	1	0	0	0	0	0	0	0
ENST00000485383	HNRNPKP4	3:96068397-96069783	1386	3	96068397	96069783	+	1	1386,	pseudogene	0	1	0	1	0	0	0	0	0	0
ENST00000487417	RPS3P6	12:62101119-62811211	605	12	62415350	62415955	-	1	605,	pseudogene	0	1	1	0	0	0	0	0	0	0
ENST00000487497	FAM172BP	3:101237387-101251986	1089	3	101240734	101241823	+	1	1089,	pseudogene	0	1	0	0	0	1	0	0	0	0
ENST00000487567	LGALS8-AS1	1:236511561-236776448	1440	1	236686368	236687808	-	1	1440,	antisense	1	0	0	0	0	0	0	0	0	0
ENST00000489105	OR7E100P	3:112230937-112368377	1015	3	112243033	112244048	-	1	1015,	pseudogene	0	1	1	0	0	0	0	0	0	0
ENST00000489113	GAPDHP47	3:142962650-143592297	999	3	143222116	143223115	-	1	999,	pseudogene	0	1	1	0	0	0	0	0	0	0
ENST00000489121	KRT8P36	3:137717576-137834687	1440	3	137820319	137821759	-	1	1440,	pseudogene	0	1	0	1	1	0	0	0	0	0
ENST00000489452	LINC00173	12:116955348-116992231	543	12	116971272	116972164	+	2	149,394,	lincRNA	0	1	0	0	0	1	NEtD Class IV	1	1	0
ENST00000490252	RPL15P2	14:95226985-95270163	615	14	95267185	95267800	-	1	615,	pseudogene	0	1	1	0	0	0	0	0	0	0
ENST00000490351	LSAMP-AS1	3:115515927-117716444	553	3	116078870	116088937	+	4	70,94,129,260,	antisense	0	1	1	0	0	0	NEtD Class I	1	0	0
ENST00000490750	RPLP0P2	11:61137036-61422087	961	11	61404151	61405112	+	1	961,	pseudogene	1	0	0	0	0	0	0	0	0	0
ENST00000491676	KLHL6-AS1	3:183189804-183314925	503	3	183266522	183270114	+	2	229,274,	antisense	0	1	1	0	0	0	0	0	0	0
ENST00000491709	PVRL3-AS1	3:110605805-110994410	792	3	110764234	110790400	-	3	522,208,62,	antisense	0	1	1	0	0	0	0	0	0	0
ENST00000491897	SRGAP2B	1:143871002-144095781	486	1	143916241	144094424	+	4	67,193,163,63,	pseudogene	0	1	0	1	1	0	0	0	0	0
ENST00000492704	RPS10L	20:814357-839767	531	20	820089	820620	-	1	531,	pseudogene	0	1	1	0	0	0	0	0	0	0
ENST00000492937	TIPARP-AS1	3:156389650-156424560	441	3	156389650	156392167	-	2	269,172,	antisense	0	1	1	0	0	0	0	0	0	0
ENST00000493052	RPL7P24	5:79686135-79877058	752	5	79796150	79797219	+	2	676,76,	pseudogene	0	1	1	0	0	0	0	0	0	0
ENST00000493111	TMEM120A	7:75471919-75830927	1032	7	75616489	75623888	-	12	114,69,65,93,62,66,90,96,60,117,119,81,	pseudogene	0	1	1	0	0	0	0	0	0	0
ENST00000494093	RPS15P9	19:1281380-1440583	318	19	1307402	1307720	-	1	318,	pseudogene	0	1	1	0	0	0	0	0	0	0
ENST00000495613	ST13P4	13:50469716-51551962	1093	13	50746224	50747317	+	1	1093,	pseudogene	0	1	0	1	1	0	0	0	0	0
ENST00000497299	RPL7P47	16:17956612-18266920	556	16	18026576	18027132	+	1	556,	pseudogene	0	1	1	0	0	0	0	0	0	0
ENST00000497538	SETP14	3:155679741-155705965	873	3	155705092	155705965	+	1	873,	pseudogene	0	1	1	0	0	0	0	0	0	0
ENST00000498871	RGMB-AS1	5:98101259-98134347	1903	5	98105321	98108829	-	3	1567,177,159,	antisense	0	1	1	0	0	0	0	0	0	0
ENST00000499137	SOCS2-AS1	12:93861127-94033814	3325	12	93936238	93965544	-	3	2896,227,202,	antisense	0	1	1	0	0	0	0	0	0	0
ENST00000499662	PDX1-AS1	13:28407580-28529853	1477	13	28407580	28495541	-	3	707,529,241,	antisense	0	1	0	1	1	0	NEtD Class III	0	0	0
ENST00000499762	A2M-AS1	12:9102639-9360966	2187	12	9217772	9220651	+	3	52,235,1900,	antisense	0	1	1	0	0	0	0	0	0	0
ENST00000499966	LINC00920	16:66441717-66452547	2147	16	66442426	66446038	+	2	291,1856,	lincRNA	0	1	1	0	0	0	0	0	0	0
ENST00000500447	MIR210HG	11:565659-575933	1965	11	565659	568420	-	2	1896,69,	lincRNA	0	1	0	1	0	0	NEtD Class II	0	0	0
ENST00000500527	DDX11-AS1	12:31173696-31257725	2031	12	31173696	31226781	-	3	1267,111,653,	antisense	0	1	0	1	1	0	NEtD Class III	0	0	0
ENST00000500986	SOCS2-AS1	12:93861127-94033814	1655	12	93936239	93965544	-	5	842,288,227,96,202,	antisense	0	1	1	0	0	0	0	0	0	0
ENST00000501665	OIP5-AS1	15:41574659-41624819	1350	15	41576229	41601901	+	5	79,139,90,58,984,	lincRNA	0	1	0	1	0	0	0	0	0	0
ENST00000501869	TMEM161B-AS1	5:87473296-87794514	684	5	87564754	87732501	+	4	90,60,122,412,	antisense	0	1	1	0	0	0	0	0	0	0
ENST00000502001	MIR4458HG	5:8333595-8481141	1005	5	8457605	8460776	+	2	274,731,	lincRNA	0	1	1	0	0	0	0	0	0	0
ENST00000502066	CRNDE	16:54885477-54998129	659	16	54952781	54962708	-	5	340,113,66,113,27,	lincRNA	0	1	1	0	0	0	0	0	0	0
ENST00000502331	OR7E94P	4:80335119-80733786	374	4	80508910	80509284	-	1	374,	pseudogene	0	1	1	0	0	0	0	0	0	0
ENST00000502378	DPH3P1	20:61447595-61493203	1054	20	61476489	61477543	+	1	1054,	pseudogene	0	1	0	1	0	0	0	0	0	0
ENST00000502457	FGF10-AS1	5:44299430-44484960	1894	5	44388833	44414091	+	3	182,113,1599,	antisense	0	1	1	0	0	0	0	0	0	0
ENST00000502765	RNF138P1	5:54485571-54830878	546	5	54825983	54826529	-	1	546,	pseudogene	0	1	1	0	0	0	0	0	0	0
ENST00000502802	HMGB1P3	2:230984715-231444721	616	2	231379737	231380353	+	1	616,	pseudogene	0	1	1	0	0	0	0	0	0	0
ENST00000503202	IGBP1P4	4:83305301-83343613	879	4	83322730	83323609	-	1	879,	pseudogene	0	1	0	1	0	0	0	0	0	0
ENST00000503220	ARL4P	10:61781737-62573107	705	10	62444262	62444967	+	1	705,	pseudogene	0	1	1	0	0	0	0	0	0	0
ENST00000503502	FTH1P24	4:140417094-140538567	462	4	140467419	140467881	+	1	462,	pseudogene	0	1	1	0	0	0	0	0	0	0
ENST00000503525	LINC00617	14:96310724-96391908	3197	14	96343108	96391908	+	2	406,2791,	lincRNA	1	0	0	0	0	0	NEPC-UP	0	0	0
ENST00000503863	SEC63P2	4:35485934-35494400	1939	4	35489433	35491372	+	1	1939,	pseudogene	0	1	1	0	0	0	0	0	0	0
ENST00000504032	UGDH-AS1	4:39489356-39824362	2787	4	39529638	39596327	+	5	320,162,137,133,2035,	antisense	0	1	1	0	0	0	0	0	0	0
ENST00000504107	LINC00992	5:116751204-116925058	617	5	116790958	116815063	+	3	192,37,388,	lincRNA	0	1	1	0	0	0	0	0	0	0
ENST00000504119	LINC00617	14:96310724-96391908	2930	14	96342728	96391899	+	2	148,2782,	lincRNA	1	0	0	0	0	0	NEPC-UP	0	0	0
ENST00000504263	PCAT4	4:80734052-81071681	2091	4	80748624	80784401	+	2	133,1958,	lincRNA	1	0	0	0	0	0	NEPC-DOWN	0	0	0
ENST00000504665	LINC00964	8:125740837-126008187	2203	8	125956420	125963337	+	4	1568,105,250,280,	lincRNA	1	0	0	0	0	0	NEPC-DOWN	0	0	0
ENST00000504769	TMEM161B-AS1	5:87473296-87794514	548	5	87564840	87581884	+	4	96,60,65,327,	antisense	0	1	1	0	0	0	0	0	0	0
ENST00000504876	PART1	5:58264645-59843484	5616	5	59784033	59822245	+	2	217,5399,	lincRNA	0	1	1	0	0	0	0	0	0	0
ENST00000505089	LINC00504	4:14471832-15603624	4672	4	14472088	14889793	-	7	4099,112,100,137,39,74,111,	lincRNA	1	0	0	0	0	0	0	0	0	0
ENST00000505362	RGMB-AS1	5:98101259-98134347	533	5	98106461	98108776	-	2	427,106,	antisense	0	1	1	0	0	0	0	0	0	0
ENST00000505700	HOXC-AS1	12:54373173-54582778	548	12	54392805	54393794	-	2	246,302,	antisense	0	1	0	1	0	0	NEtD Class II	0	0	0
ENST00000505776	ZFAT-AS1	8:135477753-135745359	939	8	135610313	135612932	+	2	505,434,	antisense	0	1	1	0	0	0	0	0	0	0
ENST00000505807	FZD10-AS1	12:130570409-130670326	4159	12	130634893	130646768	-	4	3250,216,431,262,	lincRNA	0	1	1	0	0	0	0	0	0	0
ENST00000506465	PRR7-AS1	5:176829140-176883312	421	5	176872979	176874699	-	2	366,55,	antisense	0	1	1	0	0	0	0	0	0	0
ENST00000506633	SLC25A30-AS1	13:45967263-45997712	701	13	45992296	45994506	+	2	577,124,	lincRNA	0	1	1	0	0	0	0	0	0	0
ENST00000506884	PART1	5:58264645-59843484	2068	5	59783966	59843484	+	4	284,140,88,1556,	lincRNA	0	1	1	0	0	0	0	0	0	0
ENST00000507235	ASS1P10	5:144602172-144609617	1244	5	144608373	144609617	+	1	1244,	pseudogene	0	1	0	1	0	0	0	0	0	0
ENST00000507434	TRIM52-AS1	5:180663908-180720914	672	5	180688222	180699308	+	3	163,117,392,	antisense	0	1	0	1	0	0	0	0	0	0
ENST00000507437	RNPS1P1	4:10829963-11815585	918	4	11373598	11374516	+	1	918,	pseudogene	0	1	0	1	0	0	0	0	0	0
ENST00000507736	TMEM161B-AS1	5:87473296-87794514	630	5	87566322	87583474	+	5	80,65,152,111,222,	antisense	0	1	1	0	0	0	0	0	0	0
ENST00000507761	LINC01088	4:79694807-80247241	842	4	80116989	80149110	+	2	97,745,	antisense	0	1	1	0	0	0	0	0	0	0
ENST00000507999	NOP14-AS1	4:2936625-3076338	1360	4	2936666	2942231	+	5	796,93,168,100,203,	antisense	0	1	1	0	0	0	NEtD Class I	1	0	0
ENST00000508590	EPB41L4A-AS1	5:110559278-111756310	292	5	111496630	111498008	+	3	58,73,161,	lincRNA	0	1	1	0	0	0	0	0	0	0
ENST00000508718	MEF2C-AS1	5:87803362-88762215	483	5	88185270	88239115	+	4	27,111,62,283,	antisense	0	1	1	0	0	0	0	0	0	0
ENST00000508806	ALG3P1	5:5140433-5516109	1114	5	5375835	5376949	-	1	1114,	pseudogene	0	1	0	1	0	0	0	0	0	0
ENST00000508832	MALAT1	11:65154059-65282394	1031	11	65269806	65271080	+	2	58,973,	lincRNA	1	0	0	0	0	0	0	0	0	0
ENST00000509132	GAPDHP66	18:3411605-4455397	967	18	3977648	3978615	-	1	967,	pseudogene	0	1	1	0	0	0	0	0	0	0
ENST00000509706	HNRNPA1P4	8:83203858-83204614	756	8	83203858	83204614	-	1	756,	pseudogene	0	1	1	0	0	0	0	0	0	0
ENST00000509760	FZD10-AS1	12:130570409-130670326	3678	12	130636137	130646223	-	4	2006,219,431,1022,	lincRNA	0	1	1	0	0	0	0	0	0	0
ENST00000510322	FCF1P8	4:56198880-56414056	597	4	56217978	56218575	-	1	597,	pseudogene	0	1	1	0	0	0	0	0	0	0
ENST00000510345	ZNF969P	4:111286888-111496764	2341	4	111337053	111339660	+	2	111,2230,	pseudogene	0	1	0	1	0	0	0	0	0	0
ENST00000510539	SNX18P25	4:49552048-49594644	758	4	49590788	49591546	+	1	758,	pseudogene	0	1	0	1	1	0	0	0	0	0
ENST00000510572	MTND1P22	4:156384024-156384975	951	4	156384024	156384975	-	1	951,	pseudogene	0	1	1	0	0	0	0	0	0	0
ENST00000510859	PAX8-AS1	2:113835569-114036527	2313	2	114008342	114024550	+	5	157,160,321,177,1498,	antisense	1	0	0	0	0	0	NEPC-UP	0	0	0
ENST00000510897	LINC00964	8:125740837-126008187	3534	8	125954296	125963339	+	4	670,2477,105,282,	lincRNA	1	1	1	0	0	0	NEtD Class I	0	0	0
ENST00000511396	APOBEC3AP1	4:170979454-171371711	287	4	171020968	171021255	+	1	287,	pseudogene	0	1	1	0	0	0	0	0	0	0
ENST00000511549	BCRP7	22:18524117-19132509	544	22	18843133	18846153	-	4	163,106,135,140,	pseudogene	0	1	1	0	0	0	0	0	0	0
ENST00000511755	ST8SIA6-AS1	10:17332494-17497858	1689	10	17441100	17452630	+	3	101,277,1311,	antisense	0	1	1	0	0	0	0	0	0	0
ENST00000511919	LINC01091	4:124317905-124885295	590	4	124571445	124851509	+	6	39,116,81,93,154,107,	lincRNA	0	1	1	0	0	0	0	0	0	0
ENST00000512037	KRT8P46	4:103552642-103682167	1426	4	103649902	103651328	-	1	1426,	pseudogene	0	1	0	1	1	0	0	0	0	0
ENST00000512496	EGFLAM-AS4	5:38257747-38474955	1579	5	38282365	38291088	-	4	338,181,673,387,	antisense	0	1	1	0	0	0	0	0	0	0
ENST00000512712	NOP14-AS1	4:2936625-3076338	3188	4	2937272	2943778	+	3	1345,93,1750,	antisense	1	0	0	0	0	0	0	0	0	0
ENST00000513153	LINC01088	4:79694807-80247241	695	4	80006392	80229807	+	4	109,167,38,381,	antisense	1	0	0	0	0	0	0	0	0	0
ENST00000513406	ZBED3-AS1	5:76324041-76506120	713	5	76414144	76443935	+	3	202,52,459,	antisense	0	1	1	0	0	0	0	0	0	0
ENST00000513513	GAPDHP44	12:62859995-63328817	1007	12	63149006	63150013	+	1	1007,	pseudogene	0	1	1	0	0	0	0	0	0	0
ENST00000513560	NNT-AS1	5:43376740-43708604	4769	5	43571695	43603206	-	3	4342,100,327,	antisense	0	1	0	1	1	0	0	0	0	0
ENST00000513868	PVT1	8:128783472-129130083	1699	8	128902873	129113499	+	8	371,169,301,130,113,137,204,274,	lincRNA	0	1	1	0	0	0	0	0	0	0
ENST00000514057	MTATP6P1	1:536815-660283	681	1	569075	569756	+	1	681,	pseudogene	1	0	0	0	0	0	0	0	0	0
ENST00000514557	CYP4F27P	2:130723861-130886795	494	2	130805998	130807013	-	3	118,67,309,	pseudogene	0	1	1	0	0	0	0	0	0	0
ENST00000514571	MEF2C-AS1	5:87803362-88762215	594	5	88261691	88464485	+	4	41,71,63,419,	antisense	0	1	0	0	0	1	0	0	0	0
ENST00000514785	LRRC37A15P	4:103552642-103682167	1355	4	103648430	103651878	-	2	1138,217,	pseudogene	0	1	0	1	0	0	0	0	0	0
ENST00000514799	SETP21	5:58264645-59843484	892	5	59755674	59756566	-	1	892,	pseudogene	0	1	1	0	0	0	0	0	0	0
ENST00000514836	PCAT4	4:80734052-81071681	373	4	80748688	80798924	+	3	69,148,156,	lincRNA	1	1	1	0	0	0	NEPC-DOWN	0	0	0
ENST00000515565	HNRNPH1P3	5:54855948-55218681	1225	5	55134628	55135853	-	1	1225,	pseudogene	0	1	1	0	0	0	0	0	0	0
ENST00000515683	ADH1C	4:100257323-100325301	1740	4	100257648	100274184	-	9	285,139,136,261,220,88,139,102,370,	pseudogene	0	1	1	0	0	0	0	0	0	0
ENST00000515734	PART1	5:58264645-59843484	2569	5	59783539	59787345	+	2	711,1858,	lincRNA	1	1	1	0	0	0	NEPC-DOWN	0	0	0
ENST00000515864	LINC01093	4:185813904-185886507	601	4	185815058	185820605	-	3	236,220,145,	lincRNA	0	1	1	0	0	0	0	0	0	0
ENST00000517509	TPT1-AS1	13:45911007-45965872	1526	13	45915479	45965618	+	11	43,115,68,103,155,142,141,76,145,86,452,	antisense	0	1	1	0	0	0	0	0	0	0
ENST00000517704	LINC00051	8:143252175-143494894	1046	8	143279716	143290364	+	3	101,191,754,	antisense	0	1	0	1	1	0	0	0	0	0
ENST00000517869	LINC00861	8:126883912-126979497	606	8	126934766	126963394	-	4	25,94,250,237,	lincRNA	0	1	0	0	0	1	NEtD Class IV	0	0	0
ENST00000518947	HOXA-AS3	7:27132611-27197555	3987	7	27186781	27195542	+	3	250,107,3630,	antisense	0	1	1	0	0	0	0	0	0	0
ENST00000518968	PSAT1P1	8:50616673-50666429	1106	8	50652775	50653881	-	1	1106,	pseudogene	0	1	1	0	0	0	0	0	0	0
ENST00000519666	SLC2A3P1	5:167975389-168044059	1451	5	167979281	167980732	-	1	1451,	pseudogene	1	1	0	1	1	0	0	0	0	0
ENST00000519726	FAM85B	8:7895014-8085917	792	8	8025340	8084136	-	5	265,107,139,62,219,	antisense	0	1	0	0	0	1	0	0	0	0
ENST00000520360	HOXA11-AS	7:27220754-27386730	1289	7	27224136	27228786	+	3	567,155,567,	antisense	1	1	1	0	0	0	0	0	0	0
ENST00000520395	HOXA11-AS	7:27220754-27386730	1169	7	27225152	27226740	+	2	730,439,	antisense	0	1	1	0	0	0	NEtD Class I	0	0	0
ENST00000520447	SETD5-AS1	3:9019714-9520924	1809	3	9430566	9439179	-	3	1615,122,72,	antisense	1	0	0	0	0	0	0	0	0	0
ENST00000520612	MTND6P3	5:93487127-94628823	542	5	93904633	93905175	-	1	542,	pseudogene	0	1	0	1	0	0	0	0	0	0
ENST00000520619	SNHG6	8:67530879-67850585	479	8	67834252	67838633	-	4	97,69,112,201,	lincRNA	0	1	0	1	1	0	NEtD Class III	0	0	0
ENST00000520629	SETD5-AS1	3:9019714-9520924	415	3	9427505	9438307	-	4	102,41,208,64,	antisense	0	1	1	0	0	0	0	0	0	0
ENST00000521159	HOXA-AS2	7:27132611-27197555	800	7	27162166	27173921	+	4	119,179,280,222,	antisense	0	1	1	0	0	0	0	0	0	0
ENST00000521217	SEC1P	19:49141113-49222978	1297	19	49141357	49184461	+	3	46,71,1180,	pseudogene	0	1	0	0	0	1	0	0	0	0
ENST00000521292	NKX2-1-AS1	14:36931119-36992221	1775	14	36988482	36992221	+	2	402,1373,	antisense	1	1	0	1	0	0	NEtD Class II	1	1	0
ENST00000521506	KLF3P1	5:171630728-171711075	1022	5	171681421	171682443	-	1	1022,	pseudogene	0	1	0	1	0	0	0	0	0	0
ENST00000521609	SETD5-AS1	3:9019714-9520924	793	3	9427478	9439112	-	5	129,41,218,400,5,	antisense	0	1	1	0	0	0	0	0	0	0
ENST00000522077	MAPRE1P1	8:136463629-136669155	797	8	136637427	136638224	-	1	797,	pseudogene	0	1	0	1	0	0	0	0	0	0
ENST00000522092	ERICH1-AS1	8:321061-1656685	811	8	687650	1087777	+	4	175,102,55,479,	antisense	0	1	1	0	0	0	0	0	0	0
ENST00000522674	HOXA11-AS	7:27220754-27386730	1549	7	27225026	27228912	+	2	856,693,	antisense	0	1	1	0	0	0	0	0	0	0
ENST00000522845	TPT1-AS1	13:45911007-45965872	403	13	45944093	45952767	+	3	224,76,103,	antisense	0	1	1	0	0	0	0	0	0	0
ENST00000522863	HOXA11-AS	7:27220754-27386730	1723	7	27224289	27228786	+	5	574,224,203,155,567,	antisense	0	1	1	0	0	0	0	0	0	0
ENST00000522963	PVT1	8:128783472-129130083	568	8	128808058	128903041	+	3	196,165,207,	lincRNA	0	1	1	0	0	0	0	0	0	0
ENST00000523190	PVT1	8:128783472-129130083	443	8	129021903	129113343	+	4	61,127,137,118,	lincRNA	0	1	1	0	0	0	0	0	0	0
ENST00000523354	SETD5-AS1	3:9019714-9520924	459	3	9427519	9432303	-	3	88,41,330,	antisense	0	1	1	0	0	0	0	0	0	0
ENST00000523510	PCAT2	8:127564664-128540321	575	8	128084938	128094466	-	4	225,85,164,101,	lincRNA	0	1	0	0	0	1	NEtD Class IV	1	1	0
ENST00000524091	RNF5P1	8:38458178-38458718	540	8	38458178	38458718	-	1	540,	pseudogene	0	1	0	1	0	0	0	0	0	0
ENST00000524139	ERICH1-AS1	8:321061-1656685	1744	8	833197	982931	+	4	151,55,1192,346,	antisense	0	1	1	0	0	0	0	0	0	0
ENST00000524210	SETD5-AS1	3:9019714-9520924	2591	3	9433403	9438342	-	2	107,2484,	antisense	1	0	0	0	0	0	0	0	0	0
ENST00000524770	GMDS-AS1	6:1448328-2526305	565	6	2246001	2397580	+	5	163,90,84,102,126,	lincRNA	0	1	1	0	0	0	0	0	0	0
ENST00000524793	NAP1L1P1	11:125933686-125938688	1063	11	125937433	125938496	+	1	1063,	pseudogene	0	1	0	1	0	0	0	0	0	0
ENST00000524935	FAM212B-AS1	1:112021214-112541534	779	1	112282474	112289235	+	2	225,554,	antisense	0	1	0	1	0	0	NEtD Class II	0	0	0
ENST00000524987	ANO1-AS1	11:69831539-70035664	646	11	70033893	70034615	-	2	169,477,	antisense	0	1	0	0	0	1	0	0	0	0
ENST00000525008	DACT3-AS1	19:47150868-47291851	496	19	47163620	47180704	+	3	45,143,308,	antisense	0	1	1	0	0	0	0	0	0	0
ENST00000525292	LINC00964	8:125740837-126008187	620	8	125860978	125862459	+	3	85,62,473,	lincRNA	0	1	1	0	0	0	NEtD Class I	0	0	0
ENST00000525757	LINC01059	11:123228056-123499139	2471	11	123325105	123331118	+	2	432,2039,	lincRNA	0	1	0	1	1	0	0	0	0	0
ENST00000525811	GMDS-AS1	6:1448328-2526305	539	6	2246074	2284007	+	4	90,90,84,275,	lincRNA	0	1	1	0	0	0	0	0	0	0
ENST00000526642	NAV2-AS1	11:19372270-20176462	660	11	20141229	20142178	-	2	601,59,	antisense	0	1	0	1	1	0	NEtD Class III	0	0	0
ENST00000527583	PIGCP1	11:32913584-33259014	895	11	33097111	33098006	-	1	895,	pseudogene	0	1	0	1	1	0	0	0	0	0
ENST00000527986	WAC-AS1	10:28811580-28912041	2323	10	28811580	28821672	-	3	1960,61,302,	antisense	0	1	1	0	0	0	0	0	0	0
ENST00000528022	BCAS2P1	11:82534543-85399215	632	11	82843097	82845779	+	4	156,295,118,63,	pseudogene	0	1	1	0	0	0	0	0	0	0
ENST00000528090	LINC00964	8:125740837-126008187	572	8	125861007	125956854	+	6	56,62,209,85,114,46,	lincRNA	0	1	1	0	0	0	0	0	0	0
ENST00000528156	RAB30-AS1	11:82534543-85399215	658	11	82783384	82784642	+	2	360,298,	lincRNA	0	1	1	0	0	0	0	0	0	0
ENST00000528245	MIR210HG	11:565659-575933	659	11	567082	568408	-	2	602,57,	lincRNA	0	1	0	1	0	0	NEtD Class II	1	0	0
ENST00000528255	MTND2P26	11:102979690-103369460	1029	11	103276940	103277969	-	1	1029,	pseudogene	0	1	1	0	0	0	0	0	0	0
ENST00000528297	GLYATL1P1	11:58601537-58922512	1607	11	58746259	58761593	+	4	122,108,133,1244,	pseudogene	0	1	1	0	0	0	0	0	0	0
ENST00000528549	TBX5-AS1	12:114791642-114850753	3620	12	114846558	114850636	+	2	254,3366,	antisense	1	1	1	0	0	0	NEPC-DOWN	0	0	0
ENST00000528675	SF3A3P2	11:123228056-123499139	1507	11	123468653	123470160	-	1	1507,	pseudogene	0	1	0	1	1	0	0	0	0	0
ENST00000528707	COL26A1	7:100951626-101250726	2969	7	101006157	101202304	+	13	314,123,98,62,157,99,153,84,53,36,51,85,1654,	pseudogene	0	1	1	0	0	0	0	0	0	0
ENST00000529567	FOLH1B	11:89371682-89431886	2145	11	89372394	89431767	+	18	116,187,102,126,187,94,99,86,120,83,64,68,92,91,265,82,93,190,	pseudogene	1	1	1	0	0	0	0	0	0	0
ENST00000529722	OR5BA1P	11:57633769-57634751	982	11	57633769	57634751	-	1	982,	pseudogene	0	1	1	0	0	0	0	0	0	0
ENST00000529911	SRSF8	11:94706821-94805023	2028	11	94800360	94802388	+	1	2028,	pseudogene	0	1	1	0	0	0	0	0	0	0
ENST00000530583	LINC00167	11:129685688-129903115	1419	11	129872832	129874251	+	1	1419,	lincRNA	0	1	1	0	0	0	0	0	0	0
ENST00000531024	TBX5-AS1	12:114791642-114850753	766	12	114846009	114847804	+	3	81,151,534,	antisense	0	1	0	0	0	1	NEtD Class IV	0	0	0
ENST00000531702	C6orf3	6:111392935-111957088	2421	6	111921077	111923498	+	1	2421,	antisense	0	1	0	1	1	0	0	0	0	0
ENST00000532415	PKD1P5	16:18411798-18495797	10291	16	18468377	18495797	-	32	87,53,117,127,211,144,171,196,253,157,620,153,160,214,280,144,150,3617,134,176,132,756,248,127,116,221,184,672,170,72,72,357,	pseudogene	1	0	0	0	0	0	0	0	0	0
ENST00000532697	TBX5-AS1	12:114791642-114850753	961	12	114846000	114847419	+	2	812,149,	antisense	0	1	1	0	0	0	0	0	0	0
ENST00000533085	CENPCP1	12:89741008-90542342	2578	12	89893869	89896447	+	1	2578,	pseudogene	0	1	0	1	1	0	0	0	0	0
ENST00000533920	MIR210HG	11:565659-575933	816	11	567143	568457	-	2	710,106,	lincRNA	0	1	0	1	0	0	NEtD Class II	0	0	0
ENST00000534160	GMDS-AS1	6:1448328-2526305	720	6	2306526	2352936	+	3	234,122,364,	lincRNA	0	1	1	0	0	0	0	0	0	0
ENST00000534398	FAM83H-AS1	8:144816309-144828594	582	8	144821565	144824305	+	3	108,90,384,	lincRNA	0	1	1	0	0	0	0	0	0	0
ENST00000534547	DDX18P5	11:130029237-130346540	1306	11	130165535	130166841	+	1	1306,	pseudogene	0	1	0	1	0	0	0	0	0	0
ENST00000534575	PDCL3P1	8:61205247-61429409	734	8	61299820	61300554	+	1	734,	pseudogene	0	1	0	1	1	0	0	0	0	0
ENST00000534757	LINC00678	11:27515987-27899195	798	11	27639539	27656174	-	4	186,119,196,297,	lincRNA	0	1	1	0	0	0	0	0	0	0
ENST00000535078	C1RL-AS1	12:7187512-7311541	325	12	7273153	7275097	+	2	68,257,	antisense	0	1	1	0	0	0	0	0	0	0
ENST00000536474	FAM222A-AS1	12:110151436-110271242	549	12	110172216	110173762	-	2	182,367,	antisense	0	1	0	1	1	0	NEtD Class III	0	0	0
ENST00000536539	LINC00937	12:8273516-8571925	456	12	8536712	8543016	-	2	305,151,	lincRNA	0	1	1	0	0	0	0	0	0	0
ENST00000537095	FZD10-AS1	12:130570409-130670326	511	12	130640278	130646801	-	3	49,167,295,	lincRNA	0	1	1	0	0	0	0	0	0	0
ENST00000539135	CCND2-AS1	12:4357930-4490279	555	12	4357930	4385350	-	2	429,126,	antisense	0	1	0	0	0	1	NEtD Class IV	0	0	0
ENST00000539975	SNHG1	11:62599704-62623386	955	11	62619491	62622708	-	7	662,29,41,39,33,47,104,	lincRNA	1	0	0	0	0	0	0	0	0	0
ENST00000540383	CROCCP2	1:16787442-17300927	1765	1	16944750	16957401	-	7	848,194,231,147,145,183,17,	lincRNA	1	0	0	0	0	0	0	0	0	0
ENST00000540720	DGCR5	22:18524117-19132509	1477	22	18985787	18987264	+	1	1477,	antisense	0	1	0	1	0	0	0	0	0	0
ENST00000541282	RMST	12:97825430-97962492	2099	12	97858798	97927544	+	9	51,60,146,105,128,187,126,205,1091,	lincRNA	0	1	1	0	0	0	NEtD Class I	0	0	0
ENST00000541615	SNHG1	11:62599704-62623386	748	11	62619761	62622960	-	9	377,29,41,39,33,47,33,84,65,	lincRNA	0	1	0	1	1	0	0	0	0	0
ENST00000541775	C1RL-AS1	12:7187512-7311541	5272	12	7260903	7274447	+	12	174,275,84,275,582,58,90,3292,128,54,120,140,	antisense	1	0	0	0	0	0	0	0	0	0
ENST00000542716	ZNF833P	19:11670188-12792815	1516	19	11793355	11797074	+	2	132,1384,	lincRNA	0	1	0	1	0	0	0	0	0	0
ENST00000542745	BAIAP2-AS1	17:79002926-79008588	1814	17	79003501	79005315	-	1	1814,	lincRNA	1	0	0	0	0	0	0	0	0	0
ENST00000544467	PI4KAP1	22:20362240-20620409	2091	22	20383537	20402426	-	13	383,84,90,763,126,105,110,78,69,71,130,52,30,	pseudogene	0	1	1	0	0	0	0	0	0	0
ENST00000544565	TP73-AS1	1:3547263-3664151	704	1	3659682	3662802	-	2	72,632,	antisense	1	0	0	0	0	0	0	0	0	0
ENST00000545120	RCN1P2	13:45911007-45965872	498	13	45964485	45964983	-	1	498,	pseudogene	1	0	0	0	0	0	0	0	0	0
ENST00000545408	FAM201B	2:133062252-133126413	2173	2	133110239	133112412	+	1	2173,	pseudogene	0	1	0	1	0	0	0	0	0	0
ENST00000545775	C1RL-AS1	12:7187512-7311541	332	12	7271601	7274444	+	4	21,54,120,137,	antisense	0	1	1	0	0	0	0	0	0	0
ENST00000545818	TPTEP1	22:17076563-17185367	2133	22	17129697	17131830	+	1	2133,	lincRNA	0	1	1	0	0	0	0	0	0	0
ENST00000546624	MKRN9P	12:88146444-88195805	1451	12	88176894	88178345	-	1	1451,	pseudogene	1	0	0	0	0	0	0	0	0	0
ENST00000547107	NPIPP1	16:14841922-15456480	1071	16	15198186	15217355	-	8	429,36,61,108,145,100,129,63,	pseudogene	1	0	0	0	0	0	0	0	0	0
ENST00000548760	TMPO-AS1	12:98906750-98983852	3357	12	98906750	98910200	-	2	2925,432,	antisense	0	1	0	1	0	0	NEtD Class II	0	0	0
ENST00000548970	OR7E47P	12:52463029-52527984	984	12	52501061	52502045	+	1	984,	pseudogene	0	1	1	0	0	0	0	0	0	0
ENST00000549659	NKX2-2-AS1	20:21469447-21536692	638	20	21492084	21492947	+	2	281,357,	antisense	0	1	0	1	1	0	NEtD Class III	0	0	0
ENST00000549782	ARHGAP42P4	14:20067907-20444818	2934	14	20156419	20159353	+	1	2934,	pseudogene	0	1	1	0	0	0	0	0	0	0
ENST00000549877	BMS1P18	14:19650017-19925348	783	14	19901741	19904890	+	2	151,632,	lincRNA	0	1	1	0	0	0	0	0	0	0
ENST00000550321	GRAMD4P4	14:19932011-20021088	1646	14	19959516	19961162	+	1	1646,	pseudogene	0	1	1	0	0	0	0	0	0	0
ENST00000550426	PCED1B-AS1	12:47466957-47630445	683	12	47599680	47609983	-	5	248,75,202,122,36,	lincRNA	0	1	0	0	0	1	NEtD Class IV	0	0	0
ENST00000550534	GRAMD4P3	14:19605140-19643377	1669	14	19614215	19615884	-	1	1669,	pseudogene	0	1	1	0	0	0	0	0	0	0
ENST00000551203	FNBP1P1	2:74119435-74425395	1994	2	74347806	74350345	+	2	1771,223,	pseudogene	0	1	0	1	1	0	0	0	0	0
ENST00000551626	SOCS2-AS1	12:93861127-94033814	618	12	93959359	93965174	-	4	161,227,96,134,	antisense	1	1	1	0	0	0	NEtD Class I	1	0	0
ENST00000553311	OR11K2P	14:20067907-20444818	948	14	20201513	20202461	-	1	948,	pseudogene	0	1	1	0	0	0	0	0	0	0
ENST00000553575	DIO3OS	14:102018557-102040284	985	14	102018559	102022013	-	2	532,453,	lincRNA	0	1	0	0	0	1	NEtD Class IV	1	0	0
ENST00000553637	RN7SL1	14:50021079-50081390	300	14	50053296	50053596	+	1	300,	antisense	1	0	0	0	0	0	0	0	0	0
ENST00000553847	COX7A2P1	14:67853244-68162994	315	14	68119016	68119331	-	1	315,	pseudogene	0	1	1	0	0	0	0	0	0	0
ENST00000553858	DUXAP6	15:92389615-92874267	601	15	92824713	92825314	+	1	601,	pseudogene	0	1	1	0	0	0	0	0	0	0
ENST00000553929	LINC01146	14:88482086-88799828	413	14	88490893	88562927	+	4	120,89,119,85,	lincRNA	0	1	1	0	0	0	0	0	0	0
ENST00000553961	ACTN1-AS1	14:69446204-69454180	599	14	69446398	69454180	+	4	103,260,117,119,	antisense	0	1	1	0	0	0	0	0	0	0
ENST00000554441	DIO3OS	14:102018557-102040284	1068	14	102023640	102026712	-	4	516,202,226,124,	lincRNA	0	1	0	0	0	1	NEtD Class IV	0	0	0
ENST00000554631	DICER1-AS1	14:95545099-95646358	1702	14	95623981	95646263	+	3	1391,135,176,	antisense	0	1	0	1	1	0	0	0	0	0
ENST00000554735	DIO3OS	14:102018557-102040284	3108	14	102023640	102026748	-	1	3108,	lincRNA	1	1	0	0	0	1	NEtD Class IV	0	0	0
ENST00000554777	HSPE1P2	14:63787513-64200956	306	14	64068226	64068532	+	1	306,	pseudogene	0	1	1	0	0	0	0	0	0	0
ENST00000554847	OR4N1P	14:20067907-20444818	916	14	20264503	20265419	+	1	916,	pseudogene	0	1	1	0	0	0	0	0	0	0
ENST00000554988	RPPH1	14:20811206-20826389	638	14	20811206	20811844	-	1	638,	antisense	0	1	1	0	0	0	0	0	0	0
ENST00000555084	DNAJC19P9	14:45670217-45774764	351	14	45759238	45759589	+	1	351,	pseudogene	0	1	1	0	0	0	0	0	0	0
ENST00000555174	DIO3OS	14:102018557-102040284	1702	14	102023640	102026759	-	2	1531,171,	lincRNA	1	0	0	0	0	0	0	0	0	0
ENST00000555688	LINC00641	14:21657505-21737653	1763	14	21668619	21675059	-	2	1473,290,	lincRNA	1	0	0	0	0	0	0	0	0	0
ENST00000556033	LINC01146	14:88482086-88799828	833	14	88490893	88553690	+	4	120,75,119,519,	lincRNA	0	1	1	0	0	0	0	0	0	0
ENST00000556120	DIO3OS	14:102018557-102040284	2473	14	102018559	102022013	-	2	2020,453,	lincRNA	0	1	0	0	0	1	0	0	0	0
ENST00000556200	PRC1-AS1	15:91509257-91538859	581	15	91509574	91516336	+	2	334,247,	antisense	0	1	0	1	0	0	0	0	0	0
ENST00000556673	LINC01146	14:88482086-88799828	495	14	88490952	88563276	+	2	61,434,	lincRNA	0	1	1	0	0	0	0	0	0	0
ENST00000556684	LINC01146	14:88482086-88799828	361	14	88490961	88511192	+	3	52,75,234,	lincRNA	0	1	1	0	0	0	0	0	0	0
ENST00000556905	CXADRP2	15:21989058-22048232	1089	15	22015702	22016791	-	1	1089,	pseudogene	1	1	1	0	0	0	0	0	0	0
ENST00000556987	LINC00524	14:101790374-101926282	418	14	101872323	101874259	-	2	238,180,	lincRNA	0	1	1	0	0	0	0	0	0	0
ENST00000557241	KRT18P7	14:70510707-71108015	1219	14	71061268	71062487	+	1	1219,	pseudogene	0	1	0	1	1	0	0	0	0	0
ENST00000557661	DIO3OS	14:102018557-102040284	1937	14	102023640	102026768	-	3	1531,226,180,	lincRNA	0	1	0	0	0	1	NEtD Class IV	0	0	0
ENST00000557792	CRNDE	16:54885477-54998129	481	16	54959064	54963101	-	2	61,420,	lincRNA	0	1	1	0	0	0	0	0	0	0
ENST00000558299	OR11K1P	15:22159025-22473353	904	15	22318881	22319785	-	1	904,	pseudogene	0	1	1	0	0	0	0	0	0	0
ENST00000558831	USP3-AS1	15:63747890-63900786	1784	15	63879908	63892959	-	4	1391,129,92,172,	antisense	0	1	1	0	0	0	0	0	0	0
ENST00000559861	USP3-AS1	15:63747890-63900786	620	15	63848840	63886903	-	3	338,272,10,	antisense	0	1	0	1	0	0	0	0	0	0
ENST00000560010	NR2F2-AS1	15:96532370-96977294	468	15	96833673	96870556	-	2	339,129,	antisense	0	1	1	0	0	0	0	0	0	0
ENST00000560622	USP3-AS1	15:63747890-63900786	465	15	63883312	63892938	-	3	222,92,151,	antisense	0	1	1	0	0	0	0	0	0	0
ENST00000560634	CSPG4P11	15:84836972-85198120	4910	15	84855503	84866136	+	7	237,3522,487,171,199,133,161,	pseudogene	1	0	0	0	0	0	0	0	0	0
ENST00000560893	HNRNPA1P45	15:35262667-36180411	1078	15	35692891	35693969	+	1	1078,	pseudogene	0	1	1	0	0	0	0	0	0	0
ENST00000560962	USP3-AS1	15:63747890-63900786	1807	15	63880132	63893008	-	3	1167,92,548,	antisense	0	1	1	0	0	0	0	0	0	0
ENST00000561521	LINC00662	19:28175487-28475892	2480	19	28221180	28237138	-	3	2175,172,133,	lincRNA	0	1	1	0	0	0	0	0	0	0
ENST00000561760	TPSP2	16:1335976-1353377	610	16	1336351	1338838	-	4	162,142,146,160,	pseudogene	0	1	0	1	0	0	0	0	0	0
ENST00000561777	MIR4313	15:76005727-76055690	2905	15	76051841	76054746	-	1	2905,	lincRNA	0	1	0	1	0	0	0	0	0	0
ENST00000561978	PCAT1	8:127564664-128540321	1992	8	128025398	128033259	+	2	621,1371,	lincRNA	0	1	1	0	0	0	0	0	0	0
ENST00000562298	VPS9D1-AS1	16:89773525-89883075	931	16	89782935	89784572	+	2	110,821,	antisense	0	1	1	0	0	0	0	0	0	0
ENST00000562739	LOXL1-AS1	15:74191326-74244489	568	15	74211399	74220036	-	3	325,201,42,	antisense	0	1	1	0	0	0	0	0	0	0
ENST00000563592	ADPGK-AS1	15:72968123-73090540	2730	15	73075175	73090540	+	3	2362,172,196,	antisense	0	1	1	0	0	0	0	0	0	0
ENST00000564298	HNRNPA3P11	15:56922375-58074960	934	15	57539157	57540091	-	1	934,	pseudogene	0	1	0	1	1	0	0	0	0	0
ENST00000564492	LINC00261	20:22528308-22566093	4912	20	22541190	22559280	-	4	4564,123,92,133,	lincRNA	1	0	0	0	0	0	0	0	0	0
ENST00000564541	MANEA-AS1	6:95973813-96057365	2268	6	96023058	96025326	-	1	2268,	antisense	0	1	0	1	0	0	0	0	0	0
ENST00000565014	CDIPT-AS1	16:29869677-29879371	726	16	29874913	29879371	+	6	138,88,148,78,87,187,	antisense	0	1	0	1	0	0	NEtD Class II	0	0	0
ENST00000565278	KRT18P18	16:72699068-73100551	1279	16	72762514	72763793	+	1	1279,	pseudogene	0	1	0	1	0	0	0	0	0	0
ENST00000565689	LOXL1-AS1	15:74191326-74244489	723	15	74200423	74212211	-	4	466,119,105,33,	antisense	0	1	1	0	0	0	0	0	0	0
ENST00000566124	DNM1P32	15:32682414-32989302	544	15	32728703	32731968	+	3	174,303,67,	pseudogene	0	1	0	1	0	0	0	0	0	0
ENST00000567257	LOXL1-AS1	15:74191326-74244489	2358	15	74209936	74220127	-	4	1788,201,236,133,	antisense	1	0	0	0	0	0	0	0	0	0
ENST00000567780	HOXC-AS3	12:54373173-54582778	2816	12	54375292	54378108	-	1	2816,	antisense	0	1	0	1	0	0	NEtD Class II	0	0	0
ENST00000568797	AQP4-AS1	18:24033108-24770662	2392	18	24445271	24515910	+	8	53,122,86,46,154,130,134,1667,	antisense	0	1	1	0	0	0	0	0	0	0
ENST00000568911	RBFADN	18:77794274-77855250	5187	18	77822751	77830758	+	3	4557,109,521,	lincRNA	1	0	0	0	0	0	0	0	0	0
ENST00000568980	HNRNPLP2	15:34671190-34984857	1570	15	34781202	34782772	-	1	1570,	pseudogene	0	1	0	1	0	0	0	0	0	0
ENST00000569275	LINC00890	X:110753265-110765723	4595	X	110754889	110765627	+	3	173,97,4325,	lincRNA	1	0	0	0	0	0	NEPC-DOWN	0	0	0
ENST00000569832	SSTR5-AS1	16:1114042-1152653	2864	16	1114092	1128673	-	4	2434,125,89,216,	lincRNA	1	0	0	0	0	0	NEPC-UP	1	0	1
ENST00000569908	PWRN1	15:24216977-25068580	1435	15	24803304	24804739	+	1	1435,	lincRNA	0	1	1	0	0	0	0	0	0	0
ENST00000571152	LINC00514	16:2933186-3072384	3385	16	3040194	3044510	+	4	163,36,54,3132,	lincRNA	0	1	0	1	1	0	NEtD Class III	1	1	1
ENST00000571780	DNM1P47	15:102193800-102342722	12667	15	102291755	102305164	+	2	171,12496,	pseudogene	0	1	1	0	0	0	0	0	0	0
ENST00000572973	KANSL1-AS1	17:43921016-44320969	424	17	44270997	44273903	+	2	254,170,	antisense	0	1	0	1	1	0	0	0	0	0
ENST00000573167	BAIAP2-AS1	17:79002926-79008588	3834	17	79003501	79008501	-	2	3697,137,	lincRNA	1	0	0	0	0	0	0	0	0	0
ENST00000573355	DLGAP1-AS1	18:3411605-4455397	180	18	3594452	3597226	+	3	30,97,53,	antisense	0	1	1	0	0	0	0	0	0	0
ENST00000573896	SPACA6P	19:52185794-52227291	554	19	52207573	52215640	+	3	160,39,355,	lincRNA	0	1	1	0	0	0	0	0	0	0
ENST00000574306	MIR22HG	17:1591870-1641893	2626	17	1614804	1619545	-	2	2504,122,	lincRNA	0	1	1	0	0	0	0	0	0	0
ENST00000574411	DLGAP1-AS1	18:3411605-4455397	408	18	3594124	3597370	+	3	114,97,197,	antisense	0	1	1	0	0	0	0	0	0	0
ENST00000575692	HNRNPA1P16	17:1803458-2415191	955	17	2210054	2211009	+	1	955,	pseudogene	0	1	0	1	0	0	0	0	0	0
ENST00000576606	DLGAP1-AS1	18:3411605-4455397	391	18	3594109	3597370	+	3	129,65,197,	antisense	0	1	1	0	0	0	0	0	0	0
ENST00000576749	MIR22HG	17:1591870-1641893	754	17	1615264	1619506	-	4	429,159,83,83,	lincRNA	0	1	1	0	0	0	0	0	0	0
ENST00000577066	BAIAP2-AS1	17:79002926-79008588	4462	17	79002932	79008373	-	2	4266,196,	lincRNA	0	1	1	0	0	0	0	0	0	0
ENST00000577164	MIR22HG	17:1591870-1641893	931	17	1616741	1620468	-	4	567,83,143,138,	lincRNA	0	1	1	0	0	0	0	0	0	0
ENST00000577828	LINC00511	17:70319263-70642083	538	17	70400779	70427300	-	4	178,265,63,32,	lincRNA	0	1	0	1	1	0	NEtD Class III	0	0	0
ENST00000578285	CYP4F35P	18:14178679-14342544	663	18	14340402	14342524	+	3	248,114,301,	lincRNA	0	1	1	0	0	0	0	0	0	0
ENST00000578364	FAM60BP	18:23805768-23981517	658	18	23835661	23836319	-	1	658,	pseudogene	0	1	0	1	1	0	0	0	0	0
ENST00000578387	WWC2-AS2	4:184018169-184241930	2183	4	184018169	184020352	-	1	2183,	lincRNA	0	1	0	0	0	1	0	0	0	0
ENST00000578759	POLRMTP1	17:60190411-60224850	3668	17	60214332	60218000	-	1	3668,	pseudogene	0	1	0	1	1	0	0	0	0	0
ENST00000579003	MIR142	17:56378585-56495253	1625	17	56408244	56409869	-	1	1625,	antisense	0	1	1	0	0	0	0	0	0	0
ENST00000579458	U3	18:24033108-24770662	2598	18	24267584	24283602	-	2	2351,247,	lincRNA	1	1	1	0	0	0	NEPC-DOWN	0	0	0
ENST00000579682	DHFRP1	18:23713815-23779214	559	18	23750689	23751248	-	1	559,	pseudogene	0	1	0	1	0	0	0	0	0	0
ENST00000579964	AQP4-AS1	18:24033108-24770662	471	18	24235706	24513049	+	5	92,86,46,154,93,	antisense	0	1	1	0	0	0	0	0	0	0
ENST00000580048	LINC00909	18:72163050-72791748	3463	18	72259009	72265060	-	2	2066,1397,	lincRNA	0	1	0	1	0	0	0	0	0	0
ENST00000580197	LINC00668	18:6720012-6930236	2343	18	6925476	6928571	-	3	2107,100,136,	lincRNA	1	1	1	0	0	0	NEtD Class I	0	0	0
ENST00000580633	BZRAP1-AS1	17:56378585-56495253	842	17	56406965	56429738	+	4	60,232,171,379,	antisense	0	1	1	0	0	0	0	0	0	0
ENST00000581296	LRRC37A4P	17:43471265-43662555	4939	17	43585474	43627701	-	12	52,140,55,50,105,1512,119,81,72,72,72,2609,	pseudogene	1	0	0	0	0	0	0	0	0	0
ENST00000581457	CXADRP3	18:14475465-14503782	1955	18	14477953	14499277	-	4	1439,56,134,326,	lincRNA	0	1	1	0	0	0	0	0	0	0
ENST00000581549	LINC00511	17:70319263-70642083	2265	17	70594179	70636611	-	5	1104,706,249,104,102,	lincRNA	0	1	0	1	0	0	NEtD Class II	0	0	0
ENST00000581725	LINC00668	18:6720012-6930236	1902	18	6919494	6929804	-	6	1437,61,119,100,118,67,	lincRNA	0	1	1	0	0	0	NEtD Class I	1	0	0
ENST00000582054	DLGAP1-AS4	18:3411605-4455397	757	18	3962352	4013943	+	5	78,112,133,109,325,	antisense	0	1	1	0	0	0	0	0	0	0
ENST00000582106	MAFG-AS1	17:79869669-79910200	1895	17	79885704	79888629	+	2	617,1278,	antisense	0	1	0	1	0	0	0	0	0	0
ENST00000582605	AQP4-AS1	18:24033108-24770662	525	18	24235705	24510721	+	6	93,160,52,86,46,88,	antisense	0	1	1	0	0	0	0	0	0	0
ENST00000582965	SNORA76	17:62222461-62379359	278	17	62223329	62223836	+	2	31,247,	lincRNA	1	1	1	0	0	0	NEtD Class I	0	0	0
ENST00000583195	LINC00672	17:37078193-37086172	2365	17	37081420	37084310	+	2	724,1641,	lincRNA	0	1	1	0	0	0	0	0	0	0
ENST00000583492	MAFG-AS1	17:79869669-79910200	969	17	79886276	79888393	+	3	45,384,540,	antisense	0	1	0	1	0	0	0	0	0	0
ENST00000584090	LINC00470	18:1183766-1478168	1334	18	1254383	1359440	-	7	832,166,70,112,66,35,53,	lincRNA	0	1	1	0	0	0	0	0	0	0
ENST00000584511	SCML2P1	18:6720012-6930236	1100	18	6926942	6928209	+	2	505,595,	pseudogene	1	1	1	0	0	0	0	0	0	0
ENST00000584926	FAM211A-AS1	17:16342135-16432716	604	17	16342350	16344929	+	6	24,88,44,143,57,248,	antisense	0	1	1	0	0	0	0	0	0	0
ENST00000588027	LINC00662	19:28175487-28475892	562	19	28175487	28284286	-	3	28,155,379,	lincRNA	0	1	1	0	0	0	0	0	0	0
ENST00000588207	NFE2L3P1	18:57596097-57638921	1959	18	57636669	57638628	+	1	1959,	pseudogene	0	1	0	1	0	0	0	0	0	0
ENST00000589303	CYP1B1-AS1	2:37984225-38466732	316	2	38303637	38358662	+	3	65,241,10,	antisense	0	1	1	0	0	0	0	0	0	0
ENST00000589460	EIF5AP3	19:45574754-45808541	462	19	45631826	45632288	+	1	462,	pseudogene	0	1	0	1	1	0	0	0	0	0
ENST00000589508	LINC00663	19:19866997-19945736	432	19	19871966	19887194	-	3	264,109,59,	lincRNA	0	1	1	0	0	0	0	0	0	0
ENST00000590657	LINC00665	19:36641821-36870116	2671	19	36803968	36806639	-	1	2671,	lincRNA	1	0	0	0	0	0	0	0	0	0
ENST00000590677	LINC00662	19:28175487-28475892	883	19	28206693	28284302	-	4	73,172,243,395,	lincRNA	0	1	1	0	0	0	0	0	0	0
ENST00000591086	FAM60CP	18:57684009-57684673	664	18	57684009	57684673	-	1	664,	pseudogene	0	1	0	1	0	0	0	0	0	0
ENST00000591263	MAP3K14-AS1	17:43268297-43394711	454	17	43325291	43344857	+	4	79,84,216,75,	antisense	0	1	1	0	0	0	0	0	0	0
ENST00000591338	LINC00662	19:28175487-28475892	436	19	28269547	28283939	-	2	404,32,	lincRNA	0	1	1	0	0	0	0	0	0	0
ENST00000591915	SRD5A3-AS1	4:56198880-56414056	709	4	56243773	56253610	-	6	164,84,56,118,115,172,	antisense	0	1	1	0	0	0	0	0	0	0
ENST00000592274	CACTIN-AS1	19:3607244-3626978	1913	19	3607244	3613928	+	4	163,66,538,1146,	antisense	0	1	0	1	1	0	0	0	0	0
ENST00000592451	MRPL37P1	18:56337328-56529731	1337	18	56357587	56359385	+	2	1249,88,	pseudogene	0	1	1	0	0	0	0	0	0	0
ENST00000592670	RAMP2-AS1	17:40903298-40915072	3118	17	40905931	40913121	-	4	2466,142,286,224,	lincRNA	1	0	0	0	0	0	NEPC-UP	0	0	0
ENST00000592982	CEBPA-AS1	19:33790839-33838032	2198	19	33793762	33795960	+	1	2198,	antisense	0	1	1	0	0	0	0	0	0	0
ENST00000593216	FAM95B1	9:42368117-42478478	759	9	42469684	42470994	+	3	136,108,515,	lincRNA	0	1	1	0	0	0	0	0	0	0
ENST00000593604	FENDRR	16:86469946-86560159	960	16	86523873	86542483	-	2	737,223,	lincRNA	0	1	0	0	0	1	NEtD Class IV	1	1	0
ENST00000594152	ZRANB2-AS2	1:71514537-72748417	600	1	71547049	71873367	+	6	47,41,257,34,157,64,	lincRNA	0	1	1	0	0	0	0	0	0	0
ENST00000594764	RGPD4-AS1	2:108439477-108519377	670	2	108442196	108443292	-	2	386,284,	lincRNA	0	1	1	0	0	0	0	0	0	0
ENST00000595010	HCCAT3	19:52248424-52490109	698	19	52452414	52484620	+	3	74,183,441,	antisense	1	1	1	0	0	0	NEtD Class I	1	0	0
ENST00000595086	LINC00969	3:195341817-195730139	704	3	195435024	195460422	+	4	115,95,92,402,	lincRNA	1	0	0	0	0	0	0	0	0	0
ENST00000595979	KLKP1	19:51364823-51408154	403	19	51391121	51391524	-	1	403,	pseudogene	0	1	1	0	0	0	0	0	0	0
ENST00000596521	PTOV1-AS1	19:50321538-50364001	2155	19	50341895	50354933	-	4	1438,577,31,109,	antisense	0	1	0	1	0	0	0	0	0	0
ENST00000596595	ZNF295-AS1	21:43380506-43445060	2869	21	43442191	43445060	+	1	2869,	lincRNA	0	1	0	1	0	0	NEtD Class II	1	0	0
ENST00000596999	CHRM3-AS2	1:239541441-240080255	771	1	239866683	239867454	-	1	771,	antisense	0	1	1	0	0	0	0	0	0	0
ENST00000597126	VN1R80P	19:21203425-21950594	338	19	21246729	21247067	+	1	338,	pseudogene	0	1	0	1	0	0	0	0	0	0
ENST00000597407	RAB11B-AS1	19:8411094-8477606	374	19	8439304	8442711	-	3	188,106,80,	antisense	0	1	1	0	0	0	0	0	0	0
ENST00000597455	LAMTOR5-AS1	1:110751098-110974982	800	1	110968592	110969392	+	1	800,	antisense	0	1	1	0	0	0	0	0	0	0
ENST00000597543	ADAMTS9-AS1	3:64501326-65092035	1050	3	64568218	64572573	+	2	969,81,	antisense	0	1	1	0	0	0	0	0	0	0
ENST00000597944	ADAMTS9-AS1	3:64501326-65092035	763	3	64568826	64569589	+	1	763,	antisense	0	1	1	0	0	0	0	0	0	0
ENST00000598905	INTS6-AS1	13:51862791-52126500	906	13	52027476	52028966	+	2	78,828,	antisense	0	1	1	0	0	0	0	0	0	0
ENST00000599276	LIPE-AS1	19:42894655-43156507	251	19	42905733	42912594	+	2	66,185,	antisense	0	1	1	0	0	0	0	0	0	0
ENST00000599421	LINC00649	21:34876237-35349992	728	21	35303466	35310676	+	2	580,148,	antisense	0	1	1	0	0	0	0	0	0	0
ENST00000599580	PRMT5-AS1	14:23388664-23398794	847	14	23390119	23396039	+	4	210,126,141,370,	antisense	0	1	1	0	0	0	0	0	0	0
ENST00000600197	LINC00969	3:195341817-195730139	1090	3	195435024	195460422	+	2	688,402,	lincRNA	1	0	0	0	0	0	0	0	0	0
ENST00000600215	CIRBP-AS1	19:1259383-1279248	318	19	1269821	1270139	-	1	318,	antisense	0	1	0	1	1	0	NEtD Class III	0	0	0
ENST00000600253	HCCAT3	19:52248424-52490109	577	19	52452386	52480118	+	2	102,475,	antisense	0	1	1	0	0	0	0	0	0	0
ENST00000600742	PTOV1-AS1	19:50321538-50364001	3181	19	50342483	50354314	-	3	850,283,2048,	antisense	0	1	1	0	0	0	0	0	0	0
ENST00000601022	ADAMTS9-AS1	3:64501326-65092035	431	3	64547406	64551473	+	2	38,393,	antisense	0	1	1	0	0	0	0	0	0	0
ENST00000601784	VN1R107P	19:57871727-57994364	209	19	57971279	57971488	+	1	209,	pseudogene	0	1	0	1	0	0	0	0	0	0
ENST00000601974	CFLAR-AS1	2:201754049-202094233	896	2	202015883	202018341	-	2	99,797,	antisense	0	1	1	0	0	0	0	0	0	0
ENST00000601986	LSP1P3	5:28925706-28927696	1990	5	28925706	28927696	+	1	1990,	pseudogene	0	1	1	0	0	0	0	0	0	0
ENST00000602071	RPL9P8	15:82590890-83196603	673	15	83040999	83125316	-	2	651,22,	pseudogene	0	1	1	0	0	0	0	0	0	0
ENST00000602339	LINC00478	21:17381572-18036990	565	21	17702924	17979588	+	5	108,72,49,61,275,	lincRNA	1	0	0	0	0	0	0	0	0	0
ENST00000602414	SNHG8	4:118879693-119276071	672	4	119199863	119200978	+	3	429,43,200,	lincRNA	0	1	1	0	0	0	0	0	0	0
ENST00000602483	SNHG8	4:118879693-119276071	309	4	119199909	119200975	+	4	38,31,43,197,	lincRNA	0	1	1	0	0	0	0	0	0	0
ENST00000602573	SNHG8	4:118879693-119276071	570	4	119200214	119200976	+	2	372,198,	lincRNA	1	0	0	0	0	0	0	0	0	0
ENST00000602755	SCARNA2	1:109358519-110046620	427	1	109642814	109643241	+	1	427,	lincRNA	1	0	0	0	0	0	0	0	0	0
ENST00000602767	GAS5-AS1	1:173760685-173897381	694	1	173832385	173833079	+	1	694,	antisense	0	1	0	1	0	0	0	0	0	0
ENST00000602803	LINC00900	11:115529853-115794546	578	11	115628993	115629571	-	1	578,	lincRNA	0	1	1	0	0	0	0	0	0	0
ENST00000602819	SNHG8	4:118879693-119276071	470	4	119199912	119200976	+	4	35,194,43,198,	lincRNA	0	1	1	0	0	0	0	0	0	0
ENST00000602878	LINC00472	6:71931159-72132849	717	6	72125865	72129964	-	3	397,124,196,	lincRNA	0	1	1	0	0	0	0	0	0	0
ENST00000602892	LINC00478	21:17381572-18036990	621	21	17791647	17979471	+	3	414,49,158,	lincRNA	1	0	0	0	0	0	0	0	0	0
ENST00000602985	JPX	X:73164158-73513412	476	X	73164185	73224386	+	3	115,79,282,	lincRNA	0	1	1	0	0	0	0	0	0	0
ENST00000603059	NANOGNBP3	X:100520214-100642769	565	X	100592712	100593277	-	1	565,	pseudogene	0	1	1	0	0	0	0	0	0	0
ENST00000604062	LINC01155	X:53122891-53351877	581	X	53123329	53152957	+	3	137,137,307,	lincRNA	0	1	0	1	1	0	0	0	0	0
ENST00000604430	SNX29P2	16:29065052-29624961	4818	16	29302540	29383431	+	11	657,102,240,168,137,63,182,71,246,376,2576,	lincRNA	0	1	0	0	0	1	0	0	0	0
ENST00000604695	APOOP1	5:156313548-156496444	592	5	156351129	156351721	+	1	592,	pseudogene	0	1	1	0	0	0	0	0	0	0
ENST00000605481	LOC401913	19:35356180-35417719	568	19	35357255	35357823	+	1	568,	pseudogene	0	1	1	0	0	0	0	0	0	0
ENST00000605698	TMCC1-AS1	3:129366628-129721988	1041	3	129612724	129624704	+	3	46,154,841,	antisense	0	1	1	0	0	0	0	0	0	0
ENST00000605833	VIM-AS1	10:17244548-17279592	918	10	17257194	17271984	-	3	169,108,641,	antisense	0	1	1	0	0	0	0	0	0	0
ENST00000606314	PCGEM1	2:193590242-193698918	759	2	193614692	193640794	+	4	62,84,122,491,	lincRNA	1	1	1	0	0	0	NEtD Class I	0	0	0
ENST00000606849	CYP1B1-AS1	2:37984225-38466732	670	2	38348777	38358732	+	2	590,80,	antisense	0	1	1	0	0	0	0	0	0	0
ENST00000606851	CASC15	6:21664773-22214734	1889	6	21666674	22194616	+	12	202,253,77,84,134,118,204,145,174,65,90,343,	lincRNA	0	1	0	0	0	1	NEtD Class IV	1	0	0
ENST00000607100	LINC00954	2:20033029-20102330	2239	2	20068620	20077154	+	5	93,118,204,233,1591,	lincRNA	0	1	0	0	0	1	NEtD Class IV	0	0	0
ENST00000607517	CD177	19:43853227-43957313	2222	19	43857810	43867324	+	9	108,141,186,123,117,141,186,135,1085,	pseudogene	1	0	0	0	0	0	0	0	0	0
ENST00000607593	LINC00551	13:107194020-107344207	1668	13	107270157	107283707	+	4	224,748,123,573,	lincRNA	0	1	1	0	0	0	0	0	0	0
ENST00000607831	NR2F1-AS1	5:92745064-92930376	1963	5	92747152	92907049	-	6	63,121,103,122,100,1454,	antisense	0	1	0	1	0	0	NEtD Class II	1	1	0
ENST00000608023	C1orf132	1:207669491-208044834	15145	1	207974862	208042495	-	5	14563,176,185,98,123,	lincRNA	0	1	0	0	0	1	0	0	0	0
ENST00000608355	LINC00893	X:148558520-148638100	495	X	148617704	148622447	-	4	83,146,58,208,	antisense	0	1	0	0	0	1	NEtD Class IV	0	0	0
ENST00000608504	OR51C1P	11:4566420-5061455	942	11	4711990	4712932	-	1	942,	pseudogene	1	1	1	0	0	0	0	0	0	0
ENST00000608560	ARHGEF26-AS1	3:153717748-153975616	508	3	153744366	153757455	-	4	65,103,58,282,	antisense	0	1	1	0	0	0	0	0	0	0
ENST00000608622	CBR3-AS1	21:37402367-37528668	586	21	37505070	37528615	-	4	302,83,100,101,	antisense	0	1	1	0	0	0	0	0	0	0
ENST00000608641	CBR3-AS1	21:37402367-37528668	777	21	37505086	37528615	-	5	286,75,215,100,101,	antisense	0	1	1	0	0	0	0	0	0	0
ENST00000608780	EAF1-AS1	3:15422781-15949372	931	3	15480761	15486382	-	3	123,175,633,	antisense	0	1	1	0	0	0	0	0	0	0
ENST00000609433	OR7E39P	7:6870385-6970876	375	7	6875050	6875425	-	1	375,	pseudogene	0	1	1	0	0	0	0	0	0	0
ENST00000609557	MORC2-AS1	22:31065683-31406952	596	7	31318396	31321179	+	2	106,490,	antisense	0	1	0	1	1	0	0	0	0	0
ENST00000609602	LINC00896	22:20173459-20224584	2128	7	20193919	20196047	+	1	2128,	lincRNA	0	1	0	1	0	0	0	0	0	0
ENST00000609665	CERS6-AS1	2:169273365-169769881	757	7	169630869	169642945	-	5	279,131,175,93,79,	antisense	0	1	1	0	0	0	0	0	0	0
ENST00000610067	LINC01128	1:676383-812946	550	7	763040	787367	+	5	115,102,153,119,61,	lincRNA	0	1	1	0	0	0	0	0	0	0
ENST00000610086	TP53TG1	7:86863314-87109751	849	7	86954662	86974779	-	3	98,330,421,	lincRNA	0	1	1	0	0	0	0	0	0	0

## Sheet: Table 6
Table S6: TFBS Enrichment by Matrix for NEtD Class I
TF Matrices	Prom. assoc. known	Nr. of Input Seq. with Match	Nr. of Matches in Input	Expected (genome)	Std.dev.	Over representation (genome)	Z-Score (genome)	Expected (promoters)	Std.dev.	Over representation (promoters)	Z-Score (promoters)
V$ZF5.02	yes	121	505	24.76	4.98	20.39	96.41	347.85	18.64	1.45	8.4
V$NRF1.01	yes	121	486	31.53	5.61	15.42	80.86	440.86	20.98	1.1	2.13
V$E2F2.01	yes	123	401	27.35	5.23	14.66	71.35	300.9	17.34	1.33	5.74
V$SP1.02	yes	176	551	51.73	7.19	10.65	69.35	405.86	20.13	1.36	7.18
V$SP1.03	yes	181	552	51.94	7.21	10.63	69.32	414.53	20.35	1.33	6.73
V$E2F3.01	yes	122	383	27.05	5.2	14.16	68.35	293.66	17.13	1.3	5.19
V$CTCF.01	yes	181	482	50.66	7.12	9.51	60.53	378.41	19.44	1.27	5.3
V$SP1.01	yes	208	665	92.14	9.6	7.22	59.63	509.8	22.56	1.3	6.86
V$EGR1.02	yes	148	386	34.9	5.91	11.06	59.35	309.93	17.6	1.25	4.29
V$ZBED4.01	yes	146	405	40.81	6.39	9.92	56.94	290.35	17.03	1.39	6.7
V$HDBP1_2.01	yes	127	294	24.26	4.93	12.12	54.67	240.45	15.5	1.22	3.42
V$E2F1.01	yes	133	337	33.06	5.75	10.19	52.78	272.62	16.5	1.24	3.87
V$GC.01	yes	209	651	107.08	10.35	6.08	52.52	478.96	21.87	1.36	7.84
V$SP4.01	yes	152	399	48.49	6.96	8.23	50.27	290.91	17.05	1.37	6.31
V$ZF5.01	yes	139	367	42.93	6.55	8.55	49.39	304.51	17.44	1.21	3.55
V$EGR1.03	yes	179	466	69.79	8.35	6.68	47.37	350.64	18.72	1.33	6.14
V$EGR1.04	yes	173	446	68	8.25	6.56	45.79	381.52	19.52	1.17	3.28
V$ZF5.03	yes	123	239	22.35	4.73	10.69	45.72	174.89	13.22	1.37	4.81
V$E2F6.01	yes	153	327	40.05	6.33	8.16	45.26	262.95	16.21	1.24	3.92
V$MAZR.01	yes	200	551	106.8	10.33	5.16	42.94	403.55	20.08	1.37	7.32
V$ZBTB7.03	yes	237	667	148.04	12.16	4.51	42.62	517.39	22.73	1.29	6.56
O$XCPE1.01	yes	181	381	57.72	7.6	6.6	42.49	304.54	17.44	1.25	4.35
O$HMTE.01	yes	135	208	20.22	4.5	10.29	41.65	136.64	11.69	1.52	6.06
V$NM23.01	yes	225	642	146.49	12.1	4.38	40.91	486.25	22.03	1.32	7.05
V$KLF6.01	yes	174	416	75.81	8.71	5.49	39.02	338.1	18.38	1.23	4.21
V$E2F4.01	yes	123	281	38.57	6.21	7.29	38.96	229.33	15.14	1.23	3.38
V$HINFP.01	yes	127	252	31.93	5.65	7.89	38.86	190.17	13.79	1.33	4.45
V$KKLF.01	yes	216	562	128.09	11.32	4.39	38.3	421.59	20.52	1.33	6.82
V$EGR1.01	yes	154	327	51.82	7.2	6.31	38.16	263	16.21	1.24	3.92
V$ZBED4.02	yes	185	444	92.31	9.61	4.81	36.56	333.6	18.26	1.33	6.02
V$NRF1.02	yes	143	272	41.04	6.41	6.63	35.97	225.73	15.02	1.2	3.05
V$ZNF219.01	yes	199	502	117.17	10.82	4.28	35.51	394.37	19.85	1.27	5.4
O$DMTE.01	yes	142	254	37.81	6.15	6.72	35.08	182.65	13.51	1.39	5.24
V$E2F3.02	yes	108	234	32.79	5.73	7.14	35.05	188.29	13.72	1.24	3.3
V$CDE.01	yes	119	191	23.51	4.85	8.12	34.44	144.05	12	1.33	3.87
V$E2F.03	yes	119	201	27.25	5.22	7.38	33.19	182.48	13.5	1.1	1.33
V$WT1.01	yes	171	412	92.48	9.62	4.46	33.18	323.39	17.97	1.27	4.9
V$KLF7.01	yes	122	260	43.87	6.62	5.93	32.56	194.99	13.96	1.33	4.62
V$MAZ.01	yes	219	482	122.88	11.08	3.92	32.36	374.08	19.33	1.29	5.56
V$SP2.01	yes	163	345	74.81	8.65	4.61	31.19	263.9	16.24	1.31	4.96
V$CTCF.02	yes	158	256	47.3	6.88	5.41	30.28	203.77	14.27	1.26	3.63
V$PLAG1.01	yes	187	393	100.52	10.02	3.91	29.13	346.44	18.6	1.13	2.48
V$NGFIC.01	yes	158	307	68.3	8.26	4.49	28.82	255.65	15.98	1.2	3.18
V$ZBP89.01	yes	167	385	99.36	9.97	3.87	28.61	312.83	17.68	1.23	4.05
V$WHN.01	yes	156	227	45.18	6.72	5.02	26.98	170.61	13.06	1.33	4.28
V$ZNF202.01	yes	158	330	86.5	9.3	3.81	26.13	247.95	15.74	1.33	5.18
V$NRSE.01	yes	124	181	32.77	5.72	5.52	25.81	161.51	12.71	1.12	1.49
V$ZNF263.01	yes	188	394	117.91	10.86	3.34	25.38	333.45	18.25	1.18	3.29
V$KLF7.02	yes	137	201	41.6	6.45	4.83	24.64	140.76	11.86	1.43	5.04
V$CTCF.04	yes	152	234	55.31	7.44	4.23	23.96	209.19	14.46	1.12	1.68
V$E2F7.02	yes	171	287	78	8.83	3.68	23.61	236.62	15.38	1.21	3.24
V$ETV4.01	yes	140	199	43.64	6.61	4.56	23.44	158.46	12.58	1.26	3.18
V$PLAGL1.01	yes	99	241	59.78	7.73	4.03	23.38	233.63	15.28	1.03	0.45
V$E2F4_DP1.01	yes	86	158	30.09	5.49	5.25	23.23	108.01	10.39	1.46	4.76
V$NUDR.01	yes	150	205	47.89	6.92	4.28	22.63	148.23	12.17	1.38	4.62
O$BRE.01	yes	71	105	15.55	3.94	6.75	22.56	108.23	10.4	0.97	-0.36
V$CTCFL.01	yes	139	212	50.94	7.14	4.16	22.5	191.99	13.85	1.1	1.41
V$TCFAP2B.01	yes	146	307	95.54	9.77	3.21	21.59	266.15	16.31	1.15	2.47
V$ELK4.01	yes	156	238	65.15	8.07	3.65	21.36	188.86	13.74	1.26	3.54
V$CKROX.01	yes	176	310	98.42	9.92	3.15	21.28	256.98	16.02	1.21	3.28
V$ZIC3.02	yes	151	217	57.14	7.56	3.8	21.08	192.68	13.88	1.13	1.72
V$MZF1.03	yes	215	405	151.65	12.31	2.67	20.54	338.26	18.38	1.2	3.6
V$MZF1.01	yes	217	414	156.61	12.51	2.64	20.53	347.08	18.62	1.19	3.57
V$HES1.01	yes	108	164	37.8	6.15	4.34	20.45	126.23	11.23	1.3	3.32
V$ZNF300.01	yes	133	210	57.63	7.59	3.64	20.01	167.32	12.93	1.26	3.26
V$ZNF76_143.01	yes	161	225	65.73	8.11	3.42	19.59	184.84	13.59	1.22	2.92
V$MAX.03	yes	115	172	44.21	6.65	3.89	19.15	161.64	12.71	1.06	0.78
V$EGR3.01	yes	102	148	37.33	6.11	3.96	18.03	127.73	11.3	1.16	1.75
V$ETV5.01	yes	144	204	62.72	7.92	3.25	17.78	166.66	12.91	1.22	2.85
V$EGR2.01	yes	161	253	86.95	9.32	2.91	17.76	213.56	14.61	1.18	2.67
V$MYCMAX.03	yes	113	178	51.22	7.16	3.48	17.65	150.74	12.27	1.18	2.18
V$TCFAP2E.01	yes	109	215	68.59	8.28	3.13	17.62	185.38	13.61	1.16	2.14
V$HELT.01	yes	119	182	53.47	7.31	3.4	17.51	146.51	12.1	1.24	2.89
V$ELF1.01	yes	147	202	63.34	7.96	3.19	17.36	168.28	12.97	1.2	2.56
V$AP2.01	yes	129	164	46.79	6.84	3.5	17.06	134.75	11.61	1.22	2.48
V$ELK1.02	yes	138	195	61.48	7.84	3.17	16.97	158.61	12.59	1.23	2.85
V$CTCF.03	yes	150	225	76.52	8.75	2.94	16.92	205.73	14.34	1.09	1.31
V$SPDEF.01	yes	119	174	51.87	7.2	3.35	16.89	143.83	11.99	1.21	2.47
V$ZIC3.03	yes	147	188	59.44	7.71	3.16	16.61	165.2	12.85	1.14	1.74
V$GCM1.02	yes	164	238	89.28	9.45	2.67	15.69	184.78	13.59	1.29	3.88
V$AHRARNT.02	yes	116	160	49.45	7.03	3.24	15.65	121.22	11.01	1.32	3.48
V$TCFAP2A.01	yes	112	202	70.37	8.39	2.87	15.63	173.35	13.16	1.17	2.14
V$PLAG1.02	yes	183	288	119.1	10.91	2.42	15.43	265.36	16.28	1.09	1.36
V$ZKSCAN3.01	yes	127	211	76.18	8.73	2.77	15.39	165.1	12.85	1.28	3.53
V$GABPA.02	yes	171	242	93.09	9.65	2.6	15.38	214.71	14.65	1.13	1.83
V$EHF.01	yes	139	192	66.36	8.15	2.89	15.36	157.18	12.53	1.22	2.74
V$E2F4_DP2.01	yes	119	172	56.34	7.51	3.05	15.34	132.22	11.5	1.3	3.42
V$CREB.02	yes	118	158	49.96	7.07	3.16	15.21	117.86	10.85	1.34	3.65
V$ETV3.01	yes	137	202	72.76	8.53	2.78	15.09	167.44	12.94	1.21	2.63
V$ETV1.01	yes	151	207	75.79	8.7	2.73	15.02	179.34	13.39	1.15	2.03
V$ZNF263.02	yes	129	212	78.72	8.87	2.69	14.97	191.65	13.84	1.11	1.43
V$AHRARNT.03	yes	110	149	46.94	6.85	3.17	14.83	135.42	11.63	1.1	1.12
V$GLIS2.01	yes	133	203	74.68	8.64	2.72	14.79	184.36	13.57	1.1	1.34
V$SALL2.01	no	172	274	115.68	10.75	2.37	14.68	226.92	15.06	1.21	3.09
V$ZFP57.01	yes	127	176	61.68	7.85	2.85	14.49	158.81	12.6	1.11	1.32
V$PAX5.02	yes	101	128	38.17	6.18	3.35	14.46	96.6	9.83	1.33	3.14
V$VMYB.03	no	173	242	98.35	9.92	2.46	14.44	178.8	13.37	1.35	4.69
V$GC_SBE.01	yes	123	169	59.14	7.69	2.86	14.22	139.78	11.82	1.21	2.43
V$AP2.02	yes	114	159	53.99	7.35	2.95	14.22	133.68	11.56	1.19	2.15
V$BKLF.01	no	137	208	80.77	8.99	2.58	14.1	158.66	12.59	1.31	3.88
V$HAS.01	yes	116	154	52.14	7.22	2.95	14.04	117.26	10.83	1.31	3.35
V$KLF2.01	no	166	274	120.7	10.98	2.27	13.91	222.29	14.9	1.23	3.44
V$NXF_ARNT.01	yes	89	110	31.8	5.64	3.46	13.78	88.23	9.39	1.25	2.26
V$ELK3.01	yes	133	185	69.64	8.34	2.66	13.77	162.83	12.76	1.14	1.7
V$PAX5.01	yes	154	204	81.22	9.01	2.51	13.57	182.37	13.5	1.12	1.57
V$GLIS3.01	yes	137	222	92.03	9.59	2.41	13.5	199.16	14.11	1.11	1.58
V$RREB1.01	no	182	319	152.47	12.35	2.09	13.45	284.99	16.87	1.12	1.99
V$VMYB.05	no	166	232	98.69	9.93	2.35	13.37	177.36	13.31	1.31	4.07
V$ELK1.03	yes	120	156	55.85	7.47	2.79	13.33	138.36	11.76	1.13	1.46
V$ZFX.01	yes	122	177	67.7	8.23	2.61	13.22	165.93	12.88	1.07	0.82
V$EGR2.02	yes	105	170	64.13	8.01	2.65	13.16	134.3	11.59	1.27	3.04
V$OLF1.02	yes	156	224	95.32	9.76	2.35	13.13	203.42	14.26	1.1	1.41
V$E2F1_DP2.01	yes	99	132	44.33	6.66	2.98	13.09	125.11	11.18	1.06	0.57
V$ATF.01	yes	104	140	48.52	6.97	2.89	13.06	112.61	10.61	1.24	2.53
V$EBF1.01	yes	151	235	103.23	10.16	2.28	12.92	226.53	15.05	1.04	0.53
V$ATF6.02	yes	101	145	52.04	7.21	2.79	12.82	109.16	10.45	1.33	3.38
V$ELK1.01	no	172	231	103.31	10.16	2.24	12.52	202.35	14.22	1.14	1.98
V$TCFAP2A.02	yes	152	206	89.04	9.43	2.31	12.34	194.69	13.95	1.06	0.77
V$GABP.01	no	197	294	144.96	12.04	2.03	12.34	268.25	16.37	1.1	1.54
V$EKLF.01	no	145	207	90.11	9.49	2.3	12.26	153.93	12.4	1.34	4.24
V$NRF2.01	no	179	250	117.33	10.83	2.13	12.2	219.02	14.79	1.14	2.06
V$INSM1.01	no	196	290	144.92	12.04	2	12.01	259.3	16.1	1.12	1.88
V$PRDM5.01	yes	135	207	92.29	9.61	2.24	11.89	189.25	13.75	1.09	1.25
V$ZIC2.01	no	149	209	94.13	9.7	2.22	11.79	162.99	12.76	1.28	3.57
V$MIZ1.01	yes	137	172	71.85	8.48	2.39	11.76	163.54	12.78	1.05	0.62
V$NMYC.02	yes	84	125	45.46	6.74	2.75	11.72	118.1	10.87	1.06	0.59
V$DMP1.02	yes	102	131	48.8	6.98	2.68	11.7	114.95	10.72	1.14	1.45
V$IR2_NGRE.01	yes	103	159	64.8	8.05	2.45	11.64	139.32	11.8	1.14	1.63
V$FLI.01	no	147	203	91.69	9.57	2.21	11.57	171.84	13.11	1.18	2.34
V$GABPA.01	no	137	182	79.2	8.9	2.3	11.5	157.1	12.53	1.16	1.95
V$TCFAP2C.02	yes	99	124	46.48	6.82	2.67	11.3	110.81	10.52	1.12	1.21
V$CHREBP_MLX.01	yes	94	124	46.82	6.84	2.65	11.21	112.03	10.58	1.11	1.08
V$ROAZ.01	no	141	183	81.46	9.02	2.25	11.2	161.64	12.71	1.13	1.64
V$NFKAPPAB50.01	yes	94	156	65.2	8.07	2.39	11.18	147.12	12.13	1.06	0.69
V$PAX9.02	yes	83	104	36.31	6.03	2.86	11.15	79.89	8.94	1.3	2.64
V$RB_E2F1_DP1.01	no	63	152	63.25	7.95	2.4	11.1	121.89	11.04	1.25	2.68
V$XBOX.01	yes	102	137	54.58	7.39	2.51	11.09	109.89	10.48	1.25	2.54
V$TCFAP2C.01	yes	83	130	50.81	7.13	2.56	11.04	115.44	10.74	1.13	1.31
V$VMYB.02	no	161	216	103.71	10.18	2.08	10.98	172.57	13.13	1.25	3.27
V$PAX3.01	yes	101	125	48.74	6.98	2.56	10.85	98.23	9.91	1.27	2.65
V$HIF1.01	yes	86	125	48.87	6.99	2.56	10.82	100.12	10	1.25	2.44
V$GABPB1.01	no	136	167	74.78	8.65	2.23	10.61	142.56	11.94	1.17	2.01
V$ETV6.01	no	132	181	83.99	9.16	2.15	10.53	157.65	12.55	1.15	1.82
V$ERG.01	no	157	202	97.93	9.89	2.06	10.47	178.06	13.34	1.13	1.76
V$GLIS1.01	yes	103	120	47.7	6.91	2.52	10.4	107.99	10.39	1.11	1.11
V$PAX9.01	yes	75	94	33.56	5.79	2.8	10.35	95.12	9.75	0.99	-0.17
V$CTCF.05	no	136	178	83.58	9.14	2.13	10.27	162.26	12.73	1.1	1.2
V$PURALPHA.01	yes	73	107	42.8	6.54	2.5	9.74	92.99	9.64	1.15	1.4
V$CREB1.01	no	74	92	34.43	5.87	2.67	9.73	66.87	8.18	1.38	3.01
V$CREB3L2.01	no	111	128	55.24	7.43	2.32	9.72	100.89	10.04	1.27	2.65
V$SP4.02	yes	53	67	21.63	4.65	3.1	9.65	52.88	7.27	1.27	1.87
V$E2F1_DP1.01	no	113	137	62.92	7.93	2.18	9.28	118.16	10.87	1.16	1.69
V$ELF4.01	no	123	162	79.19	8.9	2.05	9.25	143.49	11.98	1.13	1.5
V$CMYC.02	yes	83	105	44.81	6.69	2.34	8.92	102.49	10.12	1.02	0.2
V$MYOD.01	no	104	138	65.57	8.1	2.1	8.88	129.6	11.38	1.06	0.69
V$ZBTB3.01	no	147	185	97.55	9.88	1.9	8.8	168.77	12.99	1.1	1.21
V$SPZ1.01	no	166	222	123.73	11.12	1.79	8.79	209.57	14.47	1.06	0.82
O$INR_DPE.01	yes	75	95	39.48	6.28	2.41	8.76	88.9	9.43	1.07	0.59
V$PLAGL1.02	no	135	188	100.69	10.03	1.87	8.65	171.88	13.11	1.09	1.19
V$NFKAPPAB.01	no	114	156	79.5	8.91	1.96	8.53	138.14	11.75	1.13	1.48
V$CREB3.01	no	68	121	56.52	7.52	2.14	8.51	84.49	9.19	1.43	3.92
V$AP4.01	yes	97	119	55.36	7.44	2.15	8.49	111.07	10.54	1.07	0.71
V$ZNF35.01	no	123	153	77.9	8.83	1.96	8.45	128.16	11.32	1.19	2.15
V$ATF6.01	yes	91	111	50.67	7.12	2.19	8.4	113.57	10.66	0.98	-0.29
V$TAXCREB.01	no	68	83	33.99	5.83	2.44	8.32	63.22	7.95	1.31	2.42
V$PAX5.03	no	99	121	57.66	7.59	2.1	8.28	107.36	10.36	1.13	1.27
V$IR1_NGRE.01	no	120	162	85.28	9.23	1.9	8.25	132.59	11.51	1.22	2.51
V$OLF1.01	no	125	168	89.63	9.47	1.87	8.23	159.63	12.63	1.05	0.62
V$HRE.01	no	87	128	62.46	7.9	2.05	8.23	124.35	11.15	1.03	0.28
V$CREB.03	no	122	165	87.92	9.38	1.88	8.17	121.02	11	1.36	3.95
V$HRE.03	no	81	108	49.88	7.06	2.17	8.16	88.33	9.4	1.22	2.04
V$CREB2CJUN.01	yes	21	30	7.44	2.73	4.03	8.08	17.28	4.16	1.74	2.94
V$CETS1P54.01	no	153	203	115.61	10.75	1.76	8.08	195.46	13.98	1.04	0.5
V$USF.03	yes	84	146	75.42	8.68	1.94	8.07	151.37	12.3	0.96	-0.48
V$MTF-1.01	yes	77	92	40.42	6.36	2.28	8.04	88.78	9.42	1.04	0.29
V$TIEG.01	no	119	167	90.35	9.5	1.85	8.01	157.06	12.53	1.06	0.75
V$ZIC2.02	no	129	160	85.67	9.25	1.87	7.98	167.46	12.94	0.96	-0.62
V$HRE.02	no	87	127	63.27	7.95	2.01	7.95	113.56	10.65	1.12	1.21
V$TLX1.01	no	119	141	72.83	8.53	1.94	7.93	128.99	11.36	1.09	1.01
V$MYF5.01	yes	79	114	55.03	7.42	2.07	7.88	116.99	10.81	0.97	-0.32
V$PLU1_JARID1B.01	no	98	118	58.42	7.64	2.02	7.73	95.72	9.78	1.23	2.23
V$CMYC.01	yes	77	134	69.26	8.32	1.93	7.72	139.48	11.81	0.96	-0.51
V$TCFE2A.03	no	83	117	57.85	7.61	2.02	7.71	113.25	10.64	1.03	0.31
V$ASCL2.01	no	84	119	59.21	7.69	2.01	7.71	115.73	10.76	1.03	0.26
V$CMYB.01	no	160	212	126.59	11.25	1.67	7.55	170.35	13.05	1.24	3.15
V$HEN1.02	yes	52	93	43.37	6.59	2.14	7.46	102.28	10.11	0.91	-0.97
V$SPI1.02	no	161	232	142.67	11.94	1.63	7.44	214.58	14.64	1.08	1.16
V$AHRARNT.01	yes	74	94	44.19	6.65	2.13	7.42	89.31	9.45	1.05	0.44
V$ATF1.01	no	80	173	99.19	9.96	1.74	7.36	125.83	11.21	1.37	4.16
V$ZIC3.01	no	135	171	97.99	9.9	1.75	7.33	177.46	13.32	0.96	-0.52
V$NRSF.01	no	84	101	49.13	7.01	2.06	7.33	81.84	9.05	1.23	2.06
V$HEN1.01	yes	55	96	46.37	6.81	2.07	7.22	96.96	9.85	0.99	-0.15
V$E2F.02	no	134	181	106.67	10.33	1.7	7.15	151.08	12.29	1.2	2.39
V$CP2.01	no	114	130	69.86	8.36	1.86	7.14	114.13	10.68	1.14	1.44
V$HIF1.02	yes	74	97	47.49	6.89	2.04	7.11	97.68	9.88	0.99	-0.12
V$ETV3.02	no	146	189	113.15	10.64	1.67	7.08	185.81	13.63	1.02	0.2
V$KLF12.01	no	147	172	101.15	10.06	1.7	7	150.56	12.27	1.14	1.71
V$GMEB2.01	no	94	116	61.38	7.83	1.89	6.91	110.49	10.51	1.05	0.48
V$EKLF.02	no	93	124	67.09	8.19	1.85	6.89	113.34	10.64	1.09	0.95
V$GCM1.01	no	167	227	144.17	12	1.57	6.86	220.91	14.86	1.03	0.38
V$TAXCREB.02	no	126	148	84.64	9.2	1.75	6.83	131.01	11.44	1.13	1.44
V$OLIG2.01	no	75	104	54.09	7.35	1.92	6.72	105.06	10.25	0.99	-0.15
V$ZBTB7.01	no	90	145	83.47	9.14	1.74	6.68	142.24	11.92	1.02	0.19
V$GLI1.02	no	98	121	66.65	8.16	1.82	6.6	112.2	10.59	1.08	0.78
V$NMYC.01	no	73	129	72.35	8.51	1.78	6.6	140.73	11.86	0.92	-1.03
V$ZEB1.01	no	74	92	46.54	6.82	1.98	6.59	79.16	8.9	1.16	1.39
V$XBP1.01	no	85	119	65.29	8.08	1.82	6.59	110.13	10.49	1.08	0.8
V$ZIC1.01	no	110	135	77	8.77	1.75	6.55	139.29	11.8	0.97	-0.41
V$ELF2.01	no	188	254	169.55	13.02	1.5	6.45	243.03	15.58	1.05	0.67
V$VMYB.04	no	151	206	131.67	11.47	1.56	6.44	173.16	13.16	1.19	2.46
V$ETS1.01	no	151	187	117.32	10.83	1.59	6.39	197.22	14.04	0.95	-0.76
V$MAFA.01	no	99	114	63.22	7.95	1.8	6.32	111.43	10.55	1.02	0.2
V$SZF1.01	no	79	90	47.02	6.86	1.91	6.2	75.78	8.7	1.19	1.58
V$TAL1_E2A.02	no	99	116	65.58	8.1	1.77	6.17	113.47	10.65	1.02	0.19
V$ZBED1.01	no	60	91	48.32	6.95	1.88	6.07	79.66	8.92	1.14	1.21
V$STAT1.01	no	156	246	167.59	12.94	1.47	6.02	193.98	13.92	1.27	3.7
V$NRSF.03	no	112	130	76.98	8.77	1.69	5.99	122.81	11.08	1.06	0.6
V$VDR_RXR.05	no	119	140	84.68	9.2	1.65	5.96	138.43	11.76	1.01	0.09
V$ZNF143.01	no	113	122	71.29	8.44	1.71	5.95	112.69	10.61	1.08	0.83
V$E2F7.01	no	125	145	88.57	9.41	1.64	5.94	132.56	11.51	1.09	1.04
V$GLI2.01	no	73	88	46.97	6.85	1.87	5.91	77.43	8.8	1.14	1.14
V$CREL.01	no	142	174	111.85	10.57	1.56	5.83	154.51	12.43	1.13	1.53
V$DMP1.01	no	97	113	65.68	8.1	1.72	5.78	108.81	10.43	1.04	0.35
V$RFX1.01	no	115	146	90.66	9.52	1.61	5.76	117.56	10.84	1.24	2.58
V$SMAD4.01	no	113	135	82.84	9.1	1.63	5.68	112.72	10.62	1.2	2.05
V$TCFCP2L1.01	no	94	112	65.75	8.11	1.7	5.64	124.52	11.16	0.9	-1.17
V$MIZF.01	no	60	65	32.43	5.69	2	5.63	64.08	8	1.01	0.05
V$MARE.02	no	87	106	61.52	7.84	1.72	5.61	93.06	9.65	1.14	1.29
V$ATF.02	no	113	166	107.51	10.37	1.54	5.59	142.92	11.95	1.16	1.89
V$VDR_RXR.01	no	94	115	68.38	8.27	1.68	5.58	107.18	10.35	1.07	0.71
V$GLI3.01	no	70	82	44.57	6.68	1.84	5.53	75.06	8.66	1.09	0.74
V$JUNDM2.01	no	73	153	98.5	9.92	1.55	5.44	112.19	10.59	1.36	3.81
V$GLI3.02	no	101	124	76.8	8.76	1.61	5.33	139.48	11.81	0.89	-1.35
V$HAND2_E12.01	no	95	116	70.97	8.42	1.63	5.29	112.8	10.62	1.03	0.25
V$SMAD3.01	no	101	115	70.25	8.38	1.64	5.28	94.44	9.72	1.22	2.06
V$GKLF.03	no	50	60	30.42	5.52	1.97	5.27	51.78	7.2	1.16	1.07
V$MYOGENIN.03	no	100	130	82.14	9.06	1.58	5.23	129.6	11.38	1	-0.01
V$ARNT.01	no	78	133	84.62	9.2	1.57	5.21	133.8	11.56	0.99	-0.11
V$E4F.01	no	127	187	128.04	11.31	1.46	5.17	147.63	12.15	1.27	3.2
V$TAL1_E2A.01	no	76	92	53.74	7.33	1.71	5.15	73.34	8.56	1.25	2.12
V$E2F.01	no	183	250	180.64	13.44	1.38	5.13	206.79	14.38	1.21	2.97
V$THRB.01	no	106	149	98.55	9.93	1.51	5.03	139.31	11.8	1.07	0.78
V$STAT3.02	no	141	185	127.79	11.3	1.45	5.02	170.88	13.07	1.08	1.04
V$NFKAPPAB.02	no	134	173	118.44	10.88	1.46	4.97	158.46	12.58	1.09	1.12
V$RFX4.03	no	108	149	99.34	9.97	1.5	4.93	134.26	11.58	1.11	1.23
V$ESRRA.04	no	115	130	84.31	9.18	1.54	4.92	106.61	10.32	1.22	2.22
V$HIVEP1.01	no	125	166	113.64	10.66	1.46	4.87	157.46	12.55	1.05	0.64
V$MYOD.02	no	99	133	87.57	9.36	1.52	4.8	141.06	11.87	0.94	-0.72
V$RORA.02	no	106	126	82.87	9.1	1.52	4.68	130.6	11.43	0.96	-0.45
V$YB1.01	no	131	160	110.33	10.5	1.45	4.68	134.47	11.59	1.19	2.16
V$USF.01	no	58	109	69.69	8.35	1.56	4.65	118.75	10.9	0.92	-0.94
V$MZF1.02	no	184	276	208.64	14.44	1.32	4.63	255	15.96	1.08	1.28
V$NFKAPPAB65.01	no	147	179	127.08	11.27	1.41	4.56	159.42	12.62	1.12	1.51
V$ZID.01	no	87	96	60.25	7.76	1.59	4.54	87.06	9.33	1.1	0.9
V$NRSF.02	no	93	111	72.18	8.5	1.54	4.51	104.88	10.24	1.06	0.55
V$GRHL1.01	no	129	176	126.85	11.26	1.39	4.32	158.2	12.57	1.11	1.38
V$SCRT2.01	no	76	84	52.55	7.25	1.6	4.27	77.14	8.78	1.09	0.72
V$AHR.01	no	59	63	36.67	6.05	1.72	4.27	53.61	7.32	1.18	1.21
V$BHLHB2.01	no	60	116	77.93	8.83	1.49	4.26	119.32	10.92	0.97	-0.35
V$THRB.03	no	105	136	94.87	9.74	1.43	4.17	113.06	10.63	1.2	2.11
V$RAR_RXR.01	no	137	168	121.97	11.04	1.38	4.12	152.47	12.35	1.1	1.22
V$CARF.01	no	112	126	87.21	9.34	1.44	4.1	127.55	11.29	0.99	-0.18
V$P53.01	no	71	103	69.09	8.31	1.49	4.02	86.77	9.31	1.19	1.69
V$CLOCK_BMAL1.01	no	50	100	67.62	8.22	1.48	3.88	114.02	10.68	0.88	-1.36
V$BHLHB2.02	no	70	114	79.31	8.9	1.44	3.84	137.78	11.74	0.83	-2.07
V$DEC1.02	no	69	124	87.8	9.37	1.41	3.81	136.61	11.69	0.91	-1.12
V$STAT3.01	no	114	218	168.3	12.97	1.3	3.79	185.11	13.6	1.18	2.38
V$MIF1.01	no	136	187	141.52	11.89	1.32	3.78	168.76	12.99	1.11	1.37
V$SMAD3.02	no	85	101	69.17	8.32	1.46	3.77	88.51	9.41	1.14	1.27
V$STAF.01	no	120	148	108.6	10.42	1.36	3.73	131.4	11.46	1.13	1.41
V$ETV1.02	no	159	213	165.11	12.85	1.29	3.69	227.02	15.06	0.94	-0.96
V$MYOGENIN.02	no	66	88	59.79	7.73	1.47	3.58	107.23	10.35	0.82	-1.91
V$VDR_RXR.06	no	103	119	85.5	9.25	1.39	3.57	109.28	10.45	1.09	0.88
V$USF.02	no	55	107	75.63	8.7	1.41	3.55	118.03	10.86	0.91	-1.06
V$GCM1.03	no	186	283	229.09	15.13	1.24	3.53	276.17	16.61	1.02	0.38
V$PRDM4.01	no	182	250	199.88	14.13	1.25	3.51	225.37	15.01	1.11	1.61
V$SREBP.02	no	92	119	86.23	9.28	1.38	3.48	115.31	10.74	1.03	0.3
V$NFKAPPAB65.02	no	84	100	71.2	8.44	1.4	3.35	97.77	9.89	1.02	0.17
V$PBX3.01	no	123	159	121.57	11.02	1.31	3.35	151.89	12.32	1.05	0.54
V$AP4.02	no	73	97	69.07	8.31	1.4	3.3	107.29	10.36	0.9	-1.04
V$PAX6.02	no	98	120	88.43	9.4	1.36	3.3	131.09	11.45	0.92	-1.01
V$ZBED1.02	no	51	93	65.78	8.11	1.41	3.29	86.89	9.32	1.07	0.6
V$BNC.01	no	91	108	78.6	8.86	1.37	3.26	104.61	10.23	1.03	0.28
V$DEC1.01	no	58	84	59.18	7.69	1.42	3.16	83.18	9.12	1.01	0.03
V$NR2F6.01	no	135	171	134.42	11.59	1.27	3.11	174.99	13.22	0.98	-0.34
V$RFX1.02	no	68	76	52.93	7.27	1.44	3.1	74.47	8.63	1.02	0.12
V$E47.01	no	73	83	59.2	7.69	1.4	3.03	94.1	9.7	0.88	-1.2
V$TCF12.01	no	60	70	48.59	6.97	1.44	3	74.8	8.65	0.94	-0.61
V$RFX2.01	no	112	151	117.95	10.86	1.28	3	146.69	12.11	1.03	0.31
V$ZNF354C.01	no	73	83	59.36	7.7	1.4	3	66.54	8.16	1.25	1.96
O$ZSCAN4.01	no	90	99	72.97	8.54	1.36	2.99	98.4	9.92	1.01	0.01
V$MAX.01	no	47	95	69.64	8.34	1.36	2.98	111.4	10.55	0.85	-1.6
V$MYBL1.02	no	142	189	152.44	12.34	1.24	2.92	174.56	13.21	1.08	1.06
V$COUP.01	no	108	128	98.63	9.93	1.3	2.91	121.5	11.02	1.05	0.54
V$DICE.01	no	128	154	121.54	11.02	1.27	2.9	142.31	11.93	1.08	0.94
V$ER.03	no	62	76	54.27	7.37	1.4	2.88	82.92	9.1	0.92	-0.82
V$ESRRG.01	no	91	104	78.17	8.84	1.33	2.87	108.38	10.41	0.96	-0.47
V$NF1.04	no	99	132	103.13	10.15	1.28	2.79	127.18	11.28	1.04	0.38
V$SRF.05	no	150	190	154.88	12.44	1.23	2.78	163.91	12.8	1.16	2
V$GLI1.01	no	72	89	66.1	8.13	1.35	2.75	88.8	9.42	1	-0.03
V$NEUROD1.01	no	120	142	112.32	10.6	1.26	2.75	148.72	12.19	0.95	-0.59
V$CREB2.01	no	71	96	72.24	8.5	1.33	2.74	72.82	8.53	1.32	2.66
V$RFX3.03	no	138	203	167.67	12.95	1.21	2.69	195.91	13.99	1.04	0.47
V$HIC1.02	no	87	99	75.31	8.68	1.31	2.67	95.03	9.75	1.04	0.36
V$SPI1.04	no	186	258	218.12	14.76	1.18	2.67	258.5	16.07	1	-0.06
V$DEC2.01	no	94	136	107.99	10.39	1.26	2.65	147.72	12.15	0.92	-1.01
V$HSF1.02	no	101	116	90.47	9.51	1.28	2.63	101.06	10.05	1.15	1.44
V$MOK2.01	no	123	145	116.16	10.78	1.25	2.63	151.04	12.29	0.96	-0.53
V$MOK2.02	no	160	199	164.79	12.83	1.21	2.63	204.38	14.29	0.97	-0.41
V$MASH1.01	no	98	112	87.21	9.34	1.28	2.6	125.56	11.2	0.89	-1.26
V$MTF-1.02	no	72	77	56.97	7.55	1.35	2.59	77.6	8.81	0.99	-0.12
V$BTEB3.01	no	81	89	67.3	8.2	1.32	2.58	77.61	8.81	1.15	1.24
V$AREB6.01	no	107	122	96.28	9.81	1.27	2.57	109.43	10.46	1.11	1.15
V$VMAF.01	no	73	79	58.94	7.68	1.34	2.55	75.98	8.72	1.04	0.29
V$PKNOX2.01	no	116	135	108.1	10.4	1.25	2.54	111.99	10.58	1.21	2.13
V$HES1.02	no	33	44	29.82	5.46	1.48	2.51	46.98	6.85	0.94	-0.51
V$P53.02	no	85	108	84.55	9.19	1.28	2.5	103.86	10.19	1.04	0.36
V$MARE.01	no	51	51	35.85	5.99	1.42	2.45	43.14	6.57	1.18	1.12
V$ATOH1.01	no	109	131	105.41	10.27	1.24	2.44	142.23	11.92	0.92	-0.98
V$SMAD.01	no	101	121	96.96	9.85	1.25	2.39	109.56	10.47	1.1	1.05
V$BATF3.01	no	84	95	74.12	8.61	1.28	2.37	76.73	8.76	1.24	2.03
V$USF1.02	no	86	112	89.8	9.47	1.25	2.29	120.99	11	0.93	-0.86
V$HSF1.03	no	138	179	151.74	12.32	1.18	2.17	165.76	12.87	1.08	0.99
V$MEIS1.01	no	123	151	126.28	11.24	1.2	2.16	133.14	11.54	1.13	1.5
V$MNT.01	no	65	113	91.9	9.58	1.23	2.15	135.07	11.62	0.84	-1.94
V$PEG3.01	no	110	128	105.7	10.28	1.21	2.12	120.09	10.96	1.07	0.68
V$USF.04	no	98	126	104.33	10.21	1.21	2.07	140.73	11.86	0.9	-1.28
V$TCFE2A.01	no	45	52	38.73	6.22	1.34	2.05	44.65	6.68	1.16	1.03
V$TBX20.01	no	43	45	32.96	5.74	1.37	2.01	37.46	6.12	1.2	1.15
V$FTF.01	no	103	117	96.73	9.83	1.21	2.01	107.52	10.37	1.09	0.87
V$ZBRK1.01	no	66	71	55.52	7.45	1.28	2.01	74.87	8.65	0.95	-0.5
V$ATF2.01	no	76	97	78.81	8.88	1.23	1.99	91.18	9.55	1.06	0.56
V$P53.06	no	50	74	58.54	7.65	1.26	1.96	66.61	8.16	1.11	0.84
V$DREAM.01	no	87	99	81.04	9	1.22	1.94	102.29	10.11	0.97	-0.37
V$HSF2.01	no	150	191	165.67	12.87	1.15	1.93	165.9	12.88	1.15	1.91
V$HNF4.03	no	100	120	100.91	10.04	1.19	1.85	122.12	11.05	0.98	-0.24
V$PEA3.01	no	179	254	225.93	15.03	1.12	1.84	255.28	15.97	0.99	-0.11
V$RBPJK.01	no	145	178	155.03	12.45	1.15	1.81	175.53	13.25	1.01	0.15
V$HNF4.01	no	136	162	141.74	11.9	1.14	1.66	154.12	12.41	1.05	0.59
V$SIX.01	no	98	119	101.93	10.09	1.17	1.64	117.24	10.83	1.02	0.12
V$GRHL2.01	no	153	194	172.31	13.12	1.13	1.62	170.11	13.04	1.14	1.79
V$ESRRA.02	no	56	67	54.7	7.4	1.22	1.6	75.24	8.67	0.89	-1.01
V$EOMES.02	no	86	96	81.17	9.01	1.18	1.59	104.57	10.22	0.92	-0.89
V$LACTOFERRIN.01	no	102	125	108.11	10.4	1.16	1.58	131.98	11.49	0.95	-0.65
V$ZEC.01	no	63	67	54.85	7.41	1.22	1.57	53.58	7.32	1.25	1.77
V$TH1E47.01	no	88	108	93.29	9.66	1.16	1.47	97.74	9.88	1.1	0.99
V$NACA1.01	no	110	138	121.48	11.02	1.14	1.45	170.38	13.05	0.81	-2.52
V$MAX.02	no	54	106	91.74	9.58	1.16	1.44	126.9	11.26	0.84	-1.9
V$VDR_RXR.03	no	110	124	109.91	10.48	1.13	1.3	118.03	10.86	1.05	0.5
V$CP2.02	no	106	121	107.08	10.35	1.13	1.3	124.85	11.17	0.97	-0.39
V$PTF1.01	no	112	133	119.52	10.93	1.11	1.19	135.88	11.65	0.98	-0.29
V$PSE.01	no	126	141	127.22	11.28	1.11	1.18	123.69	11.12	1.14	1.51
V$YY1.01	no	94	107	94.97	9.74	1.13	1.18	113.76	10.66	0.94	-0.68
V$TGIF1.01	no	122	144	130.51	11.42	1.1	1.14	128.13	11.32	1.12	1.36
V$FTF.02	no	83	90	79.71	8.93	1.13	1.1	93.75	9.68	0.96	-0.44
V$RFX4.02	no	89	99	88.41	9.4	1.12	1.07	83.87	9.16	1.18	1.6
V$PPAR_RXR.01	no	170	205	189.77	13.77	1.08	1.07	207.94	14.42	0.99	-0.24
V$SPI1.03	no	170	222	206.13	14.35	1.08	1.07	215.06	14.66	1.03	0.44
V$RFX3.02	no	106	120	108.61	10.42	1.1	1.04	114.48	10.7	1.05	0.47
V$MYF6.01	no	97	110	99.15	9.96	1.11	1.04	103.35	10.16	1.06	0.61
V$P53.05	no	91	101	91.53	9.57	1.1	0.94	96.74	9.83	1.04	0.38
V$STAT1.02	no	149	202	188.9	13.74	1.07	0.92	188.34	13.72	1.07	0.96
V$HES7.01	no	19	39	33.17	5.76	1.18	0.92	29.93	5.47	1.3	1.57
V$TGIF2LX.01	no	114	131	120.55	10.98	1.09	0.91	135.46	11.64	0.97	-0.43
V$TR2_TR4.01	no	125	140	129.55	11.38	1.08	0.87	156.74	12.52	0.89	-1.38
V$PREB.01	no	107	122	112.56	10.61	1.08	0.84	113.54	10.65	1.07	0.75
V$MYCMAX.02	no	68	119	109.9	10.48	1.08	0.82	137.24	11.71	0.87	-1.6
V$P53.04	no	41	65	58.22	7.63	1.12	0.82	54.75	7.4	1.19	1.32
V$CREB1.02	no	92	115	106.08	10.3	1.08	0.82	103.52	10.17	1.11	1.08
V$ESR2.01	no	50	55	48.94	7	1.12	0.79	62.21	7.89	0.88	-0.98
V$BACH2.01	no	109	132	123.12	11.09	1.07	0.76	122.9	11.08	1.07	0.78
V$RFX4.01	no	106	127	118.35	10.88	1.07	0.75	115	10.72	1.1	1.07
V$IK3.01	no	151	192	182.01	13.49	1.05	0.7	182.46	13.5	1.05	0.67
V$PAX1.01	no	49	51	46.05	6.79	1.11	0.66	51.1	7.15	1	-0.08
V$YY1.03	no	76	84	77.69	8.81	1.08	0.66	84.29	9.18	1	-0.09
V$PEGASUS.01	no	62	65	59.45	7.71	1.09	0.66	58.3	7.63	1.11	0.81
V$RFXDC2.01	no	105	124	116.52	10.79	1.06	0.65	114.61	10.7	1.08	0.83
V$GAGA.01	no	73	178	169.61	13.02	1.05	0.61	221.82	14.89	0.8	-2.98
V$HIC1.01	no	82	92	85.84	9.26	1.07	0.61	101.68	10.08	0.9	-1.01
V$ELF5.01	no	166	217	208.15	14.42	1.04	0.58	215.51	14.68	1.01	0.07
V$PAX5.04	no	42	46	41.82	6.47	1.1	0.57	54.65	7.39	0.84	-1.24
V$ZBTB7.02	no	66	74	68.75	8.29	1.08	0.57	83.93	9.16	0.88	-1.14
V$PDEF.01	no	67	76	70.77	8.41	1.07	0.56	82.45	9.08	0.92	-0.77
V$CMYB.02	no	136	166	159.27	12.62	1.04	0.49	171.35	13.09	0.97	-0.45
V$NKX25.05	no	141	178	171.2	13.08	1.04	0.48	176.54	13.28	1.01	0.07
V$PPARG.02	no	124	151	145	12.04	1.04	0.46	162.92	12.76	0.93	-0.97
V$NFY.01	no	153	220	213.1	14.59	1.03	0.44	197.91	14.06	1.11	1.53
V$IRF4.03	no	63	66	62.1	7.88	1.06	0.43	66.94	8.18	0.99	-0.18
V$NRL.01	no	18	19	16.75	4.09	1.13	0.43	16.68	4.08	1.14	0.45
V$MEF3.01	no	50	54	50.57	7.11	1.07	0.41	60.59	7.78	0.89	-0.91
V$THRB.02	no	73	99	94.74	9.73	1.04	0.39	118.3	10.87	0.84	-1.82
V$AP1.03	no	58	112	107.48	10.37	1.04	0.39	103.09	10.15	1.09	0.83
V$MYBL1.01	no	132	213	207.22	14.39	1.03	0.37	215.75	14.68	0.99	-0.22
V$AREB6.03	no	44	51	48.04	6.93	1.06	0.36	49.66	7.05	1.03	0.12
V$HPF1.01	no	131	153	148.25	12.17	1.03	0.35	155.8	12.48	0.98	-0.26
V$IK1.01	no	117	139	134.64	11.6	1.03	0.33	135.82	11.65	1.02	0.23
V$ESRRA.01	no	103	115	111.07	10.54	1.04	0.33	103.99	10.2	1.11	1.03
V$THR.01	no	42	44	41.57	6.45	1.06	0.3	41.53	6.44	1.06	0.31
V$VDR_RXR.04	no	83	95	91.65	9.57	1.04	0.3	92.23	9.6	1.03	0.24
V$RFX5.02	no	128	167	162.74	12.75	1.03	0.29	153.99	12.41	1.08	1.01
V$AML1.01	no	72	78	74.96	8.66	1.04	0.29	77.86	8.82	1	-0.04
V$STAF.02	no	52	61	58.41	7.64	1.04	0.27	53.45	7.31	1.14	0.96
V$RFX3.01	no	103	124	120.68	10.98	1.03	0.26	116.37	10.79	1.07	0.66
V$ESRRA.05	no	109	129	125.6	11.21	1.03	0.26	142.29	11.93	0.91	-1.16
V$ARNTL.01	no	110	143	139.94	11.83	1.02	0.22	151.33	12.3	0.94	-0.72
V$TBX21.01	no	56	58	55.87	7.47	1.04	0.22	46.51	6.82	1.25	1.61
V$NF1.02	no	62	75	72.83	8.53	1.03	0.2	82.94	9.11	0.9	-0.93
V$SRF.03	no	113	162	159.02	12.61	1.02	0.2	158.31	12.58	1.02	0.25
V$TR4.02	no	125	147	144.48	12.02	1.02	0.17	151.01	12.29	0.97	-0.37
V$MAFF.01	no	100	116	113.75	10.66	1.02	0.16	112.48	10.6	1.03	0.28
V$KAISO.01	no	73	88	86.01	9.27	1.02	0.16	83.82	9.15	1.05	0.4
V$ER.04	no	53	59	57.69	7.59	1.02	0.11	74.63	8.64	0.79	-1.87
V$BARBIE.01	no	153	183	180.98	13.45	1.01	0.11	168.93	12.99	1.08	1.04
V$ZNF282.01	no	223	294	292.03	17.08	1.01	0.09	259.29	16.1	1.13	2.13
V$TCFE2A.02	no	98	113	111.68	10.57	1.01	0.08	112.04	10.58	1.01	0.04
V$MYCMAX.01	no	52	74	72.81	8.53	1.02	0.08	96.03	9.8	0.77	-2.3
V$PKNOX1.01	no	109	129	127.67	11.3	1.01	0.07	118.74	10.89	1.09	0.9
V$AREB6.02	no	57	64	63.01	7.94	1.02	0.06	57.86	7.61	1.11	0.74
V$MRG2.01	no	117	138	136.84	11.7	1.01	0.06	129.88	11.39	1.06	0.67
V$ELF3.01	no	164	227	226.1	15.03	1	0.03	228.77	15.12	0.99	-0.15
V$NFE2L2.01	no	82	100	99.25	9.96	1.01	0.03	95.72	9.78	1.04	0.39
V$LYF1.01	no	28	31	30.34	5.51	1.02	0.03	36.04	6	0.86	-0.92
V$ESRRA.03	no	87	94	93.35	9.66	1.01	0.02	95.72	9.78	0.98	-0.23
V$MEF2A.01	no	15	15	14.43	3.8	1.04	0.02	8.83	2.97	1.7	1.91
V$NFY.02	no	161	218	217.78	14.75	1	-0.02	199.67	14.13	1.09	1.26
V$PAX3.02	no	64	73	72.79	8.53	1	-0.03	70.26	8.38	1.04	0.27
V$TR2.01	no	85	99	98.77	9.94	1	-0.03	101.96	10.1	0.97	-0.34
V$NFE2.01	no	69	86	85.87	9.27	1	-0.04	81.38	9.02	1.06	0.46
V$IRF6.01	no	38	39	38.85	6.23	1	-0.06	47.78	6.91	0.82	-1.34
V$DELTAEF1.02	no	42	51	51.18	7.15	1	-0.1	51.47	7.17	0.99	-0.13
V$ER.02	no	33	39	39.38	6.28	0.99	-0.14	43.56	6.6	0.9	-0.77
O$TFIIIC.01	no	25	27	27.39	5.23	0.99	-0.17	27.9	5.28	0.97	-0.26
V$NFY.04	no	155	220	222.14	14.9	0.99	-0.18	203.41	14.26	1.08	1.13
V$MARE.03	no	93	105	106.31	10.31	0.99	-0.18	102.38	10.12	1.03	0.21
V$ARE.03	no	134	176	177.97	13.34	0.99	-0.19	173.13	13.15	1.02	0.18
V$ACAAT.01	no	115	138	139.74	11.82	0.99	-0.19	133.75	11.56	1.03	0.32
V$ESRRB.01	no	79	85	86.24	9.29	0.99	-0.19	89.93	9.48	0.95	-0.57
V$GRHL3.01	no	131	194	196.42	14.01	0.99	-0.21	173.93	13.18	1.12	1.48
V$VMYB.01	no	185	243	245.97	15.68	0.99	-0.22	230.14	15.16	1.06	0.82
V$SIX3.03	no	3	3	2.9	1.7	1.03	-0.23	2.16	1.47	1.39	0.23
V$ERR.01	no	86	94	96.43	9.82	0.97	-0.3	101.31	10.06	0.93	-0.78
V$SPI1.05	no	179	244	248.46	15.76	0.98	-0.31	249.14	15.78	0.98	-0.36
V$P53.07	no	41	76	78.47	8.86	0.97	-0.34	71.51	8.46	1.06	0.47
V$HNF4G.01	no	41	42	43.82	6.62	0.96	-0.35	41.99	6.48	1	-0.08
V$AREB6.04	no	125	156	160.23	12.65	0.97	-0.37	155.05	12.45	1.01	0.04
V$OSR2.01	no	58	59	61.46	7.84	0.96	-0.38	60.82	7.8	0.97	-0.3
V$BCL6.04	no	130	172	177.21	13.31	0.97	-0.43	162.73	12.75	1.06	0.69
V$MEL1.03	no	83	101	104.94	10.24	0.96	-0.43	107.39	10.36	0.94	-0.67
V$THRA.01	no	78	87	90.92	9.53	0.96	-0.46	86.41	9.29	1.01	0.01
V$HNF4.02	no	81	92	96.33	9.81	0.96	-0.49	99.17	9.96	0.93	-0.77
V$RFX5.01	no	116	138	144.05	12	0.96	-0.55	149.21	12.21	0.92	-0.96
V$GKLF.02	no	132	156	162.63	12.75	0.96	-0.56	139.37	11.8	1.12	1.37
V$SIX4.01	no	85	98	103.45	10.17	0.95	-0.58	89.84	9.48	1.09	0.81
V$GTF3R4.01	no	14	15	16.95	4.12	0.88	-0.6	13.45	3.67	1.12	0.29
V$GSC.01	no	2	3	3.67	1.91	0.82	-0.61	3.22	1.79	0.93	-0.4
V$P53.03	no	88	110	116.33	10.78	0.95	-0.63	117.17	10.82	0.94	-0.71
V$NFY.03	no	169	247	256.84	16.02	0.96	-0.65	214.84	14.65	1.15	2.16
V$TFII-IR4.01	no	3	3	3.76	1.94	0.8	-0.65	2.87	1.69	1.05	-0.22
V$MRG1.02	no	80	108	114.56	10.7	0.94	-0.66	119.05	10.91	0.91	-1.06
V$EOMES.03	no	59	60	64.82	8.05	0.93	-0.66	54.54	7.38	1.1	0.67
V$PROX1.01	no	84	104	110.57	10.51	0.94	-0.67	114.64	10.71	0.91	-1.04
V$MEL1.02	no	128	163	171.51	13.09	0.95	-0.69	169.64	13.02	0.96	-0.55
V$COUP.02	no	52	56	61.15	7.82	0.92	-0.72	62.74	7.92	0.89	-0.91
V$OSR1.01	no	69	75	81.05	9	0.93	-0.73	78.39	8.85	0.96	-0.44
V$GRE.01	no	125	168	177.39	13.32	0.95	-0.74	160.44	12.66	1.05	0.56
V$SGN1.01	no	32	38	42.95	6.55	0.88	-0.83	40.44	6.36	0.94	-0.46
V$NFATC1.01	no	96	152	162.2	12.73	0.94	-0.84	150.44	12.26	1.01	0.09
V$SIP1.01	no	16	19	22.5	4.74	0.84	-0.84	23.04	4.8	0.82	-0.95
V$PAX4_PD.01	no	27	29	33.42	5.78	0.87	-0.85	43.02	6.56	0.67	-2.21
V$PAX4.01	no	8	8	10.25	3.2	0.78	-0.86	6.73	2.59	1.19	0.3
V$GRE.02	no	108	137	147.03	12.12	0.93	-0.87	153.24	12.38	0.89	-1.35
V$FOSL1.01	no	105	135	145.42	12.06	0.93	-0.91	136.41	11.68	0.99	-0.16
V$RAR_RXR.03	no	47	49	55.37	7.44	0.89	-0.92	58.32	7.64	0.84	-1.29
V$CLEAR.01	no	44	58	65.04	8.06	0.89	-0.93	69.61	8.34	0.83	-1.45
V$MRG1.01	no	108	128	138.43	11.76	0.92	-0.93	122.19	11.05	1.05	0.48
V$ER.01	no	44	47	53.37	7.3	0.88	-0.94	52.99	7.28	0.89	-0.89
V$AML3.01	no	140	169	181.21	13.46	0.93	-0.94	166.79	12.91	1.01	0.13
V$PAX6.04	no	124	162	174.01	13.19	0.93	-0.95	172.89	13.15	0.94	-0.87
V$IRF5.01	no	41	42	48.56	6.97	0.86	-1.01	52.16	7.22	0.81	-1.48
V$TEF1.01	no	158	195	209.3	14.46	0.93	-1.02	182.17	13.49	1.07	0.91
V$GKLF.01	no	160	216	231.2	15.2	0.93	-1.03	236.7	15.38	0.91	-1.38
V$NRL.02	no	87	99	109.51	10.46	0.9	-1.05	112.54	10.61	0.88	-1.32
V$RORA1.01	no	75	87	96.92	9.84	0.9	-1.06	78.49	8.86	1.11	0.9
V$SCX.01	no	64	74	83.37	9.13	0.89	-1.08	72.58	8.52	1.02	0.11
V$AML1.02	no	55	61	69.63	8.34	0.88	-1.09	62.99	7.94	0.97	-0.31
V$MYOGENIN.01	no	35	37	43.7	6.61	0.85	-1.09	38.4	6.2	0.96	-0.31
V$SPIC.01	no	178	231	247.83	15.74	0.93	-1.1	234.66	15.31	0.98	-0.27
V$LXRE.02	no	84	99	110.28	10.5	0.9	-1.12	108.53	10.42	0.91	-0.96
V$CSRNP1.01	no	162	197	212.78	14.58	0.93	-1.12	196.03	14	1	0.03
V$CSRNP3.01	no	162	197	212.78	14.58	0.93	-1.12	196.03	14	1	0.03
V$MEF2C.01	no	15	15	19.46	4.41	0.77	-1.12	11.64	3.41	1.29	0.84
V$SF1.01	no	90	102	113.58	10.66	0.9	-1.13	111.99	10.58	0.91	-0.99
V$DELTAEF1.01	no	38	38	45.18	6.72	0.84	-1.14	39.71	6.3	0.96	-0.35
V$TCF21.01	no	88	171	186.08	13.64	0.92	-1.14	185.19	13.6	0.92	-1.08
V$ETS2.01	no	161	211	227.95	15.09	0.93	-1.16	231.54	15.21	0.91	-1.38
V$MARE_ARE.01	no	80	87	97.95	9.9	0.89	-1.16	80.97	9	1.07	0.61
V$TWIST.01	no	51	63	72.37	8.51	0.87	-1.16	81.02	9	0.78	-2.06
V$TGIF2.01	no	135	162	177.05	13.3	0.92	-1.17	149.51	12.22	1.08	0.98
V$NF1.03	no	118	138	152.02	12.33	0.91	-1.18	153.84	12.4	0.9	-1.32
V$HSF1.01	no	147	195	211.61	14.54	0.92	-1.18	183.39	13.54	1.06	0.82
V$NFY.05	no	131	165	180.5	13.43	0.91	-1.19	169.65	13.02	0.97	-0.4
V$P53.08	no	30	46	54.33	7.37	0.85	-1.2	41.41	6.43	1.11	0.64
V$JUND.01	no	58	88	99.44	9.97	0.88	-1.2	84.17	9.17	1.05	0.36
V$RBPJK.02	no	128	153	168.26	12.97	0.91	-1.22	160.06	12.65	0.96	-0.6
V$ZFP410.01	no	119	150	165.14	12.85	0.91	-1.22	145.74	12.07	1.03	0.31
V$MEIS1.02	no	116	133	147.4	12.14	0.9	-1.23	123.95	11.13	1.07	0.77
V$SRF.04	no	114	155	170.87	13.07	0.91	-1.25	151.59	12.31	1.02	0.24
V$RXR_RXR.01	no	57	65	75.51	8.69	0.86	-1.27	74.05	8.6	0.88	-1.11
V$TEAD4.01	no	131	158	174.82	13.22	0.9	-1.31	146.23	12.09	1.08	0.93
V$USF1.01	no	15	16	21.65	4.65	0.74	-1.32	21.69	4.66	0.74	-1.33
V$CAAT.01	no	154	207	226.33	15.04	0.91	-1.32	206.74	14.37	1	-0.02
V$CHOP.01	no	48	53	63.17	7.95	0.84	-1.34	46.36	6.81	1.14	0.9
V$GATA1.02	no	6	6	9.75	3.12	0.62	-1.36	7.92	2.81	0.76	-0.86
V$SREBP.04	no	61	63	74.49	8.63	0.85	-1.39	67.56	8.22	0.93	-0.62
V$CJUN_ATF2.01	no	33	33	41.76	6.46	0.79	-1.43	30.66	5.54	1.08	0.33
V$IRF4.02	no	83	96	110.7	10.52	0.87	-1.45	112.46	10.6	0.85	-1.6
V$AML2.01	no	122	153	171.95	13.11	0.89	-1.48	140.71	11.86	1.09	0.99
V$ARE.02	no	115	144	162.37	12.74	0.89	-1.48	151.45	12.3	0.95	-0.65
V$AML3.02	no	111	134	151.85	12.32	0.88	-1.49	127.4	11.28	1.05	0.54
V$ARP1.01	no	76	85	99.47	9.97	0.85	-1.5	110.25	10.5	0.77	-2.45
V$GATA1.01	no	90	100	115.76	10.76	0.86	-1.51	97.5	9.87	1.03	0.2
V$NFE2.02	no	76	90	105.29	10.26	0.85	-1.54	96.01	9.8	0.94	-0.66
V$PPAR_RXR.02	no	102	113	130.11	11.4	0.87	-1.54	121.33	11.01	0.93	-0.8
V$MAFB.01	no	106	122	139.68	11.82	0.87	-1.54	116.68	10.8	1.05	0.45
V$CEBP.02	no	120	142	161.18	12.69	0.88	-1.55	135.67	11.65	1.05	0.5
V$CAR_RXR.01	no	125	149	168.79	12.99	0.88	-1.56	156.24	12.5	0.95	-0.62
V$RORA.03	no	34	37	47.23	6.87	0.78	-1.56	39.88	6.31	0.93	-0.54
V$TEAD.01	no	152	193	215.73	14.68	0.89	-1.58	180.95	13.45	1.07	0.86
V$TBX5.01	no	37	40	50.91	7.13	0.79	-1.6	40.84	6.39	0.98	-0.21
V$HNF4A.01	no	51	53	65.53	8.09	0.81	-1.61	56.75	7.53	0.93	-0.56
V$NF1.01	no	68	86	101.94	10.09	0.84	-1.63	95.61	9.78	0.9	-1.03
V$NBRE.01	no	96	109	127.08	11.27	0.86	-1.65	121.31	11.01	0.9	-1.16
V$PAX6.01	no	108	130	149.84	12.24	0.87	-1.66	132.71	11.52	0.98	-0.28
V$PITX3.01	no	25	28	37.7	6.14	0.74	-1.66	30.01	5.48	0.93	-0.46
V$STAT.01	no	184	283	312.24	17.66	0.91	-1.68	269.35	16.4	1.05	0.8
V$SPT.01	no	26	29	39.23	6.26	0.74	-1.71	29.88	5.47	0.97	-0.25
V$LTSM.01	no	109	136	157.51	12.55	0.86	-1.75	128.11	11.32	1.06	0.65
V$PAX3.03	no	107	121	141.66	11.9	0.85	-1.78	118.47	10.88	1.02	0.19
V$TBOX.01	no	25	28	38.93	6.24	0.72	-1.83	28.63	5.35	0.98	-0.21
V$SIX2.02	no	112	124	145.76	12.07	0.85	-1.84	125.98	11.22	0.98	-0.22
V$TBX15.02	no	20	21	30.77	5.55	0.68	-1.85	23.4	4.84	0.9	-0.6
V$ZNF274.01	no	2	2	6.05	2.46	0.33	-1.85	5.37	2.32	0.37	-1.67
V$HMX3.01	no	111	124	147.74	12.15	0.84	-1.99	149.59	12.23	0.83	-2.13
V$TBX6.01	no	37	40	54.18	7.36	0.74	-1.99	43.38	6.59	0.92	-0.59
V$NGN_NEUROD.01	no	77	87	107.17	10.35	0.81	-2	101.59	10.08	0.86	-1.5
V$AP1.01	no	68	146	171.9	13.11	0.85	-2.01	139.49	11.81	1.05	0.51
V$TAL1BETAHEB.01	no	90	101	123.52	11.11	0.82	-2.07	110.89	10.53	0.91	-0.99
V$RORA.01	no	73	83	103.56	10.17	0.8	-2.07	97.56	9.88	0.85	-1.52
V$TR4.01	no	108	124	148.95	12.2	0.83	-2.09	145.59	12.06	0.85	-1.83
V$E47.02	no	37	41	56.14	7.49	0.73	-2.09	50.33	7.09	0.81	-1.39
V$RU49.01	no	97	128	153.82	12.4	0.83	-2.12	138.46	11.76	0.92	-0.93
V$PPARG.01	no	65	92	114.4	10.69	0.8	-2.14	96.77	9.84	0.95	-0.54
V$HNF4A.02	no	45	48	65.22	8.08	0.74	-2.19	55.95	7.48	0.86	-1.13
V$TBX20.02	no	64	71	91.6	9.57	0.78	-2.2	88.69	9.42	0.8	-1.93
V$JUNDM2.02	no	60	123	149.51	12.22	0.82	-2.21	123.47	11.11	1	-0.09
V$ARE.01	no	128	159	188.93	13.74	0.84	-2.21	164.67	12.83	0.97	-0.48
V$EOMES.01	no	33	38	53.69	7.33	0.71	-2.21	42.59	6.53	0.89	-0.78
V$MGA.01	no	87	99	123.14	11.09	0.8	-2.22	101.13	10.05	0.98	-0.26
V$MEF2.02	no	25	27	40.63	6.37	0.66	-2.22	24.73	4.97	1.09	0.36
V$THAP1.01	no	71	76	97.38	9.87	0.78	-2.22	82.31	9.07	0.92	-0.75
V$TAL1BETAE47.01	no	101	114	139.81	11.82	0.82	-2.23	130.62	11.43	0.87	-1.5
V$PARAXIS.01	no	117	152	181.75	13.48	0.84	-2.24	140.36	11.84	1.08	0.94
V$TAL1BETAITF2.01	no	101	114	140.37	11.85	0.81	-2.27	127.99	11.31	0.89	-1.28
V$TBX15.01	no	90	102	127.04	11.27	0.8	-2.27	110.76	10.52	0.92	-0.88
V$MRF2.01	no	24	27	41.13	6.41	0.66	-2.28	27.4	5.23	0.99	-0.17
V$IK2.01	no	79	90	113.88	10.67	0.79	-2.28	97.54	9.87	0.92	-0.81
V$PAX2.02	no	65	70	91.69	9.57	0.76	-2.32	78.47	8.86	0.89	-1.01
V$RAR_RXR.02	no	16	18	30.29	5.5	0.59	-2.32	19.27	4.39	0.93	-0.4
V$HSF1.04	no	157	221	258.16	16.06	0.86	-2.34	217.16	14.73	1.02	0.23
V$SREBP.01	no	46	47	65.46	8.09	0.72	-2.34	64.02	8	0.73	-2.19
V$NEUROG.01	no	111	132	161.83	12.72	0.82	-2.39	155.19	12.45	0.85	-1.9
V$STAT5.01	no	92	197	232.98	15.26	0.85	-2.39	184.86	13.59	1.07	0.86
V$FOSL2.01	no	79	126	155.49	12.47	0.81	-2.41	129.3	11.37	0.97	-0.33
V$TBR1.01	no	65	75	98.47	9.92	0.76	-2.42	81.63	9.03	0.92	-0.79
V$TAL1ALPHAE47.01	no	101	110	138.18	11.75	0.8	-2.44	128.33	11.33	0.86	-1.66
V$MEIS1A_HOXA9.01	no	129	160	193.36	13.9	0.83	-2.44	152.16	12.33	1.05	0.59
V$BCL6.03	no	157	218	256.87	16.02	0.85	-2.46	194.01	13.92	1.12	1.69
V$LEF1.01	no	183	224	263.59	16.23	0.85	-2.47	213.19	14.6	1.05	0.71
V$PTX1.01	no	60	66	89.19	9.44	0.74	-2.51	76.06	8.72	0.87	-1.21
V$MEF2.03	no	12	13	25.06	5.01	0.52	-2.51	15.7	3.96	0.83	-0.81
V$BACH1.01	no	93	113	142.41	11.93	0.79	-2.51	115.99	10.77	0.97	-0.32
V$STAT5B.01	no	123	141	173.75	13.18	0.81	-2.52	148.99	12.2	0.95	-0.7
V$PPARA.01	no	106	122	153.13	12.37	0.8	-2.56	144.17	12	0.85	-1.89
V$SRF.02	no	113	136	169.39	13.01	0.8	-2.6	146.87	12.12	0.93	-0.94
V$REV-ERBA.03	no	68	76	101.72	10.08	0.75	-2.6	91.58	9.57	0.83	-1.68
V$VERBA.01	no	31	32	49.94	7.07	0.64	-2.61	39.28	6.27	0.81	-1.24
V$CHOP.02	no	27	29	46.26	6.8	0.63	-2.61	31.65	5.63	0.92	-0.56
V$CRX.02	no	48	50	71.8	8.47	0.7	-2.63	54.84	7.4	0.91	-0.72
V$RTR.01	no	21	22	37.82	6.15	0.58	-2.65	29.11	5.4	0.76	-1.41
V$STAT5A.01	no	155	228	271.44	16.47	0.84	-2.67	234.08	15.29	0.97	-0.43
V$SOX9.02	no	94	103	133.63	11.56	0.77	-2.69	106.48	10.32	0.97	-0.39
V$BCL6.01	no	131	159	196.5	14.01	0.81	-2.71	157.82	12.56	1.01	0.05
V$JUNB.01	no	140	177	216.67	14.71	0.82	-2.73	171.18	13.08	1.03	0.41
V$FXRE.01	no	66	80	107.96	10.39	0.74	-2.74	111.09	10.54	0.72	-3
V$MEF2.05	no	13	14	28.03	5.29	0.5	-2.74	17.23	4.15	0.81	-0.9
V$TTF1.01	no	17	19	34.66	5.89	0.55	-2.75	25.15	5.01	0.76	-1.33
V$RARA.01	no	14	14	28.24	5.31	0.5	-2.77	20.56	4.53	0.68	-1.56
V$PPARG.03	no	159	188	229.58	15.15	0.82	-2.78	209.41	14.47	0.9	-1.51
V$MEF2.07	no	20	21	37.64	6.13	0.56	-2.79	23.58	4.86	0.89	-0.63
V$CDP.02	no	150	193	235.41	15.34	0.82	-2.8	193.88	13.92	1	-0.1
V$GRE.03	no	129	162	201.67	14.2	0.8	-2.83	175.47	13.24	0.92	-1.06
V$PAX6.03	no	135	155	194.2	13.93	0.8	-2.85	149.18	12.21	1.04	0.44
V$STAT6.01	no	117	196	240.17	15.49	0.82	-2.88	218.41	14.77	0.9	-1.55
V$TCF11.01	no	47	49	73.31	8.56	0.67	-2.9	52.79	7.26	0.93	-0.59
V$HSF2.02	no	140	195	239.27	15.46	0.81	-2.9	191.92	13.85	1.02	0.19
V$RP58.01	no	71	82	112.31	10.6	0.73	-2.91	99.71	9.98	0.82	-1.82
V$CEBPG.01	no	60	75	104.66	10.23	0.72	-2.95	83.72	9.15	0.9	-1.01
V$OBOX2.01	no	32	34	55.76	7.47	0.61	-2.98	38.54	6.21	0.88	-0.81
V$TCF11MAFG.01	no	82	91	123.84	11.13	0.73	-3	99.33	9.96	0.92	-0.89
V$ILF1.01	no	97	112	148.26	12.17	0.76	-3.02	116.37	10.79	0.96	-0.45
V$NKX25.03	no	15	16	32.77	5.72	0.49	-3.02	22.93	4.79	0.7	-1.55
V$MYT1L.01	no	169	213	261.41	16.16	0.81	-3.03	210.06	14.49	1.01	0.17
V$OVOL1.01	no	196	267	321.28	17.92	0.83	-3.06	266.3	16.31	1	0.01
V$GZF1.01	no	97	119	156.99	12.53	0.76	-3.07	115.76	10.76	1.03	0.25
V$HOMEZ.01	no	40	45	70.3	8.38	0.64	-3.08	63.48	7.97	0.71	-2.38
V$REX1.01	no	99	112	149.69	12.23	0.75	-3.12	119.94	10.95	0.93	-0.77
V$GFI1.01	no	33	34	57.3	7.57	0.59	-3.14	43.05	6.56	0.79	-1.46
V$AP1.02	no	132	170	215.84	14.69	0.79	-3.16	179.86	13.41	0.95	-0.77
V$HDGF.01	no	11	11	27.18	5.21	0.4	-3.2	17.74	4.21	0.62	-1.72
V$REV-ERBA.02	no	95	115	154.44	12.42	0.74	-3.21	128.5	11.33	0.89	-1.24
V$NKX32.01	no	95	103	140.6	11.85	0.73	-3.21	124.58	11.16	0.83	-1.98
V$SOX2.01	no	166	206	258.28	16.06	0.8	-3.29	192.22	13.86	1.07	0.96
V$ERG.02	no	185	249	305.97	17.48	0.81	-3.29	237.88	15.42	1.05	0.69
V$CEBPE_ATF4.01	no	59	65	96.93	9.84	0.67	-3.29	77.73	8.82	0.84	-1.5
V$RSRFC4.01	no	36	40	66.48	8.15	0.6	-3.31	39.23	6.26	1.02	0.04
V$REV-ERBA.01	no	66	73	106.86	10.34	0.68	-3.32	94.81	9.74	0.77	-2.29
V$SIX2.01	no	33	35	60.39	7.77	0.58	-3.33	39.17	6.26	0.89	-0.75
V$HMX2.01	no	76	149	195.82	13.99	0.76	-3.38	158.47	12.59	0.94	-0.79
V$CRX.03	no	72	74	108.85	10.43	0.68	-3.39	75.92	8.71	0.97	-0.28
V$PXR_RXR.01	no	54	56	87.6	9.36	0.64	-3.43	73.09	8.55	0.77	-2.06
V$TTF1.02	no	51	57	88.88	9.43	0.64	-3.44	67.05	8.19	0.85	-1.29
V$PRDM1.01	no	120	158	207.17	14.39	0.76	-3.45	157.98	12.57	1	-0.04
V$SREBP.03	no	11	11	29.18	5.4	0.38	-3.46	25.48	5.05	0.43	-2.97
V$PITX2.01	no	69	74	109.74	10.47	0.67	-3.46	72.56	8.52	1.02	0.11
V$DMBX1.01	no	68	72	107.34	10.36	0.67	-3.46	72.17	8.49	1	-0.08
V$MIT.01	no	86	107	148.84	12.2	0.72	-3.47	112.72	10.62	0.95	-0.59
V$PTX1.02	no	36	37	64.36	8.02	0.57	-3.47	42.55	6.52	0.87	-0.93
V$LXRE.01	no	9	9	26.31	5.13	0.34	-3.47	19.02	4.36	0.47	-2.41
V$HNF3.01	no	110	129	174.36	13.2	0.74	-3.47	126.56	11.25	1.02	0.17
V$OBOX3.01	no	48	51	82.33	9.07	0.62	-3.51	56.46	7.51	0.9	-0.79
V$TGIF.01	no	142	163	213.75	14.62	0.76	-3.51	154.71	12.44	1.05	0.63
V$HMGIY.01	no	110	158	208.32	14.43	0.76	-3.52	134.73	11.6	1.17	1.96
V$SIX6.01	no	55	63	97.19	9.86	0.65	-3.52	66.66	8.16	0.95	-0.51
V$PBX1_MEIS1.01	no	129	159	210	14.49	0.76	-3.55	165.27	12.85	0.96	-0.53
V$LYL1_E12.01	no	115	133	180.13	13.42	0.74	-3.55	153.06	12.37	0.87	-1.66
V$PBX1_MEIS1.03	no	135	162	213.92	14.62	0.76	-3.59	171.7	13.1	0.94	-0.78
V$CABL.01	no	40	54	87.13	9.33	0.62	-3.6	57	7.55	0.95	-0.46
V$PRE.01	no	148	188	243.62	15.6	0.77	-3.6	190.18	13.79	0.99	-0.19
V$NFAT5.02	no	187	243	306.38	17.5	0.79	-3.65	239.63	15.47	1.01	0.19
V$RARG.01	no	84	91	133.25	11.54	0.68	-3.7	98.93	9.94	0.92	-0.85
V$MAFK.01	no	90	105	149.8	12.24	0.7	-3.7	111.33	10.55	0.94	-0.65
V$SIX3.01	no	40	43	74.65	8.64	0.58	-3.72	48.35	6.95	0.89	-0.84
V$MEF2.04	no	14	14	35.72	5.98	0.39	-3.72	21.94	4.68	0.64	-1.8
V$NKX11.01	no	77	112	158.37	12.58	0.71	-3.73	107.83	10.38	1.04	0.35
V$PAX8.01	no	120	142	193.56	13.91	0.73	-3.74	152.21	12.33	0.93	-0.87
V$SOX10.03	no	102	132	182.14	13.49	0.72	-3.75	130.3	11.41	1.01	0.1
V$CEBPE_ATF4.02	no	119	144	197.4	14.05	0.73	-3.84	131.66	11.47	1.09	1.03
V$OTX2.01	no	26	27	54.93	7.41	0.49	-3.84	33.92	5.82	0.8	-1.27
V$NFAT.01	no	180	239	305.82	17.48	0.78	-3.85	249.64	15.79	0.96	-0.71
V$OTX2.02	no	44	46	80.49	8.97	0.57	-3.9	52.57	7.25	0.87	-0.98
V$NKX22.01	no	38	42	75.3	8.68	0.56	-3.9	54.2	7.36	0.77	-1.73
V$IRF2.02	no	37	48	83.14	9.12	0.58	-3.91	58.66	7.66	0.82	-1.46
V$OBOX6.01	no	63	66	106.1	10.3	0.62	-3.94	67.58	8.22	0.98	-0.25
V$SOX4.01	no	113	134	187.56	13.69	0.71	-3.95	129.09	11.36	1.04	0.39
V$PRDM1.02	no	148	183	244.28	15.62	0.75	-3.95	204.6	14.3	0.89	-1.55
V$LTSM.02	no	63	72	113.68	10.66	0.63	-3.96	91.3	9.55	0.79	-2.07
V$SIX3.02	no	23	23	51.06	7.15	0.45	-4	32.66	5.71	0.7	-1.78
V$ISGF3G.01	no	100	117	168.4	12.97	0.69	-4	124.79	11.17	0.94	-0.74
V$GSC.02	no	75	80	124.32	11.15	0.64	-4.02	82.45	9.08	0.97	-0.32
V$SPIB.01	no	147	192	255.76	15.99	0.75	-4.02	216.92	14.72	0.89	-1.73
V$MYBL2.01	no	107	129	183.41	13.54	0.7	-4.06	151.21	12.29	0.85	-1.85
V$OBOX5.01	no	58	63	105.11	10.25	0.6	-4.16	69.46	8.33	0.91	-0.83
V$IRF8.01	no	129	162	223.95	14.96	0.72	-4.17	187.59	13.69	0.86	-1.91
V$CEBPE.02	no	100	118	172.72	13.14	0.68	-4.2	128.06	11.31	0.92	-0.93
V$OBOX1.01	no	36	38	73.46	8.57	0.52	-4.2	49.31	7.02	0.77	-1.68
V$SOX6.01	no	151	203	272.12	16.49	0.75	-4.22	204.87	14.31	0.99	-0.17
V$LHX8.01	no	68	145	205.3	14.32	0.71	-4.24	137.45	11.72	1.05	0.6
V$ISRE.02	no	87	109	162.8	12.76	0.67	-4.26	116.96	10.81	0.93	-0.78
V$AARE.01	no	56	60	102.64	10.13	0.58	-4.26	71.46	8.45	0.84	-1.41
V$YY2.01	no	88	105	158.36	12.58	0.66	-4.28	115.59	10.75	0.91	-1.03
V$EVI1.07	no	94	112	166.87	12.91	0.67	-4.29	136.28	11.67	0.82	-2.12
V$NKX25.01	no	41	44	82.6	9.09	0.53	-4.3	59.22	7.69	0.74	-2.04
V$NFAT5.01	no	172	234	309.54	17.59	0.76	-4.32	242.77	15.58	0.96	-0.6
V$SOX9.03	no	136	160	224.38	14.97	0.71	-4.33	173.39	13.16	0.92	-1.06
V$LTSM.03	no	156	206	278.15	16.67	0.74	-4.36	189.74	13.77	1.09	1.14
V$OTX1.01	no	65	71	118.2	10.87	0.6	-4.39	76.9	8.77	0.92	-0.73
V$HSF2.03	no	141	191	263.05	16.21	0.73	-4.48	193.8	13.92	0.99	-0.24
V$FOXP1.02	no	35	44	85.39	9.24	0.52	-4.53	55.88	7.47	0.79	-1.66
V$GATA1.06	no	89	102	159.07	12.61	0.64	-4.57	128.15	11.32	0.8	-2.35
V$IRF2.01	no	95	118	178.98	13.37	0.66	-4.6	134.79	11.61	0.88	-1.49
V$ZNF435.01	no	128	157	225.94	15.03	0.69	-4.62	181.39	13.46	0.87	-1.85
V$PBX1_MEIS1.02	no	129	159	228.22	15.1	0.7	-4.62	181.96	13.49	0.87	-1.74
V$TCF7L2.02	no	132	169	239.98	15.49	0.7	-4.62	188.01	13.71	0.9	-1.42
V$CDPCR3HD.01	no	87	108	167.5	12.94	0.64	-4.64	119.24	10.92	0.91	-1.08
V$NKX31.04	no	97	111	171.22	13.08	0.65	-4.64	124.87	11.17	0.89	-1.29
V$HMX2.02	no	115	214	294.06	17.14	0.73	-4.7	246.13	15.68	0.87	-2.08
V$IRF3.01	no	160	215	295.18	17.17	0.73	-4.7	225.49	15.01	0.95	-0.73
V$NKX24.01	no	46	52	98.33	9.91	0.53	-4.72	72.98	8.54	0.71	-2.51
V$LEF1.02	no	113	149	218.53	14.78	0.68	-4.74	165.01	12.84	0.9	-1.29
V$NKX25.04	no	54	59	108.26	10.4	0.54	-4.78	81.84	9.05	0.72	-2.58
V$BLIMP1.01	no	147	192	270.06	16.43	0.71	-4.78	221.5	14.88	0.87	-2.02
V$ZNF217.01	no	153	190	268.2	16.37	0.71	-4.81	197.27	14.04	0.96	-0.55
V$FOXA1.01	no	170	223	306.78	17.51	0.73	-4.81	238.01	15.42	0.94	-1.01
V$NMP4.01	no	136	169	243.69	15.6	0.69	-4.82	185.55	13.62	0.91	-1.25
V$FOXP1.01	no	168	221	304.84	17.45	0.72	-4.83	238.42	15.43	0.93	-1.16
V$BRACH.01	no	117	146	217	14.73	0.67	-4.86	157.9	12.56	0.92	-0.99
V$DLX3.02	no	43	46	92.11	9.6	0.5	-4.86	54.83	7.4	0.84	-1.26
V$SOX3.01	no	167	219	303.7	17.42	0.72	-4.89	230.94	15.19	0.95	-0.82
V$SOX11.01	no	130	161	238.46	15.44	0.68	-5.05	165.65	12.87	0.97	-0.4
V$TP63.01	no	41	48	98.47	9.92	0.49	-5.14	72.27	8.5	0.66	-2.91
V$YY1.02	no	101	129	201.82	14.2	0.64	-5.16	151.87	12.32	0.85	-1.9
V$NANOG.01	no	159	205	292.9	17.11	0.7	-5.17	214.93	14.66	0.95	-0.71
V$TST1.01	no	128	161	241.29	15.53	0.67	-5.2	163.64	12.79	0.98	-0.25
V$FHXA.01	no	25	32	78.2	8.84	0.41	-5.28	43.62	6.6	0.73	-1.83
V$DMRT5.01	no	118	163	245.17	15.65	0.66	-5.28	171.13	13.08	0.95	-0.66
V$LEF1.03	no	182	241	338.78	18.4	0.71	-5.34	240.28	15.5	1	0.01
V$RORGAMMA.01	no	100	112	184.54	13.58	0.61	-5.38	130.57	11.42	0.86	-1.67
V$SOX4.02	no	153	225	321.13	17.91	0.7	-5.4	217.23	14.73	1.04	0.49
V$MEF2.06	no	70	86	153.25	12.38	0.56	-5.47	91.09	9.54	0.94	-0.59
V$ISRE.01	no	113	133	212.12	14.56	0.63	-5.47	154.96	12.45	0.86	-1.8
V$HOXA13.01	no	102	124	201.6	14.19	0.62	-5.5	141.34	11.89	0.88	-1.5
V$YY2.02	no	116	136	216.95	14.72	0.63	-5.53	154.89	12.44	0.88	-1.56
V$HOXD11.01	no	131	160	246.44	15.69	0.65	-5.54	175.26	13.23	0.91	-1.19
V$NKX23.01	no	80	160	246.45	15.69	0.65	-5.54	186.39	13.65	0.86	-1.97
O$DINR.01	no	161	221	319.48	17.87	0.69	-5.54	240.47	15.5	0.92	-1.29
V$OCT3_4.02	no	168	241	344.32	18.55	0.7	-5.6	224.28	14.97	1.07	1.08
V$MEIS1B_HOXA9.01	no	154	225	325.45	18.03	0.69	-5.6	220.24	14.84	1.02	0.29
V$HFH3.01	no	29	43	97.88	9.89	0.44	-5.6	55.21	7.43	0.78	-1.71
V$SPI1.01	no	56	66	129.09	11.36	0.51	-5.6	96.05	9.8	0.69	-3.12
V$PRDM14.01	no	90	102	176.04	13.26	0.58	-5.62	150.17	12.25	0.68	-3.97
V$NKX31.02	no	69	111	187.71	13.7	0.59	-5.64	139.07	11.79	0.8	-2.42
V$NKX26.01	no	75	82	151.08	12.29	0.54	-5.66	114.58	10.7	0.72	-3.09
V$HNF3B.02	no	118	164	253.84	15.93	0.65	-5.67	167.08	12.92	0.98	-0.28
V$FREAC3.01	no	77	90	161.71	12.71	0.56	-5.68	100.56	10.03	0.9	-1.1
V$GBX2.01	no	78	150	237.07	15.39	0.63	-5.69	150.22	12.25	1	-0.06
V$DMRT1.01	no	89	114	192.48	13.87	0.59	-5.69	130.32	11.41	0.87	-1.47
V$BCL6.02	no	135	171	263.49	16.23	0.65	-5.73	194.33	13.94	0.88	-1.71
V$AIRE.02	no	85	107	184.78	13.59	0.58	-5.76	136.05	11.66	0.79	-2.53
V$OCT1.02	no	164	222	325.8	18.04	0.68	-5.78	205.59	14.33	1.08	1.11
V$SOX8.01	no	151	216	318.76	17.84	0.68	-5.79	214.19	14.63	1.01	0.09
V$GFI1.02	no	134	168	261.28	16.16	0.64	-5.8	184.8	13.59	0.91	-1.27
V$MEL1.01	no	114	153	243.06	15.58	0.63	-5.81	160.53	12.67	0.95	-0.63
V$DMRT4.01	no	154	216	320.6	17.9	0.67	-5.87	198.22	14.07	1.09	1.23
V$PNR.01	no	86	109	189.22	13.75	0.58	-5.87	131.75	11.48	0.83	-2.03
V$EVX2.01	no	57	104	183.11	13.53	0.57	-5.89	115.96	10.77	0.9	-1.16
V$RORA2.01	no	109	125	210.12	14.49	0.59	-5.91	148.46	12.18	0.84	-1.97
V$ZNF652.02	no	180	237	346.73	18.61	0.68	-5.92	278.02	16.67	0.85	-2.49
V$HLF.01	no	136	210	314.4	17.72	0.67	-5.92	217.71	14.75	0.96	-0.56
V$IRF4.01	no	47	55	119.69	10.94	0.46	-5.96	73.22	8.56	0.75	-2.19
V$PLZF.01	no	126	160	254.48	15.95	0.63	-5.96	182.17	13.49	0.88	-1.68
V$CRX.01	no	119	146	237.86	15.42	0.61	-5.99	156.86	12.52	0.93	-0.91
V$IRF1.01	no	72	89	166.16	12.89	0.54	-6.03	117.09	10.82	0.76	-2.64
V$HNF3B.01	no	33	42	102.81	10.14	0.41	-6.05	57.25	7.57	0.73	-2.08
V$FOXL1.01	no	76	89	167.52	12.94	0.53	-6.11	96.72	9.83	0.92	-0.84
V$SRY.02	no	52	124	212.62	14.58	0.58	-6.11	110.17	10.49	1.13	1.27
V$MSX2.01	no	88	106	190.05	13.78	0.56	-6.13	116.7	10.8	0.91	-1.04
V$NKX31.03	no	107	133	224.29	14.97	0.59	-6.13	171.56	13.09	0.78	-2.98
V$SALL1.01	no	55	67	139.01	11.79	0.48	-6.15	74.41	8.63	0.9	-0.92
V$SOX8.02	no	109	131	222.61	14.92	0.59	-6.18	145.61	12.06	0.9	-1.25
V$FAC1.01	no	64	80	158.15	12.57	0.51	-6.26	109.06	10.44	0.73	-2.83
V$TCF7L2.01	no	167	212	324.42	18	0.65	-6.27	219.16	14.8	0.97	-0.52
V$GFI1B.01	no	120	161	262.66	16.2	0.61	-6.31	175	13.22	0.92	-1.1
V$HOXD12.01	no	120	152	251.54	15.85	0.6	-6.31	177.24	13.31	0.86	-1.93
V$SOX9.09	no	152	219	336.16	18.33	0.65	-6.42	214.05	14.63	1.02	0.3
V$EVI1.01	no	102	136	234.01	15.29	0.58	-6.44	157.12	12.53	0.87	-1.73
V$BAPX1.01	no	123	155	258.1	16.06	0.6	-6.45	190.61	13.8	0.81	-2.62
V$NKX29.01	no	73	110	201.37	14.19	0.55	-6.48	142.88	11.95	0.77	-2.79
V$XFD1.01	no	59	75	155.36	12.46	0.48	-6.49	87.85	9.37	0.85	-1.43
V$HOXC12.01	no	123	161	266.75	16.33	0.6	-6.51	181.16	13.46	0.89	-1.54
V$BRN2.03	no	98	131	229.35	15.14	0.57	-6.53	120.28	10.97	1.09	0.93
V$SOX14.01	no	159	241	365.77	19.11	0.66	-6.55	219.53	14.81	1.1	1.42
V$HNF3B.03	no	105	124	221.07	14.86	0.56	-6.56	141.81	11.91	0.87	-1.54
V$SOX9.06	no	130	166	274.35	16.56	0.61	-6.57	177.64	13.32	0.93	-0.91
V$CEBPA.01	no	152	206	324.01	17.99	0.64	-6.59	225.42	15.01	0.91	-1.33
V$EVI1.02	no	119	155	262.14	16.18	0.59	-6.65	179.48	13.39	0.86	-1.86
V$HBP1.01	no	163	222	345.09	18.57	0.64	-6.66	246.44	15.69	0.9	-1.59
V$CDX1.01	no	96	124	223.18	14.93	0.56	-6.67	134.12	11.58	0.92	-0.92
V$HOXA11.01	no	125	162	272.48	16.5	0.59	-6.73	187.25	13.68	0.87	-1.88
V$CEBPB.02	no	133	156	265.48	16.29	0.59	-6.75	202.43	14.22	0.77	-3.3
V$IRF7.01	no	151	196	315.7	17.76	0.62	-6.77	229.05	15.13	0.86	-2.22
V$DMRT3.01	no	153	226	353.33	18.79	0.64	-6.8	216.57	14.71	1.04	0.61
V$HOXC10.01	no	137	187	305.49	17.47	0.61	-6.81	212.66	14.58	0.88	-1.79
V$HFH8.01	no	55	59	139.23	11.8	0.42	-6.84	79.99	8.94	0.74	-2.4
V$HOXC11.01	no	151	206	329.91	18.15	0.62	-6.85	229.14	15.13	0.9	-1.56
V$OCT3_4.01	no	122	150	259.83	16.11	0.58	-6.85	179.41	13.39	0.84	-2.23
V$MTBF.01	no	158	208	332.24	18.22	0.63	-6.85	228.78	15.12	0.91	-1.41
V$EVI1.05	no	135	193	313.85	17.71	0.61	-6.85	196.93	14.03	0.98	-0.32
V$HOXB9.01	no	146	187	306.6	17.5	0.61	-6.86	218.3	14.77	0.86	-2.15
V$SIX1.01	no	80	91	183.5	13.54	0.5	-6.87	126.17	11.23	0.72	-3.18
V$HNF1.02	no	125	178	295.46	17.18	0.6	-6.87	184.52	13.58	0.96	-0.52
V$MYT1.02	no	194	292	434.96	20.84	0.67	-6.88	307.26	17.52	0.95	-0.9
V$TCF7L1.01	no	138	179	297.25	17.23	0.6	-6.89	201.86	14.2	0.89	-1.64
V$BRN2.02	no	49	72	158.79	12.6	0.45	-6.93	82	9.05	0.88	-1.16
V$SOX9.07	no	192	312	460.53	21.44	0.68	-6.95	300	17.31	1.04	0.66
V$CEBPD.01	no	144	170	287.44	16.95	0.59	-6.96	209.47	14.47	0.81	-2.76
V$DMRT7.01	no	96	116	219.11	14.8	0.53	-7	130.53	11.42	0.89	-1.32
V$BRN4.01	no	106	129	236.16	15.36	0.55	-7.01	133.12	11.54	0.97	-0.4
V$TCF7.01	no	162	208	336.11	18.32	0.62	-7.02	225.09	15	0.92	-1.17
V$SRY.01	no	122	159	275.74	16.6	0.58	-7.06	168.11	12.96	0.95	-0.74
V$GBX1.01	no	84	179	301.39	17.35	0.59	-7.08	182.14	13.49	0.98	-0.27
V$SMARCA3.02	no	164	207	336.82	18.34	0.61	-7.1	242.41	15.56	0.85	-2.31
V$SOX18.01	no	108	185	309.59	17.59	0.6	-7.11	186.82	13.66	0.99	-0.17
V$FKHRL1.01	no	158	203	333.34	18.25	0.61	-7.17	223.51	14.94	0.91	-1.41
V$MSX3.01	no	113	149	265.41	16.28	0.56	-7.18	149.68	12.23	1	-0.1
V$BARHL1.01	no	74	82	177.14	13.31	0.46	-7.19	102.27	10.11	0.8	-2.05
V$HFH2.01	no	37	48	129.3	11.37	0.37	-7.2	77.46	8.8	0.62	-3.4
V$HOXA9.01	no	62	68	158.04	12.57	0.43	-7.2	94.4	9.71	0.72	-2.77
V$VBP.01	no	180	291	441.89	21.01	0.66	-7.21	298.09	17.26	0.98	-0.44
V$TEF_HLF.01	no	175	321	478.6	21.86	0.67	-7.23	313.72	17.7	1.02	0.38
V$LHX2.01	no	75	159	279.46	16.71	0.57	-7.24	160.5	12.67	0.99	-0.16
V$DBP.01	no	125	160	281.07	16.76	0.57	-7.25	183.23	13.53	0.87	-1.75
V$FOXJ3.01	no	92	112	219.49	14.81	0.51	-7.29	132.77	11.52	0.84	-1.85
V$BARHL2.01	no	105	125	236.54	15.37	0.53	-7.29	139.12	11.79	0.9	-1.24
V$FAST1.03	no	150	175	301.91	17.37	0.58	-7.34	203.45	14.26	0.86	-2.03
V$EVI1.06	no	98	128	241.92	15.55	0.53	-7.36	158.4	12.58	0.81	-2.46
V$SOX8.03	no	106	139	256.52	16.01	0.54	-7.37	158.03	12.57	0.88	-1.55
V$HOXC13.02	no	144	204	339.22	18.41	0.6	-7.37	226.71	15.05	0.9	-1.54
V$MESP1_2.01	no	134	211	348.05	18.65	0.61	-7.38	212.92	14.59	0.99	-0.17
V$SOX9.05	no	122	168	295.09	17.17	0.57	-7.43	184.15	13.57	0.91	-1.23
V$MSX2.02	no	94	142	261.68	16.17	0.54	-7.43	154.94	12.44	0.92	-1.08
V$EN1.02	no	91	151	273.45	16.53	0.55	-7.44	153.78	12.4	0.98	-0.26
V$SOX10.01	no	185	292	450.62	21.21	0.65	-7.5	297.86	17.25	0.98	-0.37
V$IRX3.01	no	82	157	283.34	16.83	0.55	-7.54	173.39	13.16	0.91	-1.28
V$EVI1.03	no	113	150	274.24	16.55	0.55	-7.54	168.78	12.99	0.89	-1.48
V$CPHX.01	no	69	118	232.78	15.25	0.51	-7.56	145.53	12.06	0.81	-2.32
V$HNF3B.04	no	171	248	398.77	19.96	0.62	-7.58	273.58	16.53	0.91	-1.58
V$CEBPE.01	no	90	139	261.35	16.16	0.53	-7.6	172.99	13.15	0.8	-2.62
V$FOXO1.01	no	155	204	344.73	18.56	0.59	-7.61	234.44	15.31	0.87	-2.02
V$IRX2.01	no	75	143	266.97	16.33	0.54	-7.62	157.76	12.56	0.91	-1.22
V$ZFP652.01	no	167	231	378.73	19.45	0.61	-7.62	261.08	16.15	0.88	-1.89
V$OCT1.05	no	158	227	374.21	19.33	0.61	-7.64	229.87	15.16	0.99	-0.22
V$CEBPB.01	no	162	215	359.78	18.96	0.6	-7.66	238.82	15.45	0.9	-1.57
V$BRN5.04	no	165	225	372.26	19.28	0.6	-7.66	230.24	15.17	0.98	-0.38
V$SOX30.01	no	138	180	315.76	17.76	0.57	-7.67	198.07	14.07	0.91	-1.32
V$GSH2.01	no	149	229	377.4	19.42	0.61	-7.67	236.36	15.37	0.97	-0.51
V$HOXD10.01	no	72	102	213.8	14.62	0.48	-7.68	116.9	10.81	0.87	-1.42
V$JARID2.01	no	103	140	264.84	16.27	0.53	-7.7	143.92	11.99	0.97	-0.37
V$PSE.02	no	160	234	384.71	19.6	0.61	-7.71	244.72	15.64	0.96	-0.72
V$FOXK1.01	no	123	154	283.95	16.84	0.54	-7.75	175.67	13.25	0.88	-1.67
V$SOX9.04	no	164	230	380.52	19.5	0.6	-7.75	243.71	15.61	0.94	-0.91
V$HMBOX.01	no	151	213	359.8	18.96	0.59	-7.77	240.68	15.51	0.88	-1.82
V$CHR.01	no	142	175	312.65	17.67	0.56	-7.82	214.89	14.65	0.81	-2.76
V$SOX2.03	no	187	334	510.28	22.57	0.65	-7.83	308.85	17.57	1.08	1.4
V$SOX9.01	no	144	185	326.24	18.05	0.57	-7.85	197.8	14.06	0.94	-0.95
V$SRY.05	no	156	250	408.45	20.2	0.61	-7.87	241.63	15.54	1.03	0.51
V$HOXD1.01	no	76	173	311.8	17.65	0.55	-7.89	179.72	13.4	0.96	-0.54
V$FOXP2.01	no	156	198	345.19	18.57	0.57	-7.95	231.33	15.2	0.86	-2.22
V$LHX4.01	no	88	166	304.29	17.44	0.55	-7.96	178.69	13.36	0.93	-0.99
V$LMX1B.01	no	90	154	288.76	16.99	0.53	-7.96	151.95	12.32	1.01	0.13
V$IRX5.01	no	66	144	276.02	16.61	0.52	-7.98	172.28	13.12	0.84	-2.19
V$ISX.01	no	85	192	338.65	18.39	0.57	-8	216.28	14.7	0.89	-1.69
V$SOX21.01	no	151	252	414.39	20.34	0.61	-8.01	260.4	16.13	0.97	-0.55
V$HOXD13.01	no	101	132	262.12	16.18	0.5	-8.07	144.46	12.02	0.91	-1.08
V$HNF1.04	no	177	282	453.57	21.28	0.62	-8.09	314.23	17.72	0.9	-1.85
V$MEF2.01	no	128	185	332.12	18.21	0.56	-8.1	202.31	14.22	0.91	-1.25
V$SOX10.02	no	144	196	347.29	18.63	0.56	-8.15	224.23	14.97	0.87	-1.92
V$HOXB6.01	no	113	215	372.92	19.3	0.58	-8.21	223.61	14.95	0.96	-0.61
V$TCF2.01	no	173	281	455.53	21.33	0.62	-8.21	315.03	17.74	0.89	-1.95
V$FOXJ1.01	no	128	164	307.63	17.53	0.53	-8.22	192.23	13.86	0.85	-2.07
V$BSX.01	no	88	206	361.87	19.01	0.57	-8.22	218.35	14.77	0.94	-0.87
V$PLZF.02	no	115	149	288.15	16.97	0.52	-8.23	188.25	13.72	0.79	-2.9
V$FAST1.02	no	189	250	417.68	20.42	0.6	-8.23	256.21	16	0.98	-0.42
V$BARX1.01	no	107	203	358.06	18.91	0.57	-8.23	210.74	14.51	0.96	-0.57
V$HOXB13.01	no	89	118	246.72	15.7	0.48	-8.23	137.07	11.71	0.86	-1.67
V$POU3F3.01	no	149	327	513.65	22.65	0.64	-8.26	285.84	16.9	1.14	2.41
V$CART1.01	no	101	141	278.32	16.68	0.51	-8.26	149.28	12.22	0.94	-0.72
V$FREAC7.01	no	58	72	183.56	13.54	0.39	-8.27	97.94	9.9	0.74	-2.67
V$HOX_PBX.01	no	125	157	299.56	17.3	0.52	-8.27	198.03	14.07	0.79	-2.95
V$PRRX1.01	no	90	207	365.11	19.1	0.57	-8.31	208.54	14.44	0.99	-0.14
V$RAX.01	no	92	180	330.67	18.17	0.54	-8.32	194.14	13.93	0.93	-1.05
V$SOX21.03	no	142	258	430.23	20.73	0.6	-8.33	258.27	16.06	1	-0.05
V$HOXA2.01	no	112	243	411.33	20.27	0.59	-8.33	245.92	15.68	0.99	-0.22
V$PRRX2.01	no	85	206	365.38	19.1	0.56	-8.37	214.22	14.63	0.96	-0.6
V$SOX12.01	no	116	154	298.27	17.26	0.52	-8.39	180.67	13.44	0.85	-2.02
V$PAX6_HD.01	no	81	159	304.96	17.45	0.52	-8.39	170.57	13.06	0.93	-0.92
V$CDX1.02	no	157	238	407.2	20.17	0.58	-8.42	245.16	15.65	0.97	-0.49
V$HOXB9.02	no	128	177	330.18	18.16	0.54	-8.46	181.63	13.47	0.97	-0.38
V$SOX1.02	no	183	334	527.65	22.95	0.63	-8.46	315.28	17.75	1.06	1.03
V$HOXC9.02	no	109	152	298.02	17.26	0.51	-8.49	171.11	13.08	0.89	-1.5
V$SOX7.03	no	139	261	438.31	20.92	0.6	-8.5	274.14	16.55	0.95	-0.82
V$SOX7.01	no	136	182	338.13	18.38	0.54	-8.52	201.59	14.19	0.9	-1.42
V$SRF.01	no	129	197	357.41	18.89	0.55	-8.52	226.76	15.05	0.87	-2.01
V$HOXB4.02	no	135	182	338.16	18.38	0.54	-8.52	228.81	15.12	0.8	-3.13
V$PDX1.01	no	144	227	396.1	19.89	0.57	-8.53	243.07	15.58	0.93	-1.06
V$XFD2.01	no	111	148	293.76	17.13	0.5	-8.54	165.87	12.88	0.89	-1.43
V$PCE1.01	no	125	171	325.15	18.02	0.53	-8.58	195.66	13.98	0.87	-1.8
V$GATA3.02	no	153	221	390.04	19.74	0.57	-8.59	244.68	15.64	0.9	-1.55
V$SOX9.08	no	145	200	363.11	19.04	0.55	-8.59	216.06	14.69	0.93	-1.13
V$SOX5.02	no	138	186	345.7	18.58	0.54	-8.62	211.97	14.55	0.88	-1.82
V$FREAC4.01	no	160	227	398.8	19.96	0.57	-8.63	265.72	16.29	0.85	-2.41
V$HOXA10.01	no	112	155	305.18	17.46	0.51	-8.63	166.83	12.91	0.93	-0.95
V$IRX4.01	no	93	176	333.22	18.24	0.53	-8.64	204.97	14.31	0.86	-2.06
V$HLXB9.01	no	112	253	432.03	20.77	0.59	-8.64	256.01	15.99	0.99	-0.22
V$EVI1.04	no	109	160	312.62	17.67	0.51	-8.66	187.81	13.7	0.85	-2.07
V$GATA.01	no	177	232	405.76	20.13	0.57	-8.66	278	16.67	0.83	-2.79
V$PAX4.02	no	100	252	431.51	20.76	0.58	-8.67	251.43	15.85	1	0
V$AIRE.01	no	87	119	257.87	16.05	0.46	-8.68	144.75	12.03	0.82	-2.18
V$FAST1.01	no	177	230	404.69	20.1	0.57	-8.71	236.12	15.36	0.97	-0.43
V$PBX1.01	no	118	155	307.14	17.52	0.5	-8.71	195.62	13.98	0.79	-2.94
V$SOX1.03	no	88	125	267.11	16.34	0.47	-8.73	158.43	12.58	0.79	-2.7
V$ZNF232.01	no	134	163	318.59	17.84	0.51	-8.75	216.17	14.7	0.75	-3.65
V$HMX3.02	no	113	211	381.59	19.52	0.55	-8.76	261.57	16.17	0.81	-3.16
V$GSH2.02	no	70	174	334.15	18.27	0.52	-8.79	192.79	13.88	0.9	-1.39
V$BHLHA15.01	no	89	187	351.46	18.74	0.53	-8.8	206.89	14.38	0.9	-1.42
V$PHOX2.01	no	175	248	430.2	20.73	0.58	-8.81	261.12	16.15	0.95	-0.84
V$TLX2.01	no	95	147	299.01	17.28	0.49	-8.82	161.09	12.69	0.91	-1.15
V$NKX12.01	no	101	200	370.38	19.23	0.54	-8.88	209.29	14.46	0.96	-0.68
V$SOX13.01	no	142	200	370.59	19.24	0.54	-8.89	223.44	14.94	0.9	-1.6
V$DLX5.01	no	115	262	450.1	21.2	0.58	-8.9	271.91	16.48	0.96	-0.63
V$HOXA9.02	no	155	220	397.37	19.92	0.55	-8.93	223.46	14.94	0.98	-0.27
V$OSNT.01	no	167	234	415.82	20.38	0.56	-8.95	257.94	16.05	0.91	-1.52
V$EMX2.01	no	104	265	455.43	21.33	0.58	-8.95	273.85	16.54	0.97	-0.57
V$PAX2.01	no	138	183	351.5	18.74	0.52	-9.02	239.68	15.48	0.76	-3.69
V$HOXA1.01	no	101	218	398.03	19.94	0.55	-9.05	228.3	15.1	0.95	-0.72
V$DLX3.01	no	137	186	356.45	18.87	0.52	-9.06	215.15	14.66	0.86	-2.02
V$HOXA6.01	no	115	254	444.55	21.07	0.57	-9.07	265	16.27	0.96	-0.71
V$IPF1.01	no	108	244	431.91	20.77	0.56	-9.07	258.63	16.08	0.94	-0.94
V$ZNF410.02	no	157	215	394.86	19.86	0.54	-9.08	242.98	15.58	0.88	-1.83
V$PIT1.01	no	86	108	252.28	15.88	0.43	-9.12	123.86	11.13	0.87	-1.47
V$DLX1.02	no	90	208	387.25	19.67	0.54	-9.14	223.56	14.95	0.93	-1.07
V$PROP1.02	no	84	127	279.1	16.7	0.46	-9.14	144.91	12.04	0.88	-1.53
V$HOXB5.01	no	91	240	428.87	20.7	0.56	-9.15	260.07	16.12	0.92	-1.28
V$BARX2.02	no	117	286	487.47	22.06	0.59	-9.15	281.76	16.78	1.02	0.22
V$ESX1.01	no	96	238	426.55	20.64	0.56	-9.16	241.31	15.53	0.99	-0.25
V$SRY.03	no	148	269	466.4	21.58	0.58	-9.17	283.09	16.82	0.95	-0.87
V$OCT1.01	no	176	255	448.58	21.16	0.57	-9.17	262.44	16.19	0.97	-0.49
V$XVENT2.01	no	62	115	263.45	16.22	0.44	-9.18	144.45	12.02	0.8	-2.49
V$XFD3.01	no	156	206	385.91	19.63	0.53	-9.19	253.09	15.9	0.81	-2.99
V$EVX1.01	no	99	253	446.85	21.12	0.57	-9.2	267.23	16.34	0.95	-0.9
V$ISL1.01	no	137	203	382.64	19.55	0.53	-9.21	231.82	15.22	0.88	-1.93
V$HOXC9.01	no	180	322	534.94	23.11	0.6	-9.24	331.41	18.2	0.97	-0.54
V$SRY.04	no	142	199	378.43	19.44	0.53	-9.25	221.28	14.87	0.9	-1.53
V$VAX1.01	no	129	295	501.88	22.38	0.59	-9.26	297.34	17.24	0.99	-0.16
V$BRN5.02	no	83	150	313.92	17.71	0.48	-9.28	165.31	12.85	0.91	-1.23
V$GATA1.03	no	181	233	423.83	20.57	0.55	-9.3	281.54	16.77	0.83	-2.92
V$HOX1-3.01	no	145	207	390.79	19.76	0.53	-9.33	252.21	15.87	0.82	-2.88
V$HMGA.01	no	146	216	402.54	20.05	0.54	-9.33	235.13	15.33	0.92	-1.28
V$GATA2.02	no	146	202	384.53	19.6	0.53	-9.34	241.87	15.55	0.84	-2.6
V$HOXB7.01	no	115	288	496.04	22.25	0.58	-9.37	280.34	16.74	1.03	0.43
V$OCT1.04	no	186	278	483.64	21.98	0.57	-9.38	296.79	17.22	0.94	-1.12
V$HOXA3.01	no	117	241	437.04	20.89	0.55	-9.41	254.7	15.95	0.95	-0.89
V$ALX3.01	no	90	214	402.36	20.05	0.53	-9.42	225.29	15	0.95	-0.79
V$SOX7.04	no	118	185	364.4	19.08	0.51	-9.43	209.43	14.47	0.88	-1.72
V$SOX15.04	no	173	278	485.83	22.02	0.57	-9.46	284.35	16.86	0.98	-0.41
V$MEIS1.03	no	160	224	417.61	20.42	0.54	-9.51	268.89	16.39	0.83	-2.77
V$NKX61.02	no	121	171	348.09	18.65	0.49	-9.52	209.46	14.47	0.82	-2.69
V$EN2.01	no	122	246	446.81	21.12	0.55	-9.53	255.43	15.98	0.96	-0.62
O$MTATA.01	no	196	326	548.56	23.4	0.59	-9.53	362.95	19.04	0.9	-1.97
O$VTATA.02	no	157	239	438.17	20.92	0.55	-9.55	263.61	16.23	0.91	-1.55
V$HNF1.03	no	145	227	422.98	20.55	0.54	-9.56	261.01	16.15	0.87	-2.14
V$CUX1.01	no	132	184	368.09	19.17	0.5	-9.63	219.17	14.8	0.84	-2.41
V$SOX5.01	no	167	239	441.58	21	0.54	-9.67	265.24	16.28	0.9	-1.64
V$HMX3.03	no	144	214	409.28	20.22	0.52	-9.68	245.32	15.66	0.87	-2.03
V$OCT.01	no	196	305	527.66	22.95	0.58	-9.72	319	17.85	0.96	-0.81
V$HMX1.01	no	146	202	395.45	19.87	0.51	-9.76	244.46	15.63	0.83	-2.75
V$IRX6.01	no	104	235	439.15	20.94	0.54	-9.77	249.58	15.79	0.94	-0.95
V$SOX1.01	no	149	249	457.43	21.37	0.54	-9.78	279.48	16.71	0.89	-1.85
V$HOXA5.01	no	134	336	569.63	23.85	0.59	-9.82	352.88	18.77	0.95	-0.93
V$POU2F3.01	no	198	300	524.1	22.87	0.57	-9.82	314.18	17.72	0.95	-0.83
V$OC2.01	no	109	142	317.28	17.8	0.45	-9.87	177.27	13.31	0.8	-2.69
V$VAX2.01	no	115	249	460	21.43	0.54	-9.87	268.72	16.39	0.93	-1.23
V$MYT1.01	no	180	303	529.69	23	0.57	-9.88	361.54	19	0.84	-3.11
V$BRIGHT.01	no	118	167	351.57	18.74	0.48	-9.88	197.56	14.05	0.85	-2.21
V$MSX.01	no	131	191	384.74	19.6	0.5	-9.91	217.19	14.73	0.88	-1.81
V$DMRT2.01	no	165	250	463.36	21.51	0.54	-9.94	265.65	16.29	0.94	-0.99
V$HOXC8.01	no	144	321	554.47	23.53	0.58	-9.94	331.8	18.21	0.97	-0.62
V$GATA3.03	no	187	264	482.39	21.95	0.55	-9.97	319.5	17.87	0.83	-3.13
V$NKX25.02	no	149	228	435.64	20.86	0.52	-9.98	266.37	16.31	0.86	-2.38
V$HOXA3.02	no	154	335	573.22	23.92	0.58	-9.98	345.32	18.57	0.97	-0.58
V$SL1.01	no	113	162	347.77	18.64	0.47	-9.99	201.1	14.18	0.81	-2.79
V$E4BP4.01	no	187	351	593.56	24.34	0.59	-9.99	378.29	19.44	0.93	-1.43
V$HNF1.01	no	138	228	436.17	20.87	0.52	-10	270.43	16.44	0.84	-2.61
V$SOX15.02	no	158	265	484.54	22	0.55	-10	290.5	17.04	0.91	-1.53
V$GATA3.01	no	150	193	390.39	19.75	0.49	-10.02	251.19	15.84	0.77	-3.7
V$HOXC5.01	no	122	265	485.03	22.01	0.55	-10.02	275.07	16.58	0.96	-0.64
V$OCT2.01	no	199	304	536.28	23.14	0.57	-10.06	318.26	17.83	0.96	-0.83
V$SOX15.01	no	148	205	407.88	20.18	0.5	-10.08	240.11	15.49	0.85	-2.3
V$CDX2.01	no	130	192	391.07	19.76	0.49	-10.1	216.5	14.71	0.89	-1.7
V$SOX18.02	no	109	159	346.45	18.6	0.46	-10.1	197.63	14.05	0.8	-2.78
V$FREAC2.01	no	192	291	521.03	22.81	0.56	-10.11	339	18.4	0.86	-2.64
V$SOX3.02	no	137	301	534.39	23.1	0.56	-10.13	316.09	17.77	0.95	-0.88
V$CDX2.03	no	125	163	352.8	18.77	0.46	-10.14	196.2	14	0.83	-2.41
V$HOXB8.01	no	154	246	464.38	21.53	0.53	-10.16	272.96	16.51	0.9	-1.66
V$MSX1.01	no	125	278	506.14	22.48	0.55	-10.17	289.49	17.01	0.96	-0.7
V$GATA5.01	no	182	247	465.86	21.57	0.53	-10.17	312.65	17.67	0.79	-3.74
V$MIXL1.01	no	126	222	433.59	20.81	0.51	-10.19	230.46	15.18	0.96	-0.59
V$HOXC13.01	no	111	127	304.71	17.45	0.42	-10.21	174.96	13.22	0.73	-3.66
V$DLX3.03	no	129	272	500.19	22.35	0.54	-10.23	288.7	16.98	0.94	-1.01
V$FOXP1_ES.01	no	212	365	619.27	24.86	0.59	-10.25	424.98	20.6	0.86	-2.94
V$SMARCA3.01	no	191	260	485.1	22.01	0.54	-10.25	309.05	17.57	0.84	-2.82
V$HNF6.02	no	120	171	367.19	19.15	0.47	-10.27	210.44	14.5	0.81	-2.75
V$HFH1.01	no	126	154	344.07	18.54	0.45	-10.28	201.02	14.17	0.77	-3.35
V$SOX18.03	no	142	248	470.12	21.67	0.53	-10.28	268.52	16.38	0.92	-1.28
V$GSH1.01	no	143	217	429.6	20.71	0.51	-10.29	255.14	15.97	0.85	-2.42
V$BRN2.01	no	165	244	465.46	21.56	0.52	-10.3	281.98	16.78	0.87	-2.29
V$LEF1.04	no	121	167	363.28	19.05	0.46	-10.33	214.16	14.63	0.78	-3.26
V$BRN5.03	no	184	308	549.47	23.42	0.56	-10.33	316.49	17.78	0.97	-0.51
V$RHOX6.01	no	119	273	504.61	22.45	0.54	-10.34	290.06	17.02	0.94	-1.03
V$CDX2.02	no	185	290	526.55	22.93	0.55	-10.34	297.09	17.23	0.98	-0.44
V$HOXB3.01	no	144	328	576.56	23.99	0.57	-10.38	344.63	18.55	0.95	-0.92
V$SOX2.02	no	125	193	399.96	19.99	0.48	-10.38	225.29	15	0.86	-2.19
V$BRN3.02	no	118	199	408.27	20.19	0.49	-10.39	227.73	15.09	0.87	-1.94
V$ARX.01	no	115	279	514.83	22.67	0.54	-10.42	288.8	16.99	0.97	-0.61
V$TEF.01	no	184	340	593.58	24.34	0.57	-10.44	375.8	19.37	0.9	-1.87
V$HOXD8.01	no	131	233	455.41	21.33	0.51	-10.45	254.61	15.95	0.92	-1.39
V$SOX3.04	no	120	254	483.28	21.97	0.53	-10.46	278.19	16.67	0.91	-1.48
V$HBP1.02	no	165	246	473.31	21.74	0.52	-10.48	292.39	17.09	0.84	-2.74
V$PHOX2A.01	no	112	260	492.18	22.17	0.53	-10.5	276.57	16.62	0.94	-1.03
V$POU6F2.01	no	134	203	417.54	20.42	0.49	-10.53	236.41	15.37	0.86	-2.21
V$BRN3.01	no	160	282	522.32	22.84	0.54	-10.55	276.99	16.64	1.02	0.27
V$LHX9.01	no	97	234	459.87	21.43	0.51	-10.56	256.96	16.02	0.91	-1.46
V$SOX15.03	no	164	259	493	22.19	0.53	-10.57	280.62	16.74	0.92	-1.32
V$HMX2.03	no	162	233	458.92	21.41	0.51	-10.58	278.92	16.69	0.84	-2.78
V$EN1.01	no	142	220	442.88	21.03	0.5	-10.62	267.66	16.35	0.82	-2.94
V$SOX7.02	no	143	311	563.42	23.72	0.55	-10.66	336.65	18.34	0.92	-1.43
V$NOBOX.02	no	104	241	472.24	21.72	0.51	-10.67	276.62	16.62	0.87	-2.17
V$ATBF1.01	no	149	243	475.22	21.78	0.51	-10.68	271.89	16.48	0.89	-1.78
V$SOX17.02	no	162	335	594.99	24.37	0.56	-10.69	338.39	18.39	0.99	-0.21
V$DLX4.01	no	148	303	553.81	23.51	0.55	-10.69	321.83	17.93	0.94	-1.08
V$HOXC6.01	no	119	336	596.48	24.4	0.56	-10.7	336.78	18.34	1	-0.07
V$ISL2.01	no	137	248	483.16	21.96	0.51	-10.73	274.21	16.55	0.9	-1.61
V$NOBOX.01	no	126	245	479.11	21.87	0.51	-10.73	278.9	16.69	0.88	-2.06
V$SOX17.01	no	151	302	554.24	23.52	0.54	-10.74	331.66	18.2	0.91	-1.66
V$CLOX.01	no	123	163	369.54	19.21	0.44	-10.78	209.03	14.45	0.78	-3.22
V$PBX_HOXA9.01	no	158	227	457.92	21.38	0.5	-10.82	269.98	16.42	0.84	-2.65
V$CUX2.01	no	110	156	360.86	18.99	0.43	-10.82	197.26	14.04	0.79	-2.97
V$GATA1.07	no	173	230	461.84	21.47	0.5	-10.82	303.82	17.42	0.76	-4.27
V$SOX21.02	no	156	254	493.97	22.21	0.51	-10.83	300.02	17.31	0.85	-2.69
V$SOX1.04	no	106	210	438.71	20.93	0.48	-10.95	255.7	15.98	0.82	-2.89
V$BARX2.01	no	131	175	391.78	19.78	0.45	-10.98	239.26	15.46	0.73	-4.19
V$PAX7.01	no	119	197	421.97	20.53	0.47	-10.98	233.8	15.28	0.84	-2.44
V$MEOX1.01	no	118	247	489.32	22.1	0.5	-10.99	281.07	16.76	0.88	-2.06
V$GATA1.05	no	188	253	499.27	22.33	0.51	-11.05	326.81	18.07	0.77	-4.11
V$LHX6.01	no	127	318	585.31	24.17	0.54	-11.08	340.55	18.44	0.93	-1.25
V$PIT1.02	no	111	260	509.6	22.56	0.51	-11.09	280.86	16.75	0.93	-1.27
V$S8.01	no	123	258	508.2	22.53	0.51	-11.13	292.58	17.1	0.88	-2.05
V$HOXD3.01	no	128	272	527.66	22.95	0.52	-11.16	303.11	17.4	0.9	-1.82
V$NKX61.03	no	131	265	518.62	22.75	0.51	-11.17	288.26	16.97	0.92	-1.4
V$DLX2.01	no	112	276	533.12	23.07	0.52	-11.17	309.28	17.58	0.89	-1.92
V$GATA2.03	no	179	238	482.89	21.96	0.49	-11.18	319.14	17.86	0.75	-4.57
O$ATATA.01	no	183	267	523.68	22.87	0.51	-11.25	332.95	18.24	0.8	-3.64
V$TST1.02	no	119	275	534.75	23.11	0.51	-11.26	290.75	17.04	0.95	-0.95
V$GATA1.04	no	163	211	449.49	21.19	0.47	-11.28	297.38	17.24	0.71	-5.04
V$OCT1.06	no	177	305	575.93	23.98	0.53	-11.32	327.62	18.09	0.93	-1.28
V$BRN5.01	no	164	246	498.28	22.3	0.49	-11.33	284.8	16.87	0.86	-2.33
V$DLX1.01	no	126	268	528.23	22.96	0.51	-11.35	303.68	17.42	0.88	-2.08
V$LBX2.01	no	106	260	519.37	22.77	0.5	-11.41	295.46	17.18	0.88	-2.09
V$GATA6.01	no	175	237	488.51	22.09	0.49	-11.41	319.48	17.87	0.74	-4.64
V$GATA4.01	no	173	226	477.19	21.83	0.47	-11.53	308.36	17.55	0.73	-4.72
V$BRN2.04	no	128	307	588.92	24.25	0.52	-11.65	329.29	18.14	0.93	-1.26
V$LHX1.01	no	113	258	524.25	22.88	0.49	-11.66	292.59	17.1	0.88	-2.05
V$BRN4.02	no	115	299	579.89	24.06	0.52	-11.7	319.94	17.88	0.93	-1.2
V$HOXA4.01	no	143	336	628.8	25.05	0.53	-11.71	354.96	18.83	0.95	-1.03
V$SOX3.03	no	112	213	465.23	21.55	0.46	-11.73	259.34	16.1	0.82	-2.91
V$VSX1.01	no	138	341	636.48	25.2	0.54	-11.74	357.75	18.9	0.95	-0.91
V$HHEX.01	no	152	232	492.32	22.17	0.47	-11.76	291.38	17.06	0.8	-3.51
V$GATA2.01	no	174	228	487.67	22.07	0.47	-11.79	318.58	17.84	0.72	-5.11
V$SHOX2.01	no	123	317	609.08	24.66	0.52	-11.87	345.33	18.57	0.92	-1.55
O$LTATA.01	no	140	194	445.02	21.08	0.44	-11.93	251.93	15.87	0.77	-3.68
V$ALX4.01	no	129	317	611.22	24.7	0.52	-11.93	352.71	18.77	0.9	-1.93
V$SATB1.01	no	119	178	428.07	20.68	0.42	-12.12	224.05	14.96	0.79	-3.11
V$OCT1.03	no	133	303	599.17	24.46	0.51	-12.13	341.73	18.48	0.89	-2.12
V$HOXB4.01	no	114	309	608.36	24.64	0.51	-12.17	345.77	18.58	0.89	-2.01
V$NKX61.01	no	181	303	602.2	24.52	0.5	-12.22	353.93	18.8	0.86	-2.74
V$FHXB.01	no	149	252	533.48	23.08	0.47	-12.22	300.93	17.34	0.84	-2.85
V$CART1.02	no	119	323	633.51	25.14	0.51	-12.37	358.76	18.93	0.9	-1.92
V$LHX3.02	no	162	285	586.36	24.19	0.49	-12.48	319.53	17.87	0.89	-1.96
V$HNF6.01	no	159	223	502.43	22.4	0.44	-12.5	278.11	16.67	0.8	-3.34
V$HESX1.01	no	169	269	566.68	23.78	0.47	-12.54	323.59	17.98	0.83	-3.06
V$PHOX2B.01	no	121	314	633.52	25.14	0.5	-12.73	356.46	18.87	0.88	-2.28
V$NKX31.01	no	140	210	493.31	22.19	0.43	-12.79	294.77	17.16	0.71	-4.97
V$LHX3.01	no	142	272	580.32	24.07	0.47	-12.83	322.27	17.94	0.84	-2.83
V$HOXC4.01	no	105	307	633.81	25.15	0.48	-13.01	362.46	19.03	0.85	-2.94
V$LHX5.01	no	108	263	575.38	23.97	0.46	-13.06	322.48	17.95	0.82	-3.34
V$UNCX4.01	no	113	278	604.89	24.57	0.46	-13.32	343.34	18.52	0.81	-3.56
V$LMX1A.01	no	110	268	593.8	24.35	0.45	-13.4	330.15	18.16	0.81	-3.45
V$BRN3.03	no	144	261	587.69	24.22	0.44	-13.51	334.98	18.29	0.78	-4.07
V$LMX1B.02	no	107	254	578.6	24.03	0.44	-13.53	320.5	17.89	0.79	-3.74
V$NKX63.01	no	157	311	659.59	25.66	0.47	-13.61	373.8	19.32	0.83	-3.28
V$LHX3.03	no	104	268	603.64	24.55	0.44	-13.69	339.62	18.42	0.79	-3.92
V$ARID5A.01	no	139	324	680.53	26.06	0.48	-13.7	374.82	19.35	0.86	-2.65
O$PTATA.01	no	100	181	491.88	22.16	0.37	-14.05	238.85	15.45	0.76	-3.78
V$PROP1.01	no	112	289	646.21	25.4	0.45	-14.09	371.03	19.25	0.78	-4.29
V$OTP.01	no	101	269	618.63	24.85	0.43	-14.09	353.36	18.79	0.76	-4.52
O$PTATA.02	no	106	216	557.42	23.59	0.39	-14.49	264.66	16.26	0.82	-3.02
O$VTATA.01	no	145	262	648.89	25.45	0.4	-15.22	341.11	18.46	0.77	-4.31
O$SPT15.01	no	61	220	637.07	25.22	0.35	-16.56	277.15	16.64	0.79	-3.46

## Sheet: Table 7
Table S7: TFBS Enrichment by Matrix for NEtD Class II
TF Matrices	Prom. assoc. known	Nr. of Input Seq. with Match	Nr. of Matches in Input	Expected (genome)	Std.dev.	Over representation (genome)	Z-Score (genome)	Expected (promoters)	Std.dev.	Over representation (promoters)	Z-Score (promoters)
V$NRF1.01	yes	27	168	6.94	2.63	24.21	60.95	97.05	9.84	1.73	7.16
V$ZF5.02	yes	22	145	5.45	2.33	26.6	59.56	76.58	8.75	1.89	7.77
V$E2F3.01	yes	27	120	5.95	2.44	20.15	46.53	64.64	8.04	1.86	6.83
V$E2F2.01	yes	28	118	6.02	2.45	19.6	45.43	66.24	8.13	1.78	6.3
V$ZF5.01	yes	39	125	9.45	3.07	13.23	37.43	67.03	8.18	1.86	7.02
V$SP1.03	yes	43	136	11.43	3.38	11.89	36.69	91.25	9.55	1.49	4.63
V$SP1.02	yes	44	133	11.39	3.37	11.68	35.89	89.35	9.45	1.49	4.57
V$CTCF.01	yes	40	130	11.15	3.34	11.66	35.44	83.3	9.12	1.56	5.06
V$E2F1.01	yes	40	98	7.28	2.7	13.47	33.45	60.01	7.74	1.63	4.84
V$EGR1.02	yes	34	97	7.68	2.77	12.63	32.05	68.23	8.26	1.42	3.42
V$SP1.01	yes	50	160	20.28	4.5	7.89	30.92	112.23	10.59	1.43	4.47
V$HDBP1_2.01	yes	27	76	5.34	2.31	14.23	30.36	52.93	7.27	1.44	3.1
V$E2F6.01	yes	40	99	8.82	2.97	11.23	30.2	57.89	7.61	1.71	5.34
V$ZBED4.01	yes	36	95	8.98	3	10.57	28.53	63.92	7.99	1.49	3.83
V$GC.01	yes	55	160	23.57	4.85	6.79	28	105.44	10.26	1.52	5.27
V$E2F.03	yes	31	72	6	2.45	12	26.74	40.17	6.34	1.79	4.94
V$NRF1.02	yes	34	86	9.04	3.01	9.52	25.44	49.69	7.05	1.73	5.08
V$EGR1.03	yes	49	115	15.36	3.92	7.48	25.29	77.19	8.78	1.49	4.25
V$SP4.01	yes	41	93	10.67	3.27	8.71	25.05	64.04	8	1.45	3.56
O$BRE.01	yes	22	49	3.42	1.85	14.31	24.36	23.83	4.88	2.06	5.06
O$XCPE1.01	yes	42	98	12.71	3.56	7.71	23.79	67.04	8.18	1.46	3.72
V$MAZR.01	yes	57	137	23.51	4.85	5.83	23.31	88.84	9.42	1.54	5.06
V$ZBTB7.03	yes	60	166	32.59	5.71	5.09	23.29	113.9	10.66	1.46	4.84
V$ZF5.03	yes	29	56	4.92	2.22	11.38	22.8	38.5	6.2	1.45	2.74
V$E2F4.01	yes	36	74	8.49	2.91	8.71	22.31	50.48	7.1	1.47	3.24
V$HINFP.01	yes	32	66	7.03	2.65	9.39	22.06	41.86	6.47	1.58	3.65
V$EGR1.01	yes	38	84	11.41	3.38	7.36	21.35	57.89	7.61	1.45	3.37
V$KLF6.01	yes	44	100	16.69	4.08	5.99	20.27	74.43	8.62	1.34	2.91
V$EGR1.04	yes	38	93	14.97	3.87	6.21	20.04	83.99	9.16	1.11	0.93
V$E2F3.02	yes	29	61	7.22	2.69	8.45	19.83	41.45	6.44	1.47	2.96
V$NM23.01	yes	56	144	32.25	5.68	4.47	19.6	107.04	10.34	1.35	3.53
O$HMTE.01	yes	31	46	4.45	2.11	10.34	19.46	30.08	5.48	1.53	2.81
V$KLF7.01	yes	40	69	9.66	3.11	7.14	18.93	42.92	6.55	1.61	3.9
V$PLAGL1.01	yes	27	82	13.16	3.63	6.23	18.84	51.43	7.17	1.59	4.19
V$ZBED4.02	yes	41	105	20.32	4.51	5.17	18.68	73.44	8.57	1.43	3.63
V$WT1.01	yes	51	103	20.36	4.51	5.06	18.21	71.19	8.43	1.45	3.71
O$DMTE.01	yes	33	61	8.32	2.88	7.33	18.09	40.21	6.34	1.52	3.2
V$KKLF.01	yes	54	123	28.2	5.31	4.36	17.76	92.81	9.63	1.33	3.08
V$CTCF.04	yes	44	73	12.18	3.49	6	17.29	46.05	6.78	1.59	3.9
V$ZIC3.02	yes	45	74	12.58	3.55	5.88	17.18	42.42	6.51	1.74	4.77
V$ZNF219.01	yes	44	113	25.79	5.08	4.38	17.08	86.81	9.31	1.3	2.76
V$CTCFL.01	yes	41	68	11.21	3.35	6.06	16.81	42.27	6.5	1.61	3.88
V$CDE.01	yes	25	43	5.18	2.27	8.31	16.41	31.71	5.63	1.36	1.92
V$MAZ.01	yes	50	111	27.05	5.2	4.1	16.05	82.35	9.07	1.35	3.1
V$PLAG1.01	yes	42	98	22.13	4.7	4.43	16.03	76.26	8.73	1.29	2.43
V$E2F4_DP1.01	yes	26	45	6.62	2.57	6.79	14.72	23.78	4.88	1.89	4.25
V$WHN.01	yes	38	56	9.95	3.15	5.63	14.45	37.56	6.13	1.49	2.93
V$ZNF202.01	yes	31	81	19.04	4.36	4.25	14.09	54.58	7.39	1.48	3.51
V$NGFIC.01	yes	38	70	15.04	3.88	4.66	14.05	56.28	7.5	1.24	1.76
V$ZBP89.01	yes	41	87	21.87	4.68	3.98	13.82	68.87	8.29	1.26	2.13
V$SP2.01	yes	42	72	16.47	4.06	4.37	13.56	58.09	7.62	1.24	1.76
V$MAX.03	yes	29	51	9.73	3.12	5.24	13.07	35.58	5.96	1.43	2.5
V$NUDR.01	yes	33	52	10.54	3.25	4.93	12.61	32.63	5.71	1.59	3.3
V$CTCF.02	yes	35	51	10.41	3.23	4.9	12.42	44.86	6.7	1.14	0.84
V$ZNF300.01	yes	42	57	12.69	3.56	4.49	12.3	36.83	6.07	1.55	3.24
V$CTCF.03	yes	39	66	16.85	4.1	3.92	11.86	45.29	6.73	1.46	3
V$RREB1.01	no	41	102	33.56	5.79	3.04	11.73	62.74	7.92	1.63	4.9
V$GLIS2.01	yes	41	64	16.44	4.05	3.89	11.61	40.58	6.37	1.58	3.6
V$NRSE.01	yes	28	38	7.21	2.69	5.27	11.28	35.55	5.96	1.07	0.33
V$ZIC3.03	yes	35	54	13.08	3.62	4.13	11.17	36.37	6.03	1.48	2.84
V$HES1.01	yes	22	41	8.32	2.88	4.93	11.16	27.79	5.27	1.48	2.41
V$CKROX.01	yes	43	74	21.67	4.65	3.42	11.14	56.57	7.52	1.31	2.25
V$EBF1.01	yes	46	76	22.73	4.77	3.34	11.07	49.87	7.06	1.52	3.63
V$ZNF76_143.01	yes	40	57	14.47	3.8	3.94	11.05	40.69	6.38	1.4	2.48
V$E2F7.02	yes	40	63	17.17	4.14	3.67	10.94	52.09	7.21	1.21	1.44
V$MYCMAX.03	yes	28	47	11.28	3.36	4.17	10.49	33.18	5.76	1.42	2.31
V$ZNF263.01	yes	42	79	25.96	5.09	3.04	10.32	73.4	8.56	1.08	0.6
V$MZF1.03	yes	49	93	33.38	5.78	2.79	10.23	74.46	8.62	1.25	2.09
V$MZF1.01	yes	50	95	34.48	5.87	2.76	10.23	76.4	8.74	1.24	2.07
V$PLAG1.02	yes	48	79	26.22	5.12	3.01	10.21	58.42	7.64	1.35	2.63
V$ZFX.01	yes	33	54	14.9	3.86	3.62	10	36.53	6.04	1.48	2.81
V$GLIS3.01	yes	45	65	20.26	4.5	3.21	9.83	43.84	6.62	1.48	3.12
V$EGR3.01	yes	30	36	8.22	2.87	4.38	9.52	28.12	5.3	1.28	1.39
V$TCFAP2B.01	yes	28	63	21.03	4.59	3	9.04	58.59	7.65	1.08	0.51
V$TCFAP2A.02	yes	33	60	19.6	4.43	3.06	9.01	42.86	6.54	1.4	2.54
V$NMYC.02	yes	21	39	10.01	3.16	3.9	9.01	26	5.1	1.5	2.45
V$ZFP57.01	yes	37	47	13.58	3.68	3.46	8.94	34.96	5.91	1.34	1.95
V$SPDEF.01	yes	29	41	11.42	3.38	3.59	8.61	31.66	5.63	1.29	1.57
V$ZNF263.02	yes	33	53	17.33	4.16	3.06	8.45	42.19	6.49	1.26	1.59
V$KLF7.02	yes	23	35	9.16	3.03	3.82	8.38	30.99	5.57	1.13	0.63
V$MIZ1.01	yes	32	49	15.82	3.98	3.1	8.22	36	6	1.36	2.08
V$ELF1.01	yes	33	45	13.94	3.73	3.23	8.18	37.05	6.08	1.21	1.23
V$MYOD.01	no	33	46	14.44	3.8	3.19	8.18	28.53	5.34	1.61	3.18
V$AP2.01	yes	24	37	10.3	3.21	3.59	8.16	29.66	5.45	1.25	1.26
V$EGR2.01	yes	41	55	19.14	4.37	2.87	8.08	47.01	6.85	1.17	1.09
V$ETV5.01	yes	25	44	13.81	3.72	3.19	7.99	36.69	6.06	1.2	1.13
V$PAX5.02	yes	26	32	8.4	2.9	3.81	7.97	21.27	4.61	1.5	2.22
V$PAX5.01	yes	39	52	17.88	4.23	2.91	7.95	40.15	6.33	1.3	1.79
V$KLF2.01	no	45	68	26.57	5.15	2.56	7.94	48.93	6.99	1.39	2.65
V$NFKAPPAB.01	no	34	51	17.5	4.18	2.91	7.89	30.41	5.51	1.68	3.64
V$DMP1.02	yes	31	37	10.74	3.28	3.44	7.86	25.3	5.03	1.46	2.23
V$GCM1.02	yes	36	55	19.65	4.43	2.8	7.86	40.68	6.38	1.35	2.17
V$TCFAP2E.01	yes	24	46	15.1	3.89	3.05	7.82	40.81	6.39	1.13	0.73
V$ETV4.01	yes	22	34	9.61	3.1	3.54	7.71	34.88	5.9	0.97	-0.23
V$ELK4.01	yes	28	44	14.34	3.79	3.07	7.7	41.58	6.45	1.06	0.3
V$TCFAP2C.02	yes	24	35	10.23	3.2	3.42	7.59	24.39	4.94	1.43	2.05
V$ETV1.01	yes	29	48	16.69	4.08	2.88	7.54	39.48	6.28	1.22	1.28
V$HEN1.02	yes	18	33	9.55	3.09	3.46	7.43	22.52	4.74	1.47	2.1
V$GC_SBE.01	yes	31	40	13.02	3.61	3.07	7.34	30.77	5.55	1.3	1.57
V$GABPA.02	yes	32	54	20.49	4.53	2.64	7.29	47.27	6.87	1.14	0.91
V$ELK1.01	no	35	58	22.74	4.77	2.55	7.29	44.54	6.67	1.3	1.94
V$CREL.01	no	46	61	24.62	4.96	2.48	7.23	34.01	5.83	1.79	4.54
V$GAGA.01	no	18	82	37.34	6.11	2.2	7.23	48.83	6.99	1.68	4.68
V$SP4.02	yes	18	21	4.76	2.18	4.41	7.21	11.64	3.41	1.8	2.6
V$AHRARNT.02	yes	27	35	10.88	3.3	3.22	7.16	26.68	5.16	1.31	1.51
V$SALL2.01	no	47	62	25.47	5.05	2.43	7.14	49.95	7.07	1.24	1.63
V$TCFAP2A.01	yes	21	44	15.49	3.94	2.84	7.12	38.16	6.18	1.15	0.86
V$NRF2.01	no	42	62	25.83	5.08	2.4	7.02	48.21	6.94	1.29	1.91
V$AP4.01	yes	23	37	12.19	3.49	3.04	6.97	24.45	4.94	1.51	2.44
V$PRDM5.01	yes	32	52	20.32	4.51	2.56	6.92	41.66	6.45	1.25	1.52
V$HAS.01	yes	25	35	11.48	3.39	3.05	6.8	25.81	5.08	1.36	1.71
V$CREB.02	yes	26	34	11	3.32	3.09	6.79	25.95	5.09	1.31	1.48
V$AP2.02	yes	27	35	11.89	3.45	2.94	6.56	29.43	5.42	1.19	0.93
V$SPI1.02	no	45	68	31.41	5.6	2.17	6.44	47.24	6.87	1.44	2.95
V$NFKAPPAB50.01	yes	21	39	14.35	3.79	2.72	6.37	32.39	5.69	1.2	1.07
V$USF.03	yes	22	43	16.6	4.07	2.59	6.36	33.32	5.77	1.29	1.59
V$EHF.01	yes	23	39	14.61	3.82	2.67	6.25	34.6	5.88	1.13	0.66
V$BHLHB2.02	no	20	44	17.46	4.18	2.52	6.23	30.33	5.51	1.45	2.39
V$ZBTB3.01	no	39	50	21.48	4.63	2.33	6.05	37.15	6.09	1.35	2.03
V$ELK1.03	yes	21	34	12.3	3.51	2.77	6.05	30.46	5.52	1.12	0.55
V$OLF1.02	yes	37	49	20.98	4.58	2.34	6.01	44.78	6.69	1.09	0.56
V$E2F1_DP2.01	yes	22	29	9.76	3.12	2.97	6	27.54	5.25	1.05	0.18
V$E2F4_DP2.01	yes	25	34	12.4	3.52	2.74	5.99	29.11	5.39	1.17	0.81
V$HRE.01	no	23	36	13.75	3.71	2.62	5.87	27.37	5.23	1.32	1.55
V$NXF_ARNT.01	yes	19	23	7	2.65	3.29	5.86	19.42	4.41	1.18	0.7
V$RB_E2F1_DP1.01	no	15	36	13.92	3.73	2.59	5.78	26.83	5.18	1.34	1.67
V$HELT.01	yes	23	32	11.77	3.43	2.72	5.75	32.25	5.68	0.99	-0.13
V$HEN1.01	yes	16	29	10.21	3.19	2.84	5.73	21.34	4.62	1.36	1.55
V$HIF1.01	yes	22	30	10.76	3.28	2.79	5.71	22.04	4.69	1.36	1.59
V$CMYC.01	yes	20	38	15.25	3.9	2.49	5.7	30.71	5.54	1.24	1.23
V$ELK1.02	yes	22	35	13.53	3.68	2.59	5.7	34.92	5.91	1	-0.07
V$VDR_RXR.06	no	31	44	18.82	4.34	2.34	5.69	24.06	4.9	1.83	3.96
V$ATF6.02	yes	22	31	11.46	3.38	2.71	5.63	24.03	4.9	1.29	1.32
V$IR2_NGRE.01	yes	23	36	14.26	3.78	2.52	5.62	30.67	5.54	1.17	0.87
V$MYOGENIN.02	no	21	34	13.16	3.63	2.58	5.61	23.61	4.86	1.44	2.04
V$INSM1.01	no	45	64	31.9	5.65	2.01	5.6	57.08	7.55	1.12	0.85
V$GABP.01	no	43	64	31.91	5.65	2.01	5.59	59.05	7.68	1.08	0.58
V$ETV6.01	no	31	43	18.49	4.3	2.33	5.58	34.7	5.89	1.24	1.32
V$ZKSCAN3.01	yes	28	40	16.77	4.09	2.39	5.55	36.34	6.03	1.1	0.52
V$EKLF.01	no	38	45	19.84	4.45	2.27	5.54	33.89	5.82	1.33	1.82
V$CTCF.05	no	29	42	18.4	4.29	2.28	5.39	35.72	5.98	1.18	0.97
V$NFKAPPAB65.01	no	42	57	27.97	5.29	2.04	5.39	35.09	5.92	1.62	3.61
V$NFKAPPAB.02	no	35	54	26.07	5.11	2.07	5.37	34.88	5.9	1.55	3.15
V$AHRARNT.03	yes	24	28	10.33	3.21	2.71	5.34	29.81	5.46	0.94	-0.42
V$CMYC.02	yes	19	27	9.86	3.14	2.74	5.3	22.56	4.75	1.2	0.83
V$PAX5.03	no	20	32	12.69	3.56	2.52	5.28	23.63	4.86	1.35	1.62
V$HIF1.02	yes	18	28	10.45	3.23	2.68	5.27	21.5	4.64	1.3	1.29
V$TCFCP2L1.01	no	30	35	14.47	3.8	2.42	5.26	27.41	5.23	1.28	1.35
V$MTF-1.01	yes	15	25	8.9	2.98	2.81	5.23	19.54	4.42	1.28	1.12
V$PLU1_JARID1B.01	no	25	32	12.86	3.59	2.49	5.2	21.07	4.59	1.52	2.27
V$HIVEP1.01	no	36	51	25.02	5	2.04	5.1	34.66	5.89	1.47	2.69
V$XBP1.01	no	26	34	14.37	3.79	2.37	5.05	24.24	4.92	1.4	1.88
V$NFKAPPAB65.02	no	26	36	15.67	3.96	2.3	5.01	21.52	4.64	1.67	3.01
V$ZIC2.01	no	32	44	20.72	4.55	2.12	5	35.88	5.99	1.23	1.27
V$BKLF.01	no	33	39	17.78	4.22	2.19	4.91	34.93	5.91	1.12	0.6
V$PURALPHA.01	yes	20	25	9.42	3.07	2.65	4.91	20.47	4.52	1.22	0.89
V$ETV3.01	yes	23	36	16.02	4	2.25	4.87	36.86	6.07	0.98	-0.22
V$GCM1.03	no	51	85	50.43	7.1	1.69	4.8	60.79	7.79	1.4	3.04
V$DMP1.01	no	24	33	14.46	3.8	2.28	4.74	23.95	4.89	1.38	1.75
V$CHREBP_MLX.01	yes	19	26	10.31	3.21	2.52	4.73	24.66	4.97	1.05	0.17
V$MYF5.01	yes	21	29	12.11	3.48	2.39	4.71	25.75	5.07	1.13	0.54
V$HRE.02	no	19	32	13.93	3.73	2.3	4.71	25	5	1.28	1.3
V$GMEB2.01	no	23	31	13.51	3.68	2.29	4.62	24.32	4.93	1.27	1.25
V$ATF6.01	yes	21	27	11.16	3.34	2.42	4.59	25	5	1.08	0.3
V$TCFAP2C.01	yes	19	27	11.19	3.34	2.41	4.58	25.41	5.04	1.06	0.22
V$GABPA.01	no	23	37	17.44	4.18	2.12	4.57	34.58	5.88	1.07	0.33
V$CETS1P54.01	no	29	49	25.45	5.04	1.93	4.57	43.03	6.56	1.14	0.83
V$PLAGL1.02	no	34	44	22.16	4.71	1.99	4.53	37.84	6.15	1.16	0.92
V$NRSF.01	no	23	26	10.81	3.29	2.4	4.47	18.02	4.24	1.44	1.76
V$ELK3.01	yes	22	33	15.33	3.91	2.15	4.39	35.84	5.99	0.92	-0.56
V$CP2.01	no	28	33	15.38	3.92	2.15	4.37	25.12	5.01	1.31	1.47
V$FLI.01	no	24	40	20.18	4.49	1.98	4.3	37.83	6.15	1.06	0.27
V$GLI3.02	no	26	35	16.91	4.11	2.07	4.28	30.71	5.54	1.14	0.68
V$ZID.01	no	25	29	13.26	3.64	2.19	4.18	19.17	4.38	1.51	2.13
V$GKLF.03	no	14	18	6.7	2.59	2.69	4.18	11.4	3.38	1.58	1.81
V$NMYC.01	no	16	33	15.93	3.99	2.07	4.15	30.98	5.56	1.07	0.27
V$CREB3L2.01	no	20	27	12.16	3.49	2.22	4.11	22.21	4.71	1.22	0.91
V$IR1_NGRE.01	no	25	37	18.77	4.33	1.97	4.09	29.19	5.4	1.27	1.35
V$PAX9.02	yes	15	20	7.99	2.83	2.5	4.07	17.59	4.19	1.14	0.46
V$VMYB.03	no	30	41	21.65	4.65	1.89	4.05	39.36	6.27	1.04	0.18
V$ASCL2.01	no	21	28	13.03	3.61	2.15	4.01	25.48	5.05	1.1	0.4
V$ZBTB7.01	no	24	36	18.38	4.29	1.96	4	31.31	5.59	1.15	0.75
V$TAL1_E2A.02	no	25	30	14.44	3.8	2.08	3.96	24.98	5	1.2	0.9
V$OLIG2.01	no	17	26	11.91	3.45	2.18	3.94	23.13	4.81	1.12	0.49
V$ZBED1.01	no	18	24	10.64	3.26	2.26	3.94	17.54	4.19	1.37	1.42
V$E2F1_DP1.01	no	20	29	13.85	3.72	2.09	3.94	26.01	5.1	1.11	0.49
V$ROAZ.01	no	24	35	17.93	4.23	1.95	3.91	35.58	5.96	0.98	-0.18
V$GCM1.01	no	42	54	31.74	5.63	1.7	3.86	48.63	6.97	1.11	0.7
V$ELF4.01	no	22	34	17.43	4.17	1.95	3.85	31.59	5.62	1.08	0.34
V$ETV1.02	no	40	60	36.35	6.03	1.65	3.84	49.98	7.07	1.2	1.35
V$VMYB.05	no	31	40	21.72	4.66	1.84	3.81	39.04	6.25	1.02	0.07
V$GLI3.01	no	17	22	9.81	3.13	2.24	3.73	16.52	4.06	1.33	1.22
V$E2F.02	no	28	42	23.48	4.85	1.79	3.72	33.26	5.77	1.26	1.43
V$BHLHB2.01	no	14	33	17.15	4.14	1.92	3.71	26.27	5.12	1.26	1.22
V$ZNF35.01	no	27	33	17.15	4.14	1.92	3.71	28.21	5.31	1.17	0.81
V$ETS1.01	no	31	45	25.83	5.08	1.74	3.67	43.41	6.59	1.04	0.16
V$USF.01	no	13	30	15.34	3.92	1.96	3.62	26.14	5.11	1.15	0.66
V$SMAD4.01	no	26	34	18.24	4.27	1.86	3.58	24.81	4.98	1.37	1.74
V$TCFE2A.03	no	19	26	12.74	3.57	2.04	3.58	24.93	4.99	1.04	0.11
V$EKLF.02	no	24	29	14.77	3.84	1.96	3.57	24.95	4.99	1.16	0.71
V$CLOCK_BMAL1.01	no	14	29	14.89	3.86	1.95	3.53	25.1	5.01	1.16	0.68
V$ETV3.02	no	29	43	24.91	4.99	1.73	3.53	40.9	6.39	1.05	0.25
V$HRE.03	no	18	23	10.98	3.31	2.09	3.48	19.45	4.41	1.18	0.69
V$GLI2.01	no	17	22	10.34	3.22	2.13	3.47	17.05	4.13	1.29	1.08
V$P53.02	no	26	34	18.61	4.31	1.83	3.45	22.86	4.78	1.49	2.22
V$MNT.01	no	21	36	20.23	4.5	1.78	3.4	29.73	5.45	1.21	1.06
V$USF.02	no	12	31	16.65	4.08	1.86	3.39	25.98	5.1	1.19	0.89
V$ZIC2.02	no	27	34	18.86	4.34	1.8	3.37	36.86	6.07	0.92	-0.55
V$GLI1.02	no	21	28	14.67	3.83	1.91	3.35	24.7	4.97	1.13	0.56
V$PAX9.01	yes	15	17	7.39	2.72	2.3	3.35	20.94	4.58	0.81	-0.97
V$SPZ1.01	no	37	45	27.24	5.22	1.65	3.31	46.13	6.79	0.98	-0.24
V$EGR2.02	yes	20	27	14.12	3.76	1.91	3.3	29.56	5.44	0.91	-0.56
V$CARF.01	no	30	34	19.2	4.38	1.77	3.26	28.08	5.3	1.21	1.02
V$PEA3.01	no	47	73	49.73	7.05	1.47	3.23	56.2	7.49	1.3	2.18
V$ZEB1.01	no	19	21	10.25	3.2	2.05	3.2	17.43	4.17	1.21	0.74
V$TR2_TR4.01	no	33	46	28.52	5.34	1.61	3.18	34.5	5.87	1.33	1.87
V$E2F7.01	no	26	34	19.5	4.41	1.74	3.17	29.18	5.4	1.17	0.8
V$SZF1.01	no	19	21	10.35	3.22	2.03	3.16	16.68	4.08	1.26	0.94
V$MYOGENIN.03	no	25	32	18.08	4.25	1.77	3.16	28.53	5.34	1.12	0.56
V$GLIS1.01	yes	20	21	10.5	3.24	2	3.09	23.77	4.87	0.88	-0.67
V$ZIC1.01	no	24	30	16.95	4.12	1.77	3.05	30.66	5.54	0.98	-0.21
V$RAR_RXR.01	no	35	43	26.85	5.18	1.6	3.02	33.57	5.79	1.28	1.54
V$DEC1.02	no	15	33	19.33	4.4	1.71	3	30.07	5.48	1.1	0.44
V$ERG.01	no	20	36	21.56	4.64	1.67	3	39.2	6.26	0.92	-0.59
V$TAXCREB.02	no	29	32	18.63	4.32	1.72	2.98	28.84	5.37	1.11	0.5
V$VDR_RXR.05	no	29	32	18.64	4.32	1.72	2.98	30.47	5.52	1.05	0.19
V$ELF2.01	no	37	56	37.32	6.11	1.5	2.98	53.5	7.31	1.05	0.27
V$ARNT.01	no	16	32	18.63	4.32	1.72	2.98	29.45	5.43	1.09	0.38
V$VMAF.01	no	21	24	12.97	3.6	1.85	2.92	16.73	4.09	1.43	1.66
V$AP4.02	no	21	27	15.21	3.9	1.78	2.9	23.62	4.86	1.14	0.59
V$OLF1.01	no	27	33	19.73	4.44	1.67	2.87	35.14	5.93	0.94	-0.45
V$CREB3.01	no	13	23	12.44	3.53	1.85	2.85	18.6	4.31	1.24	0.9
V$NACA1.01	no	37	42	26.74	5.17	1.57	2.85	37.51	6.12	1.12	0.65
V$MAX.01	no	11	27	15.33	3.91	1.76	2.85	24.52	4.95	1.1	0.4
V$USF.04	no	31	37	22.97	4.79	1.61	2.82	30.98	5.56	1.19	0.99
V$ZIC3.01	no	27	35	21.57	4.64	1.62	2.78	39.07	6.25	0.9	-0.73
V$ATOH1.01	no	29	37	23.2	4.82	1.59	2.76	31.31	5.59	1.18	0.93
V$MIZF.01	no	15	15	7.14	2.67	2.1	2.75	14.11	3.76	1.06	0.1
V$GABPB1.01	no	22	28	16.46	4.06	1.7	2.72	31.38	5.6	0.89	-0.69
V$ATF1.01	no	17	35	21.84	4.67	1.6	2.71	27.7	5.26	1.26	1.29
V$PAX3.01	yes	17	20	10.73	3.28	1.86	2.68	21.62	4.65	0.92	-0.46
V$TIEG.01	no	25	32	19.89	4.46	1.61	2.6	34.58	5.88	0.93	-0.52
V$NEUROD1.01	no	27	38	24.73	4.97	1.54	2.57	32.74	5.72	1.16	0.83
V$MYOD.02	no	26	31	19.28	4.39	1.61	2.56	31.05	5.57	1	-0.1
V$SPI1.04	no	47	66	48.02	6.93	1.37	2.52	56.9	7.54	1.16	1.14
V$CREB1.01	no	12	15	7.58	2.75	1.98	2.51	14.72	3.84	1.02	-0.06
V$AHRARNT.01	yes	16	18	9.73	3.12	1.85	2.49	19.66	4.43	0.92	-0.49
V$MZF1.02	no	48	63	45.93	6.77	1.37	2.45	56.14	7.49	1.12	0.85
V$HIC1.02	no	22	27	16.58	4.07	1.63	2.44	20.92	4.57	1.29	1.22
V$SPIC.01	no	47	73	54.56	7.38	1.34	2.43	51.66	7.18	1.41	2.9
V$SMAD.01	no	27	33	21.34	4.62	1.55	2.42	24.12	4.91	1.37	1.71
V$SREBP.02	no	27	30	18.98	4.36	1.58	2.41	25.38	5.04	1.18	0.82
V$SMAD3.02	no	23	25	15.23	3.9	1.64	2.38	19.49	4.41	1.28	1.14
V$KLF12.01	no	30	34	22.27	4.72	1.53	2.38	33.14	5.76	1.03	0.06
V$NF1.02	no	18	26	16.03	4	1.62	2.36	18.26	4.27	1.42	1.7
V$THRB.01	no	19	33	21.69	4.66	1.52	2.32	30.67	5.54	1.08	0.33
V$THRB.03	no	21	32	20.88	4.57	1.53	2.32	24.89	4.99	1.29	1.33
O$INR_DPE.01	yes	15	16	8.69	2.95	1.84	2.31	19.57	4.42	0.82	-0.92
V$MAFA.01	no	20	23	13.92	3.73	1.65	2.3	24.53	4.95	0.94	-0.41
V$NF1.04	no	22	34	22.7	4.76	1.5	2.27	28	5.29	1.21	1.04
V$BATF3.01	no	24	26	16.32	4.04	1.59	2.27	16.89	4.11	1.54	2.09
V$TR4.02	no	35	45	31.81	5.64	1.41	2.25	33.24	5.76	1.35	1.95
V$ER.03	no	16	20	11.95	3.46	1.67	2.19	18.25	4.27	1.1	0.29
V$E2F.01	no	39	54	39.77	6.3	1.36	2.18	45.52	6.74	1.19	1.18
V$ELF5.01	no	39	61	45.82	6.77	1.33	2.17	47.44	6.89	1.29	1.9
V$MARE.02	no	21	22	13.54	3.68	1.62	2.16	20.49	4.53	1.07	0.22
V$ESRRA.02	no	17	20	12.04	3.47	1.66	2.15	16.56	4.07	1.21	0.72
V$IRF4.03	no	19	22	13.67	3.7	1.61	2.12	14.74	3.84	1.49	1.76
O$ZSCAN4.01	no	24	25	16.06	4.01	1.56	2.11	21.66	4.65	1.15	0.61
V$ATF.01	yes	16	18	10.68	3.27	1.69	2.09	24.79	4.98	0.73	-1.46
V$LXRE.02	no	29	35	24.28	4.93	1.44	2.08	23.89	4.89	1.46	2.17
V$PBX3.01	no	30	38	26.76	5.17	1.42	2.08	33.44	5.78	1.14	0.7
V$MAX.02	no	14	30	20.2	4.49	1.49	2.07	27.93	5.28	1.07	0.3
V$NRSF.02	no	21	24	15.89	3.99	1.51	1.91	23.09	4.8	1.04	0.09
V$TWIST.01	no	18	24	15.93	3.99	1.51	1.9	17.84	4.22	1.35	1.34
V$ZBTB7.02	no	19	23	15.13	3.89	1.52	1.89	18.48	4.3	1.24	0.94
V$TBX20.02	no	26	29	20.16	4.49	1.44	1.86	19.52	4.42	1.49	2.03
V$HNF4.01	no	32	42	31.2	5.58	1.35	1.84	33.93	5.82	1.24	1.3
V$TAXCREB.01	no	10	13	7.48	2.74	1.74	1.83	13.92	3.73	0.93	-0.38
V$VMYB.02	no	27	32	22.83	4.78	1.4	1.81	37.99	6.16	0.84	-1.05
V$GRHL1.01	no	24	38	27.92	5.28	1.36	1.81	34.83	5.9	1.09	0.45
V$SMAD3.01	no	22	23	15.46	3.93	1.49	1.79	20.79	4.56	1.11	0.38
V$DEC1.01	no	13	20	13.03	3.61	1.54	1.79	18.31	4.28	1.09	0.28
V$RBPJK.01	no	36	45	34.13	5.84	1.32	1.78	38.64	6.21	1.16	0.94
V$MEL1.03	no	27	32	23.1	4.81	1.39	1.75	23.64	4.86	1.35	1.62
V$HAND2_E12.01	no	20	23	15.62	3.95	1.47	1.74	24.83	4.98	0.93	-0.47
V$ZNF143.01	no	22	23	15.69	3.96	1.47	1.72	24.81	4.98	0.93	-0.46
V$AML1.01	no	21	24	16.5	4.06	1.45	1.72	17.14	4.14	1.4	1.54
V$TCFE2A.01	no	14	14	8.53	2.92	1.64	1.7	9.83	3.13	1.42	1.17
V$DICE.01	no	28	36	26.75	5.17	1.35	1.69	31.33	5.6	1.15	0.75
V$MASH1.01	no	24	27	19.2	4.38	1.41	1.67	27.64	5.26	0.98	-0.22
V$TLX1.01	no	22	23	16.03	4	1.43	1.62	28.4	5.33	0.81	-1.11
V$MYCMAX.01	no	14	23	16.03	4	1.44	1.62	21.14	4.6	1.09	0.3
V$DEC2.01	no	19	32	23.77	4.87	1.35	1.59	32.52	5.7	0.98	-0.18
V$NRSF.03	no	22	24	16.95	4.12	1.42	1.59	27.04	5.2	0.89	-0.68
V$STAT3.02	no	28	37	28.13	5.3	1.32	1.58	37.62	6.13	0.98	-0.18
V$XBOX.01	yes	15	18	12.01	3.47	1.5	1.58	24.19	4.92	0.74	-1.36
V$ZBED1.02	no	11	21	14.48	3.81	1.45	1.58	19.13	4.37	1.1	0.31
V$MOK2.01	no	31	34	25.57	5.06	1.33	1.57	33.25	5.76	1.02	0.04
V$TH1E47.01	no	25	28	20.54	4.53	1.36	1.54	21.52	4.64	1.3	1.29
V$ESRRG.01	no	20	24	17.21	4.15	1.39	1.52	23.86	4.88	1.01	-0.07
V$PPARG.02	no	33	41	31.92	5.65	1.28	1.52	35.86	5.99	1.14	0.77
V$E47.01	no	16	19	13.03	3.61	1.46	1.51	20.72	4.55	0.92	-0.49
V$USF1.02	no	20	27	19.77	4.45	1.37	1.51	26.64	5.16	1.01	-0.03
V$IRF5.01	no	15	16	10.69	3.27	1.5	1.47	11.48	3.39	1.39	1.19
V$NRL.01	no	6	7	3.69	1.92	1.9	1.47	3.67	1.92	1.91	1.48
V$ESR2.01	no	15	16	10.77	3.28	1.49	1.44	13.69	3.7	1.17	0.49
V$CREB.03	no	22	26	19.35	4.4	1.34	1.4	26.64	5.16	0.98	-0.22
V$VDR_RXR.01	no	17	21	15.05	3.88	1.4	1.4	23.59	4.86	0.89	-0.64
V$ELF3.01	no	44	60	49.77	7.05	1.21	1.38	50.36	7.09	1.19	1.29
V$HNF4A.02	no	20	20	14.36	3.79	1.39	1.36	12.32	3.51	1.62	2.05
V$TAL1_E2A.01	no	15	17	11.83	3.44	1.44	1.36	16.15	4.02	1.05	0.09
V$IRF6.01	no	12	13	8.55	2.92	1.52	1.35	10.52	3.24	1.24	0.61
V$GLI1.01	no	17	20	14.55	3.81	1.37	1.3	19.55	4.42	1.02	-0.01
V$BNC.01	no	21	23	17.3	4.16	1.33	1.25	23.03	4.8	1	-0.11
V$JUNDM2.01	no	13	28	21.68	4.66	1.29	1.25	24.7	4.97	1.13	0.56
V$STAT1.01	no	29	45	36.89	6.07	1.22	1.25	42.7	6.53	1.05	0.28
V$PROX1.01	no	24	31	24.34	4.93	1.27	1.25	25.24	5.02	1.23	1.05
V$COUP.01	no	24	28	21.71	4.66	1.29	1.24	26.75	5.17	1.05	0.15
V$ZBRK1.01	no	15	17	12.22	3.5	1.39	1.22	16.48	4.06	1.03	0
V$ATF.02	no	25	30	23.67	4.86	1.27	1.2	31.46	5.61	0.95	-0.35
V$RFX4.03	no	23	28	21.87	4.68	1.28	1.2	29.56	5.44	0.95	-0.38
V$TCF12.01	no	14	15	10.7	3.27	1.4	1.16	16.47	4.06	0.91	-0.48
V$HES1.02	no	7	10	6.56	2.56	1.52	1.15	10.34	3.22	0.97	-0.26
V$MTF-1.02	no	16	17	12.54	3.54	1.36	1.12	17.08	4.13	1	-0.14
V$THR.01	no	12	13	9.15	3.02	1.42	1.11	9.14	3.02	1.42	1.11
V$P53.01	no	14	20	15.21	3.9	1.31	1.1	19.1	4.37	1.05	0.09
V$EOMES.02	no	21	23	17.87	4.23	1.29	1.1	23.02	4.8	1	-0.11
V$HIC1.01	no	23	24	18.9	4.35	1.27	1.06	22.38	4.73	1.07	0.24
V$SPI1.03	no	38	53	45.38	6.73	1.17	1.06	47.34	6.88	1.12	0.75
V$PTF1.01	no	28	32	26.31	5.13	1.22	1.01	29.91	5.47	1.07	0.29
V$E4F.01	no	28	34	28.19	5.31	1.21	1	32.5	5.7	1.05	0.18
V$PDEF.01	no	18	20	15.58	3.95	1.28	0.99	18.15	4.26	1.1	0.32
V$LACTOFERRIN.01	no	23	29	23.8	4.88	1.22	0.96	29.05	5.39	1	-0.1
V$RAR_RXR.03	no	16	16	12.19	3.49	1.31	0.95	12.84	3.58	1.25	0.74
V$GATA1.02	no	4	4	2.15	1.46	1.86	0.92	1.74	1.32	2.29	1.33
V$ESRRA.05	no	28	33	27.65	5.26	1.19	0.92	31.32	5.6	1.05	0.21
V$TGIF1.01	no	29	34	28.73	5.36	1.18	0.89	28.21	5.31	1.21	1
V$VDR_RXR.03	no	23	29	24.2	4.92	1.2	0.88	25.98	5.1	1.12	0.49
V$MYCMAX.02	no	14	29	24.19	4.92	1.2	0.88	30.21	5.5	0.96	-0.31
V$AREB6.04	no	35	41	35.27	5.94	1.16	0.88	34.13	5.84	1.2	1.09
V$SCRT2.01	no	14	15	11.57	3.4	1.3	0.86	16.98	4.12	0.88	-0.6
V$NF1.01	no	20	27	22.44	4.74	1.2	0.86	21.05	4.59	1.28	1.19
V$ARNTL.01	no	29	36	30.81	5.55	1.17	0.85	33.31	5.77	1.08	0.38
V$HPF1.01	no	29	38	32.63	5.71	1.16	0.85	34.3	5.86	1.11	0.55
V$AHR.01	no	11	11	8.07	2.84	1.36	0.85	11.8	3.44	0.93	-0.38
V$VMYB.04	no	28	34	28.98	5.38	1.17	0.84	38.12	6.17	0.89	-0.75
V$P53.07	no	11	21	17.27	4.16	1.22	0.78	15.74	3.97	1.33	1.2
V$TGIF2LX.01	no	26	31	26.54	5.15	1.17	0.77	29.82	5.46	1.04	0.12
V$RORA.02	no	19	22	18.24	4.27	1.21	0.76	28.75	5.36	0.77	-1.35
V$PAX1.01	no	12	13	10.14	3.18	1.28	0.74	11.25	3.35	1.16	0.37
V$STAT3.01	no	24	42	37.05	6.09	1.13	0.73	40.75	6.38	1.03	0.12
V$PPAR_RXR.02	no	28	33	28.64	5.35	1.15	0.72	26.71	5.17	1.24	1.12
V$LYF1.01	no	8	9	6.68	2.58	1.35	0.71	7.93	2.82	1.13	0.2
V$MYBL1.02	no	32	38	33.56	5.79	1.13	0.68	38.43	6.2	0.99	-0.15
V$ZNF354C.01	no	16	16	13.07	3.61	1.22	0.67	14.65	3.83	1.09	0.22
V$PTX1.01	no	16	23	19.63	4.43	1.17	0.65	16.74	4.09	1.37	1.41
V$TEF1.01	no	40	51	46.08	6.79	1.11	0.65	40.1	6.33	1.27	1.64
V$HNF4G.01	no	9	12	9.65	3.11	1.24	0.6	9.24	3.04	1.3	0.74
V$TR2.01	no	22	25	21.74	4.66	1.15	0.59	22.44	4.74	1.11	0.43
V$SRF.05	no	30	38	34.1	5.84	1.11	0.58	36.08	6.01	1.05	0.24
V$CLEAR.01	no	9	17	14.32	3.78	1.19	0.58	15.32	3.91	1.11	0.3
V$SREBP.01	no	16	17	14.41	3.8	1.18	0.55	14.09	3.75	1.21	0.64
V$PKNOX2.01	no	22	27	23.8	4.88	1.13	0.55	24.65	4.96	1.1	0.37
V$TCF21.01	no	21	45	40.96	6.4	1.1	0.55	40.77	6.38	1.1	0.58
V$HNF4A.01	no	16	17	14.43	3.8	1.18	0.55	12.49	3.53	1.36	1.13
V$MOK2.02	no	34	40	36.28	6.02	1.1	0.54	44.99	6.71	0.89	-0.82
V$ERR.01	no	20	24	21.23	4.61	1.13	0.49	22.3	4.72	1.08	0.25
V$AREB6.02	no	14	16	13.87	3.72	1.15	0.44	12.74	3.57	1.26	0.77
V$SIX.01	no	23	25	22.44	4.74	1.11	0.44	25.81	5.08	0.97	-0.26
V$PAX6.04	no	34	41	38.31	6.19	1.07	0.35	38.06	6.17	1.08	0.4
V$NR2F6.01	no	28	32	29.59	5.44	1.08	0.35	38.52	6.2	0.83	-1.13
V$PREB.01	no	26	27	24.78	4.98	1.09	0.35	25	5	1.08	0.3
V$IK1.01	no	26	32	29.64	5.44	1.08	0.34	29.9	5.47	1.07	0.29
V$MEIS1.01	no	26	30	27.8	5.27	1.08	0.32	29.31	5.41	1.02	0.04
V$MYOGENIN.01	no	11	11	9.62	3.1	1.14	0.28	8.45	2.91	1.3	0.7
V$NFY.05	no	35	42	39.74	6.3	1.06	0.28	37.35	6.11	1.12	0.68
V$AREB6.01	no	21	23	21.19	4.6	1.09	0.28	24.09	4.91	0.95	-0.32
V$HNF4.02	no	19	23	21.21	4.6	1.08	0.28	21.83	4.67	1.05	0.14
V$HNF4.03	no	21	24	22.21	4.71	1.08	0.27	26.88	5.18	0.89	-0.65
V$SPI1.05	no	41	57	54.69	7.39	1.04	0.24	54.84	7.4	1.04	0.22
V$CREB1.02	no	23	25	23.35	4.83	1.07	0.24	22.79	4.77	1.1	0.36
V$IK3.01	no	32	42	40.07	6.33	1.05	0.23	40.17	6.34	1.05	0.21
V$MARE.03	no	18	25	23.4	4.84	1.07	0.23	22.54	4.75	1.11	0.41
V$NFY.02	no	40	50	47.94	6.92	1.04	0.23	43.95	6.63	1.14	0.84
V$MARE.01	no	9	9	7.89	2.81	1.14	0.22	9.5	3.08	0.95	-0.32
V$ARE.03	no	30	41	39.18	6.26	1.05	0.21	38.11	6.17	1.08	0.39
V$GRE.02	no	26	34	32.37	5.69	1.05	0.2	33.73	5.81	1.01	-0.04
V$CP2.02	no	19	25	23.57	4.85	1.06	0.19	27.48	5.24	0.91	-0.57
V$P53.04	no	10	14	12.82	3.58	1.09	0.19	12.05	3.47	1.16	0.42
V$HSF2.01	no	30	38	36.47	6.04	1.04	0.17	36.52	6.04	1.04	0.16
V$VERBA.01	no	10	12	10.99	3.32	1.09	0.15	8.65	2.94	1.39	0.97
V$NKX25.05	no	33	39	37.69	6.14	1.03	0.13	38.86	6.23	1	-0.06
V$CMYB.01	no	25	29	27.87	5.28	1.04	0.12	37.5	6.12	0.77	-1.47
V$RFX1.01	no	16	21	19.96	4.47	1.05	0.12	25.88	5.09	0.81	-1.06
V$ZEC.01	no	12	13	12.08	3.47	1.08	0.12	11.79	3.43	1.1	0.21
V$RFX2.01	no	24	27	25.97	5.09	1.04	0.1	32.29	5.68	0.84	-1.02
V$TBX20.01	no	8	8	7.26	2.69	1.1	0.09	8.25	2.87	0.97	-0.26
V$NFY.01	no	36	48	46.91	6.85	1.02	0.09	43.57	6.6	1.1	0.6
V$NFY.04	no	35	50	48.9	6.99	1.02	0.09	44.78	6.69	1.12	0.71
V$GRHL2.01	no	28	39	37.93	6.16	1.03	0.09	37.45	6.12	1.04	0.17
V$PRDM4.01	no	32	45	44	6.63	1.02	0.08	49.61	7.04	0.91	-0.73
V$BACH2.01	no	21	28	27.1	5.2	1.03	0.08	27.05	5.2	1.03	0.09
V$HES7.01	no	4	8	7.3	2.7	1.1	0.07	6.59	2.57	1.21	0.35
V$PAX4_PD.01	no	8	8	7.36	2.71	1.09	0.05	9.47	3.08	0.84	-0.64
V$VMYB.01	no	42	55	54.15	7.36	1.02	0.05	50.66	7.12	1.09	0.54
V$PEG3.01	no	20	24	23.27	4.82	1.03	0.05	26.44	5.14	0.91	-0.57
V$IRF4.02	no	23	25	24.37	4.94	1.03	0.03	24.76	4.97	1.01	-0.05
V$ZFP410.01	no	30	37	36.35	6.03	1.02	0.02	32.08	5.66	1.15	0.78
V$HSF1.03	no	27	34	33.4	5.78	1.02	0.02	36.49	6.04	0.93	-0.5
V$AML3.02	no	25	34	33.43	5.78	1.02	0.01	28.04	5.29	1.21	1.03
V$SGN1.01	no	10	10	9.46	3.07	1.06	0.01	8.9	2.98	1.12	0.2
V$STAT1.02	no	32	42	41.58	6.45	1.01	-0.01	41.46	6.44	1.01	0.01
V$ESRRA.03	no	18	21	20.55	4.53	1.02	-0.01	21.07	4.59	1	-0.12
V$TCFE2A.02	no	21	25	24.58	4.96	1.02	-0.02	24.66	4.97	1.01	-0.03
V$AREB6.03	no	11	11	10.57	3.25	1.04	-0.02	10.93	3.31	1.01	-0.13
V$NEUROG.01	no	29	36	35.63	5.97	1.01	-0.02	34.16	5.84	1.05	0.23
V$RXR_RXR.01	no	15	17	16.62	4.08	1.02	-0.03	16.3	4.04	1.04	0.05
V$TR4.01	no	30	33	32.79	5.72	1.01	-0.05	32.05	5.66	1.03	0.08
V$ER.02	no	8	9	8.67	2.94	1.04	-0.06	9.59	3.1	0.94	-0.35
V$MYF6.01	no	20	22	21.83	4.67	1.01	-0.07	22.75	4.77	0.97	-0.26
V$OSR1.01	no	17	18	17.84	4.22	1.01	-0.08	17.26	4.15	1.04	0.06
V$ETS2.01	no	40	50	50.18	7.08	1	-0.1	50.97	7.14	0.98	-0.21
V$STAF.02	no	12	13	12.86	3.59	1.01	-0.1	11.77	3.43	1.1	0.21
V$CREB2CJUN.01	yes	2	2	1.64	1.28	1.22	-0.11	3.8	1.95	0.53	-1.18
V$THRA.01	no	17	20	20.01	4.47	1	-0.11	19.02	4.36	1.05	0.11
V$RFX4.01	no	23	26	26.05	5.1	1	-0.11	25.32	5.03	1.03	0.04
V$ESRRB.01	no	17	19	18.98	4.36	1	-0.11	19.8	4.45	0.96	-0.29
V$NRL.02	no	20	24	24.11	4.91	1	-0.12	24.77	4.98	0.97	-0.26
V$YB1.01	no	19	24	24.29	4.93	0.99	-0.16	29.6	5.44	0.81	-1.12
V$FTF.01	no	19	21	21.29	4.61	0.99	-0.17	23.67	4.86	0.89	-0.65
V$SIP1.01	no	4	5	4.95	2.23	1.01	-0.2	5.07	2.25	0.99	-0.25
V$RFX3.01	no	23	26	26.57	5.15	0.98	-0.21	25.62	5.06	1.01	-0.02
V$AML1.02	no	14	15	15.33	3.91	0.98	-0.21	13.87	3.72	1.08	0.17
V$AML3.01	no	31	39	39.89	6.31	0.98	-0.22	36.72	6.06	1.06	0.29
V$RFX5.01	no	25	31	31.71	5.63	0.98	-0.22	32.85	5.73	0.94	-0.41
V$DELTAEF1.02	no	11	11	11.27	3.36	0.98	-0.23	11.33	3.37	0.97	-0.25
V$TBX21.01	no	12	12	12.3	3.51	0.98	-0.23	10.24	3.2	1.17	0.39
V$PAX5.04	no	8	9	9.21	3.03	0.98	-0.23	12.03	3.47	0.75	-1.02
V$FTF.02	no	15	17	17.55	4.19	0.97	-0.25	20.64	4.54	0.82	-0.91
V$ESRRA.04	no	16	18	18.56	4.31	0.97	-0.25	23.47	4.84	0.77	-1.23
V$GRE.01	no	29	38	39.05	6.25	0.97	-0.25	35.32	5.94	1.08	0.37
V$STAF.01	no	20	23	23.91	4.89	0.96	-0.29	28.93	5.38	0.8	-1.19
V$THRB.02	no	14	20	20.86	4.57	0.96	-0.3	26.04	5.1	0.77	-1.28
V$TEAD4.01	no	31	37	38.49	6.2	0.96	-0.32	32.19	5.67	1.15	0.76
V$CSRNP1.01	no	37	45	46.84	6.84	0.96	-0.34	43.15	6.57	1.04	0.21
V$CSRNP3.01	no	37	45	46.84	6.84	0.96	-0.34	43.15	6.57	1.04	0.21
V$PPAR_RXR.01	no	32	40	41.78	6.46	0.96	-0.35	45.78	6.76	0.87	-0.93
V$CREB2.01	no	12	15	15.9	3.99	0.94	-0.35	16.03	4	0.94	-0.38
V$TFII-IR4.01	no	1	1	0.83	0.91	1.21	-0.36	0.63	0.79	1.58	-0.17
V$CHOP.01	no	13	13	13.91	3.73	0.93	-0.38	10.21	3.19	1.27	0.72
V$NFY.03	no	43	54	56.54	7.52	0.96	-0.4	47.29	6.87	1.14	0.9
V$BCL6.04	no	30	37	39.01	6.24	0.95	-0.4	35.82	5.98	1.03	0.11
V$RFXDC2.01	no	23	24	25.65	5.06	0.94	-0.42	25.23	5.02	0.95	-0.34
V$THAP1.01	no	20	20	21.44	4.63	0.93	-0.42	18.12	4.26	1.1	0.32
V$TEAD.01	no	37	45	47.49	6.89	0.95	-0.43	39.83	6.31	1.13	0.74
V$SRF.02	no	30	35	37.29	6.1	0.94	-0.46	32.33	5.68	1.08	0.38
V$SIX4.01	no	18	21	22.77	4.77	0.92	-0.48	19.78	4.45	1.06	0.16
V$RFX3.02	no	20	22	23.91	4.89	0.92	-0.49	25.2	5.02	0.87	-0.74
V$MEF3.01	no	10	10	11.13	3.34	0.9	-0.49	13.34	3.65	0.75	-1.05
V$SF1.01	no	19	23	25	5	0.92	-0.5	24.65	4.96	0.93	-0.43
V$HOMEZ.01	no	13	14	15.48	3.93	0.9	-0.5	13.97	3.74	1	-0.13
V$MAFF.01	no	21	23	25.04	5	0.92	-0.51	24.76	4.98	0.93	-0.45
V$PPARG.01	no	16	23	25.18	5.02	0.91	-0.53	21.3	4.61	1.08	0.26
V$AML2.01	no	26	35	37.85	6.15	0.92	-0.54	30.98	5.56	1.13	0.63
V$DREAM.01	no	14	16	17.84	4.22	0.9	-0.55	22.52	4.74	0.71	-1.48
V$CJUN_ATF2.01	no	7	8	9.19	3.03	0.87	-0.56	6.75	2.6	1.19	0.29
V$RBPJK.02	no	32	34	37.04	6.08	0.92	-0.58	35.23	5.93	0.96	-0.29
V$USF1.01	no	4	4	4.77	2.18	0.84	-0.58	4.77	2.18	0.84	-0.58
V$GATA1.01	no	21	23	25.48	5.05	0.9	-0.59	21.46	4.63	1.07	0.22
V$SRF.03	no	22	32	35.01	5.92	0.91	-0.59	34.85	5.9	0.92	-0.57
V$VDR_RXR.04	no	15	18	20.18	4.49	0.89	-0.6	20.3	4.51	0.89	-0.62
V$ER.04	no	10	11	12.7	3.56	0.87	-0.62	16.43	4.05	0.67	-1.46
V$YY1.03	no	15	15	17.1	4.13	0.88	-0.63	18.55	4.31	0.81	-0.94
V$ARE.01	no	30	38	41.59	6.45	0.91	-0.63	36.25	6.02	1.05	0.21
V$SPIB.01	no	42	52	56.3	7.5	0.92	-0.64	47.75	6.91	1.09	0.54
V$GTF3R4.01	no	3	3	3.73	1.93	0.8	-0.64	2.96	1.72	1.01	-0.27
V$NGN_NEUROD.01	no	19	21	23.59	4.86	0.89	-0.64	22.36	4.73	0.94	-0.39
V$MIF1.01	no	23	28	31.15	5.58	0.9	-0.65	37.15	6.09	0.75	-1.58
V$ER.01	no	9	10	11.75	3.43	0.85	-0.66	11.66	3.42	0.86	-0.63
V$TBX15.01	no	23	25	27.97	5.29	0.89	-0.66	24.38	4.94	1.03	0.02
V$PSE.01	no	24	25	28.01	5.29	0.89	-0.66	27.23	5.22	0.92	-0.52
V$FXRE.01	no	17	21	23.77	4.87	0.88	-0.67	24.46	4.94	0.86	-0.8
V$PAX6.02	no	16	17	19.47	4.41	0.87	-0.67	28.86	5.37	0.59	-2.3
V$IRF8.01	no	31	45	49.3	7.02	0.91	-0.68	41.3	6.42	1.09	0.5
V$ATF2.01	no	14	15	17.35	4.16	0.86	-0.68	20.07	4.48	0.75	-1.24
V$PBX1_MEIS1.01	no	34	42	46.23	6.8	0.91	-0.7	36.38	6.03	1.15	0.85
V$HMX2.01	no	19	39	43.11	6.56	0.9	-0.7	34.89	5.9	1.12	0.61
V$P53.08	no	10	10	11.96	3.46	0.84	-0.71	9.12	3.02	1.1	0.13
V$IK2.01	no	18	22	25.07	5.01	0.88	-0.71	21.47	4.63	1.02	0.01
V$ZNF274.01	no	1	1	1.33	1.15	0.75	-0.72	1.18	1.09	0.85	-0.63
V$ARP1.01	no	17	19	21.9	4.68	0.87	-0.73	24.27	4.93	0.78	-1.17
V$CAAT.01	no	36	45	49.82	7.06	0.9	-0.75	45.51	6.74	0.99	-0.15
V$YY1.01	no	17	18	20.91	4.57	0.86	-0.75	25.04	5	0.72	-1.51
V$STAT5B.01	no	30	34	38.25	6.18	0.89	-0.77	32.8	5.73	1.04	0.12
V$ZNF652.02	no	43	70	76.33	8.73	0.92	-0.78	61.2	7.82	1.14	1.06
V$KAISO.01	no	13	16	18.93	4.35	0.85	-0.79	18.45	4.29	0.87	-0.69
V$ESRRA.01	no	18	21	24.45	4.94	0.86	-0.8	22.89	4.78	0.92	-0.5
V$TBX5.01	no	9	9	11.21	3.35	0.8	-0.81	8.99	3	1	-0.16
V$STAT5A.01	no	37	54	59.75	7.73	0.9	-0.81	51.53	7.18	1.05	0.27
V$COUP.02	no	11	11	13.46	3.67	0.82	-0.81	13.81	3.72	0.8	-0.89
V$P53.05	no	16	17	20.15	4.49	0.84	-0.81	21.3	4.61	0.8	-1.04
V$REV-ERBA.03	no	18	19	22.39	4.73	0.85	-0.82	20.16	4.49	0.94	-0.37
V$NMP4.01	no	43	48	53.64	7.32	0.89	-0.84	40.85	6.39	1.18	1.04
V$MRG2.01	no	21	26	30.12	5.49	0.86	-0.84	28.59	5.35	0.91	-0.58
V$RP58.01	no	20	21	24.72	4.97	0.85	-0.85	21.95	4.68	0.96	-0.31
V$BTEB3.01	no	12	12	14.82	3.85	0.81	-0.86	17.08	4.13	0.7	-1.35
V$TBX15.02	no	5	5	6.77	2.6	0.74	-0.87	5.15	2.27	0.97	-0.29
V$NFATC1.01	no	18	31	35.71	5.97	0.87	-0.87	33.12	5.75	0.94	-0.45
V$AP1.02	no	30	42	47.51	6.89	0.88	-0.87	39.59	6.29	1.06	0.3
V$PAX3.02	no	13	13	16.02	4	0.81	-0.88	15.47	3.93	0.84	-0.75
V$HMX3.01	no	23	28	32.52	5.7	0.86	-0.88	32.93	5.74	0.85	-0.95
V$GKLF.01	no	31	45	50.9	7.13	0.88	-0.9	52.11	7.22	0.86	-1.05
V$SCX.01	no	14	15	18.35	4.28	0.82	-0.9	15.98	4	0.94	-0.37
V$RFX1.02	no	9	9	11.65	3.41	0.77	-0.92	16.39	4.05	0.55	-1.95
V$MYT1L.01	no	44	51	57.55	7.58	0.89	-0.93	46.24	6.8	1.1	0.63
V$NFE2L2.01	no	16	18	21.85	4.67	0.82	-0.93	21.07	4.59	0.85	-0.78
V$ACAAT.01	no	23	26	30.76	5.55	0.85	-0.95	29.44	5.43	0.88	-0.73
V$CEBPG.01	no	13	19	23.04	4.8	0.82	-0.95	18.43	4.29	1.03	0.02
V$SOX6.01	no	42	53	59.9	7.74	0.88	-0.96	45.1	6.71	1.18	1.1
V$PAX6.03	no	32	37	42.75	6.54	0.87	-0.96	32.84	5.73	1.13	0.64
V$PITX3.01	no	5	6	8.3	2.88	0.72	-0.97	6.61	2.57	0.91	-0.43
V$HSF1.02	no	14	16	19.92	4.46	0.8	-0.99	22.25	4.72	0.72	-1.43
V$TBX6.01	no	9	9	11.93	3.45	0.75	-0.99	9.55	3.09	0.94	-0.34
V$LHX8.01	no	20	39	45.19	6.72	0.86	-1	30.26	5.5	1.29	1.5
V$EOMES.03	no	10	11	14.27	3.78	0.77	-1	12.01	3.46	0.92	-0.43
V$GZF1.01	no	24	29	34.56	5.88	0.84	-1.03	25.48	5.05	1.14	0.6
V$NF1.03	no	24	28	33.47	5.78	0.84	-1.03	33.87	5.82	0.83	-1.09
O$TFIIIC.01	no	4	4	6.03	2.46	0.66	-1.03	6.14	2.48	0.65	-1.07
V$OTX2.01	no	9	9	12.09	3.48	0.74	-1.03	7.47	2.73	1.21	0.38
V$TGIF2.01	no	27	33	38.97	6.24	0.85	-1.04	32.91	5.74	1	-0.07
V$HSF1.01	no	30	40	46.58	6.82	0.86	-1.04	40.37	6.35	0.99	-0.14
V$TBOX.01	no	6	6	8.57	2.93	0.7	-1.05	6.3	2.51	0.95	-0.32
V$EVX2.01	no	18	34	40.31	6.35	0.84	-1.07	25.53	5.05	1.33	1.58
V$SPT.01	no	6	6	8.64	2.94	0.69	-1.07	6.58	2.56	0.91	-0.42
V$CRX.02	no	11	12	15.81	3.98	0.76	-1.08	12.07	3.47	0.99	-0.16
V$OSR2.01	no	9	10	13.53	3.68	0.74	-1.1	13.39	3.66	0.75	-1.06
V$SPI1.01	no	21	23	28.42	5.33	0.81	-1.11	21.14	4.6	1.09	0.3
V$REX1.01	no	25	27	32.95	5.74	0.82	-1.12	26.4	5.14	1.02	0.02
V$PPARG.03	no	37	43	50.54	7.11	0.85	-1.13	46.1	6.79	0.93	-0.53
V$TTF1.01	no	5	5	7.63	2.76	0.66	-1.13	5.54	2.35	0.9	-0.44
V$TAL1BETAITF2.01	no	20	25	30.9	5.56	0.81	-1.15	28.18	5.31	0.89	-0.69
V$CHOP.02	no	7	7	10.18	3.19	0.69	-1.15	6.97	2.64	1	-0.18
V$BCL6.01	no	28	36	43.26	6.57	0.83	-1.18	34.74	5.89	1.04	0.13
V$SOX4.01	no	30	34	41.29	6.42	0.82	-1.21	28.42	5.33	1.2	0.95
V$P53.03	no	16	20	25.61	5.06	0.78	-1.21	25.79	5.08	0.78	-1.24
V$PBX1_MEIS1.02	no	34	42	50.24	7.09	0.84	-1.23	40.06	6.33	1.05	0.23
V$PTX1.02	no	8	10	14.17	3.76	0.71	-1.24	9.37	3.06	1.07	0.04
V$PBX1_MEIS1.03	no	33	39	47.09	6.86	0.83	-1.25	37.8	6.15	1.03	0.11
V$NKX11.01	no	19	28	34.86	5.9	0.8	-1.25	23.74	4.87	1.18	0.77
V$PKNOX1.01	no	17	22	28.11	5.3	0.78	-1.25	26.14	5.11	0.84	-0.91
V$CAR_RXR.01	no	28	30	37.16	6.09	0.81	-1.26	34.39	5.86	0.87	-0.83
V$EOMES.01	no	7	8	11.82	3.44	0.68	-1.26	9.37	3.06	0.85	-0.61
V$PAX2.02	no	15	15	20.19	4.49	0.74	-1.27	17.27	4.16	0.87	-0.67
V$GATA1.06	no	24	28	35.02	5.92	0.8	-1.27	28.21	5.31	0.99	-0.13
V$SOX9.02	no	22	23	29.42	5.42	0.78	-1.28	23.44	4.84	0.98	-0.19
V$CMYB.02	no	21	28	35.06	5.92	0.8	-1.28	37.72	6.14	0.74	-1.66
V$PAX6.01	no	22	26	32.99	5.74	0.79	-1.3	29.21	5.4	0.89	-0.69
V$CABL.01	no	11	14	19.18	4.38	0.73	-1.3	12.55	3.54	1.12	0.27
V$ZNF435.01	no	32	41	49.74	7.05	0.82	-1.31	39.93	6.32	1.03	0.09
V$MAFB.01	no	18	24	30.75	5.54	0.78	-1.31	25.69	5.07	0.93	-0.43
V$MEF2.07	no	4	5	8.29	2.88	0.6	-1.32	5.19	2.28	0.96	-0.3
V$SRF.04	no	22	30	37.62	6.13	0.8	-1.32	33.37	5.78	0.9	-0.67
V$OBOX3.01	no	11	13	18.12	4.26	0.72	-1.32	12.43	3.53	1.05	0.02
V$TP63.01	no	13	16	21.68	4.66	0.74	-1.33	15.91	3.99	1.01	-0.1
V$GRHL3.01	no	23	35	43.24	6.57	0.81	-1.33	38.29	6.19	0.91	-0.61
V$PRDM14.01	no	27	31	38.75	6.22	0.8	-1.33	33.06	5.75	0.94	-0.45
V$RTR.01	no	4	5	8.33	2.89	0.6	-1.33	6.41	2.53	0.78	-0.75
V$STAT.01	no	36	58	68.73	8.29	0.84	-1.36	59.29	7.7	0.98	-0.23
V$IRF2.02	no	11	13	18.3	4.28	0.71	-1.36	12.91	3.59	1.01	-0.12
V$LXRE.01	no	2	3	5.79	2.41	0.52	-1.37	4.19	2.05	0.72	-0.82
V$NKX25.03	no	4	4	7.21	2.69	0.55	-1.38	5.05	2.25	0.79	-0.69
V$LTSM.01	no	20	27	34.67	5.89	0.78	-1.39	28.2	5.31	0.96	-0.32
V$SIX3.02	no	7	7	11.24	3.35	0.62	-1.41	7.19	2.68	0.97	-0.26
V$PPARA.01	no	24	26	33.71	5.8	0.77	-1.41	31.74	5.63	0.82	-1.11
V$ISGF3G.01	no	22	29	37.07	6.09	0.78	-1.41	27.47	5.24	1.06	0.2
V$GFI1.01	no	7	8	12.61	3.55	0.63	-1.44	9.48	3.08	0.84	-0.64
V$JUNB.01	no	29	38	47.7	6.9	0.8	-1.48	37.68	6.14	1.01	-0.03
V$MAFK.01	no	20	25	32.98	5.74	0.76	-1.48	24.51	4.95	1.02	0
V$MEF2A.01	no	1	1	3.18	1.78	0.31	-1.5	1.94	1.39	0.51	-1.04
V$MRF2.01	no	5	5	9.05	3.01	0.55	-1.51	6.03	2.46	0.83	-0.62
V$LEF1.01	no	38	47	58.03	7.61	0.81	-1.51	46.93	6.85	1	-0.06
V$STAT5.01	no	18	41	51.29	7.16	0.8	-1.51	40.69	6.38	1.01	-0.03
V$MARE_ARE.01	no	15	15	21.56	4.64	0.7	-1.52	17.82	4.22	0.84	-0.79
V$RORA.03	no	4	6	10.4	3.22	0.58	-1.52	8.78	2.96	0.68	-1.11
V$SREBP.03	no	3	3	6.42	2.53	0.47	-1.55	5.61	2.37	0.53	-1.31
V$IRF3.01	no	34	53	64.98	8.06	0.82	-1.55	49.64	7.04	1.07	0.41
V$STAT6.01	no	22	42	52.87	7.27	0.79	-1.56	48.08	6.93	0.87	-0.95
V$RFX4.02	no	13	13	19.46	4.41	0.67	-1.58	18.46	4.3	0.7	-1.39
V$HOXD11.01	no	30	43	54.25	7.36	0.79	-1.6	38.58	6.21	1.11	0.63
V$TAL1ALPHAE47.01	no	20	22	30.42	5.51	0.72	-1.62	28.25	5.31	0.78	-1.27
V$BRACH.01	no	31	37	47.77	6.91	0.77	-1.63	34.76	5.89	1.06	0.3
V$BARBIE.01	no	28	30	39.84	6.31	0.75	-1.64	37.19	6.1	0.81	-1.26
V$GRE.03	no	29	34	44.4	6.66	0.77	-1.64	38.63	6.21	0.88	-0.83
V$TCF11.01	no	10	10	16.14	4.02	0.62	-1.65	11.62	3.41	0.86	-0.62
V$E47.02	no	7	7	12.36	3.52	0.57	-1.67	11.08	3.33	0.63	-1.38
V$AARE.01	no	15	15	22.59	4.75	0.66	-1.7	15.73	3.97	0.95	-0.31
V$SREBP.04	no	9	10	16.4	4.05	0.61	-1.7	14.87	3.86	0.67	-1.39
V$RFX5.02	no	24	26	35.83	5.98	0.73	-1.73	33.9	5.82	0.77	-1.44
V$RORA.01	no	14	15	22.8	4.77	0.66	-1.74	21.48	4.63	0.7	-1.51
V$MRG1.02	no	13	17	25.22	5.02	0.67	-1.74	26.21	5.12	0.65	-1.9
V$MEIS1.02	no	20	23	32.45	5.7	0.71	-1.75	27.29	5.22	0.84	-0.92
V$TBR1.01	no	13	14	21.68	4.66	0.65	-1.76	17.97	4.24	0.78	-1.05
V$P53.06	no	7	7	12.89	3.59	0.54	-1.78	14.66	3.83	0.48	-2.13
V$HBP1.01	no	36	61	75.97	8.71	0.8	-1.78	54.25	7.36	1.12	0.85
V$MYBL1.01	no	24	34	45.62	6.75	0.75	-1.79	47.5	6.89	0.72	-2.03
V$MRG1.01	no	18	21	30.47	5.52	0.69	-1.81	26.9	5.19	0.78	-1.23
V$CEBPB.02	no	31	45	58.44	7.64	0.77	-1.82	44.56	6.67	1.01	-0.01
V$MEF2.02	no	4	4	8.94	2.99	0.45	-1.82	5.44	2.33	0.73	-0.83
V$PEGASUS.01	no	7	7	13.09	3.62	0.53	-1.82	12.83	3.58	0.55	-1.77
V$HOXD1.01	no	20	54	68.64	8.28	0.79	-1.83	39.56	6.29	1.36	2.22
V$HDGF.01	no	1	2	5.98	2.45	0.33	-1.83	3.9	1.98	0.51	-1.22
V$MEF2C.01	no	1	1	4.28	2.07	0.23	-1.83	2.56	1.6	0.39	-1.29
V$TGIF.01	no	30	35	47.05	6.86	0.74	-1.83	34.06	5.83	1.03	0.08
V$MEL1.02	no	20	27	37.76	6.14	0.72	-1.83	37.34	6.11	0.72	-1.78
V$GFI1.02	no	34	44	57.52	7.58	0.76	-1.85	40.68	6.38	1.08	0.44
V$ISX.01	no	24	59	74.55	8.63	0.79	-1.86	47.61	6.9	1.24	1.58
V$TCF11MAFG.01	no	16	18	27.26	5.22	0.66	-1.87	21.87	4.68	0.82	-0.93
V$RFX3.03	no	20	26	36.91	6.07	0.7	-1.88	43.13	6.57	0.6	-2.68
V$DMBX1.01	no	14	15	23.63	4.86	0.63	-1.88	15.89	3.99	0.94	-0.35
V$ARE.02	no	22	25	35.74	5.98	0.7	-1.88	33.34	5.77	0.75	-1.53
V$MEF2.04	no	3	3	7.86	2.8	0.38	-1.91	4.83	2.2	0.62	-1.06
V$PAX3.03	no	19	21	31.18	5.58	0.67	-1.91	26.08	5.11	0.81	-1.09
V$RORA1.01	no	13	13	21.34	4.62	0.61	-1.91	17.28	4.16	0.75	-1.15
V$OBOX1.01	no	7	9	16.17	4.02	0.56	-1.91	10.86	3.29	0.83	-0.71
V$CPHX.01	no	24	38	51.24	7.16	0.74	-1.92	32.04	5.66	1.19	0.97
V$NKX29.01	no	20	32	44.33	6.66	0.72	-1.93	31.45	5.61	1.02	0.01
V$YY1.02	no	25	32	44.43	6.66	0.72	-1.94	33.43	5.78	0.96	-0.33
V$SRY.02	no	10	34	46.81	6.84	0.73	-1.95	24.25	4.92	1.4	1.88
V$NBRE.01	no	15	18	27.98	5.29	0.64	-1.98	26.71	5.17	0.67	-1.78
V$PXR_RXR.01	no	10	11	19.28	4.39	0.57	-2	16.09	4.01	0.68	-1.39
V$NFE2.02	no	13	14	23.18	4.81	0.6	-2.01	21.13	4.6	0.66	-1.66
V$SOX2.01	no	38	42	56.86	7.54	0.74	-2.04	42.32	6.5	0.99	-0.13
V$PNR.01	no	25	29	41.66	6.45	0.7	-2.04	29	5.38	1	-0.09
V$DELTAEF1.01	no	4	4	9.95	3.15	0.4	-2.04	8.74	2.96	0.46	-1.77
V$TAL1BETAHEB.01	no	14	17	27.19	5.21	0.63	-2.05	24.41	4.94	0.7	-1.6
V$SIX2.02	no	18	21	32.09	5.66	0.65	-2.05	27.73	5.27	0.76	-1.37
V$ERG.02	no	37	51	67.35	8.2	0.76	-2.05	52.37	7.23	0.97	-0.26
V$IRF2.01	no	21	27	39.4	6.28	0.69	-2.06	29.67	5.45	0.91	-0.58
V$ISRE.01	no	27	33	46.69	6.83	0.71	-2.08	34.11	5.84	0.97	-0.28
V$HNF3.01	no	21	26	38.38	6.19	0.68	-2.08	27.86	5.28	0.93	-0.45
V$AP1.03	no	10	14	23.66	4.86	0.59	-2.09	22.69	4.76	0.62	-1.93
V$BRN2.02	no	16	23	34.95	5.91	0.66	-2.11	18.05	4.25	1.27	1.05
V$NKX25.04	no	13	14	23.83	4.88	0.59	-2.12	18.02	4.24	0.78	-1.06
V$BACH1.01	no	16	20	31.35	5.6	0.64	-2.12	25.53	5.05	0.78	-1.19
V$FOXP1.02	no	5	10	18.8	4.34	0.53	-2.14	12.3	3.51	0.81	-0.8
V$LHX4.01	no	21	50	66.99	8.18	0.75	-2.14	39.34	6.27	1.27	1.62
V$MIT.01	no	19	21	32.77	5.72	0.64	-2.14	24.81	4.98	0.85	-0.87
V$MEF2.03	no	1	1	5.52	2.35	0.18	-2.14	3.46	1.86	0.29	-1.59
V$GFI1B.01	no	33	42	57.82	7.6	0.73	-2.15	38.52	6.21	1.09	0.48
V$CEBP.02	no	20	23	35.48	5.96	0.65	-2.18	29.87	5.46	0.77	-1.35
V$OTX2.02	no	8	9	17.72	4.21	0.51	-2.19	11.57	3.4	0.78	-0.9
V$NKX26.01	no	18	21	33.26	5.77	0.63	-2.21	25.22	5.02	0.83	-0.94
V$OBOX2.01	no	5	5	12.27	3.5	0.41	-2.22	8.48	2.91	0.59	-1.37
V$GSH2.02	no	21	55	73.56	8.57	0.75	-2.22	42.44	6.51	1.3	1.85
V$ISRE.02	no	19	23	35.84	5.98	0.64	-2.23	25.75	5.07	0.89	-0.64
V$HOXA13.01	no	26	30	44.38	6.66	0.68	-2.23	31.11	5.58	0.96	-0.29
V$NKX32.01	no	16	19	30.95	5.56	0.61	-2.24	27.43	5.24	0.69	-1.7
V$PRDM1.01	no	24	31	45.6	6.75	0.68	-2.24	34.78	5.9	0.89	-0.73
V$HMX2.02	no	26	47	64.73	8.04	0.73	-2.27	54.18	7.36	0.87	-1.04
V$MEF2.05	no	1	1	6.17	2.48	0.16	-2.28	3.79	1.95	0.26	-1.69
V$EN1.02	no	23	43	60.2	7.76	0.71	-2.28	33.85	5.82	1.27	1.49
V$PARAXIS.01	no	19	26	40.01	6.32	0.65	-2.29	30.9	5.56	0.84	-0.97
V$RARA.01	no	1	1	6.22	2.49	0.16	-2.29	4.53	2.13	0.22	-1.89
V$CRX.03	no	12	13	23.96	4.89	0.54	-2.34	16.71	4.09	0.78	-1.03
V$SOX11.01	no	31	36	52.49	7.24	0.69	-2.35	36.47	6.04	0.99	-0.16
V$TAL1BETAE47.01	no	16	18	30.78	5.55	0.58	-2.39	28.75	5.36	0.63	-2.1
V$DLX3.02	no	8	10	20.28	4.5	0.49	-2.39	12.07	3.47	0.83	-0.74
V$SOX9.03	no	27	33	49.39	7.03	0.67	-2.4	38.17	6.18	0.86	-0.92
V$ZNF217.01	no	34	41	59.04	7.68	0.69	-2.41	43.43	6.59	0.94	-0.44
V$CDP.02	no	29	35	51.82	7.2	0.68	-2.41	42.68	6.53	0.82	-1.25
V$HMGIY.01	no	21	30	45.86	6.77	0.65	-2.42	29.66	5.44	1.01	-0.03
V$MGA.01	no	14	15	27.11	5.21	0.55	-2.42	22.26	4.72	0.67	-1.65
V$JUND.01	no	8	11	21.89	4.68	0.5	-2.43	18.53	4.3	0.59	-1.87
V$GSC.02	no	14	15	27.37	5.23	0.55	-2.46	18.15	4.26	0.83	-0.86
V$DBP.01	no	36	43	61.88	7.86	0.69	-2.46	40.34	6.35	1.07	0.34
V$ZNF282.01	no	36	45	64.29	8.01	0.7	-2.47	57.08	7.55	0.79	-1.67
V$PRE.01	no	30	36	53.63	7.32	0.67	-2.48	41.87	6.47	0.86	-0.98
V$REV-ERBA.01	no	12	12	23.52	4.85	0.51	-2.48	20.87	4.57	0.57	-2.05
V$NANOG.01	no	36	45	64.48	8.03	0.7	-2.49	47.31	6.88	0.95	-0.41
V$MYBL2.01	no	23	25	40.38	6.35	0.62	-2.5	33.29	5.77	0.75	-1.52
V$NKX25.01	no	8	8	18.18	4.26	0.44	-2.51	13.04	3.61	0.61	-1.53
V$EVI1.07	no	19	22	36.74	6.06	0.6	-2.51	30	5.48	0.73	-1.55
V$GKLF.02	no	19	21	35.8	5.98	0.59	-2.56	30.68	5.54	0.68	-1.84
V$CEBPE_ATF4.01	no	9	10	21.34	4.62	0.47	-2.56	17.11	4.14	0.58	-1.84
V$GBX2.01	no	18	34	52.19	7.22	0.65	-2.59	33.07	5.75	1.03	0.08
V$BLIMP1.01	no	34	40	59.45	7.71	0.67	-2.59	48.76	6.98	0.82	-1.33
V$YY2.01	no	18	20	34.86	5.9	0.57	-2.6	25.45	5.04	0.79	-1.18
V$NFE2.01	no	7	8	18.9	4.35	0.42	-2.62	17.92	4.23	0.45	-2.46
V$RSRFC4.01	no	5	5	14.63	3.83	0.34	-2.65	8.64	2.94	0.58	-1.41
V$OTX1.01	no	12	13	26.02	5.1	0.5	-2.65	16.93	4.11	0.77	-1.08
V$IRF1.01	no	20	21	36.58	6.05	0.57	-2.66	25.78	5.08	0.81	-1.04
V$BCL6.03	no	32	37	56.55	7.52	0.65	-2.67	42.71	6.53	0.87	-0.95
V$EMX2.01	no	31	74	100.26	10.01	0.74	-2.67	60.28	7.76	1.23	1.7
V$GBX1.01	no	23	45	66.35	8.14	0.68	-2.68	40.1	6.33	1.12	0.7
V$LHX2.01	no	19	41	61.52	7.84	0.67	-2.68	35.33	5.94	1.16	0.87
V$JUNDM2.02	no	8	18	32.91	5.74	0.55	-2.69	27.18	5.21	0.66	-1.86
V$FOSL2.01	no	13	19	34.23	5.85	0.56	-2.69	28.46	5.33	0.67	-1.87
V$LTSM.02	no	10	12	25.03	5	0.48	-2.7	20.1	4.48	0.6	-1.92
V$PAX4.02	no	26	69	94.99	9.74	0.73	-2.72	55.35	7.44	1.25	1.77
V$TTF1.02	no	8	8	19.57	4.42	0.41	-2.73	14.76	3.84	0.54	-1.89
V$RARG.01	no	15	15	29.33	5.41	0.51	-2.74	21.78	4.67	0.69	-1.56
V$FOSL1.01	no	13	17	32.01	5.66	0.53	-2.74	30.03	5.48	0.57	-2.47
V$SOX3.01	no	36	45	66.85	8.17	0.67	-2.74	50.84	7.13	0.89	-0.89
V$NFAT5.01	no	34	46	68.14	8.25	0.68	-2.74	53.44	7.31	0.86	-1.09
V$CRX.01	no	25	33	52.36	7.23	0.63	-2.75	34.53	5.87	0.96	-0.35
V$DLX5.01	no	29	72	99.08	9.95	0.73	-2.77	59.86	7.73	1.2	1.51
V$SOX10.03	no	22	23	40.1	6.33	0.57	-2.78	28.68	5.35	0.8	-1.15
V$PITX2.01	no	10	11	24.16	4.91	0.46	-2.78	15.97	4	0.69	-1.37
V$HOXC10.01	no	33	45	67.25	8.2	0.67	-2.78	46.81	6.84	0.96	-0.34
V$TCF7L2.02	no	27	33	52.83	7.27	0.62	-2.8	41.39	6.43	0.8	-1.38
V$RU49.01	no	12	18	33.86	5.82	0.53	-2.81	30.48	5.52	0.59	-2.35
V$REV-ERBA.02	no	18	18	34	5.83	0.53	-2.83	28.29	5.32	0.64	-2.03
V$LEF1.02	no	26	29	48.11	6.93	0.6	-2.83	36.33	6.03	0.8	-1.3
V$NKX31.03	no	25	30	49.37	7.02	0.61	-2.83	37.77	6.14	0.79	-1.35
V$CEBPE.02	no	19	21	38.02	6.16	0.55	-2.84	28.19	5.31	0.74	-1.45
V$OBOX5.01	no	9	10	23.14	4.81	0.43	-2.84	15.29	3.91	0.65	-1.48
V$CDPCR3HD.01	no	16	20	36.87	6.07	0.54	-2.86	26.25	5.12	0.76	-1.32
V$HOXA11.01	no	28	38	59.98	7.74	0.63	-2.9	41.22	6.42	0.92	-0.58
V$HOXA1.01	no	25	61	87.62	9.35	0.7	-2.9	50.26	7.09	1.21	1.45
V$LTSM.03	no	32	39	61.23	7.82	0.64	-2.91	41.77	6.46	0.93	-0.51
V$EVX1.01	no	29	70	98.37	9.91	0.71	-2.91	58.83	7.67	1.19	1.39
V$HSF2.02	no	24	32	52.67	7.25	0.61	-2.92	42.25	6.5	0.76	-1.65
V$DLX3.03	no	34	80	110.11	10.49	0.73	-2.92	63.55	7.97	1.26	2
V$NKX31.02	no	13	23	41.32	6.43	0.56	-2.93	30.62	5.53	0.75	-1.47
V$SOX8.02	no	24	29	49.01	7	0.59	-2.93	32.05	5.66	0.9	-0.63
V$FAC1.01	no	11	18	34.81	5.9	0.52	-2.94	24.01	4.9	0.75	-1.33
V$SIX2.01	no	3	3	13.29	3.65	0.23	-2.96	8.62	2.94	0.35	-2.09
O$DINR.01	no	34	46	70.33	8.38	0.65	-2.96	52.94	7.27	0.87	-1.02
V$HOX1-3.01	no	40	59	86.03	9.27	0.69	-2.97	55.52	7.45	1.06	0.4
V$CEBPD.01	no	28	40	63.28	7.95	0.63	-2.99	46.11	6.79	0.87	-0.97
V$DMRT7.01	no	22	28	48.24	6.94	0.58	-2.99	28.74	5.36	0.97	-0.23
V$IRF7.01	no	34	45	69.5	8.33	0.65	-3	50.42	7.1	0.89	-0.83
V$DLX1.02	no	23	58	85.25	9.23	0.68	-3.01	49.21	7.01	1.18	1.18
V$CEBPE_ATF4.02	no	22	24	43.46	6.59	0.55	-3.03	28.98	5.38	0.83	-1.02
V$NFAT.01	no	35	43	67.32	8.2	0.64	-3.03	54.96	7.41	0.78	-1.68
V$HFH3.01	no	7	8	21.55	4.64	0.37	-3.03	12.15	3.49	0.66	-1.33
V$NFAT5.02	no	28	43	67.44	8.21	0.64	-3.04	52.75	7.26	0.82	-1.41
V$LYL1_E12.01	no	18	21	39.65	6.3	0.53	-3.04	33.7	5.8	0.62	-2.27
V$FHXA.01	no	5	5	17.21	4.15	0.29	-3.06	9.6	3.1	0.52	-1.65
V$HOXC11.01	no	34	47	72.63	8.52	0.65	-3.07	50.44	7.1	0.93	-0.56
V$HOXD12.01	no	27	33	55.37	7.44	0.6	-3.07	39.02	6.24	0.85	-1.04
V$ALX3.01	no	24	60	88.58	9.41	0.68	-3.09	49.59	7.04	1.21	1.41
V$PRRX1.01	no	21	53	80.37	8.96	0.66	-3.11	45.91	6.77	1.15	0.97
V$OCT3_4.01	no	32	34	57.2	7.56	0.59	-3.13	39.5	6.28	0.86	-0.95
V$HOXB6.01	no	24	54	82.09	9.06	0.66	-3.16	49.22	7.01	1.1	0.61
V$AIRE.02	no	17	21	40.68	6.38	0.52	-3.16	29.95	5.47	0.7	-1.73
V$HOXA6.01	no	26	67	97.86	9.89	0.68	-3.17	58.34	7.63	1.15	1.07
V$CHR.01	no	31	43	68.83	8.29	0.62	-3.17	47.31	6.88	0.91	-0.7
V$PRDM1.02	no	26	31	53.78	7.33	0.58	-3.18	45.04	6.71	0.69	-2.17
V$DMRT5.01	no	25	31	53.97	7.34	0.57	-3.2	37.67	6.14	0.82	-1.17
V$DMRT1.01	no	17	22	42.37	6.51	0.52	-3.21	28.69	5.35	0.77	-1.34
V$NKX22.01	no	4	4	16.58	4.07	0.24	-3.21	11.93	3.45	0.34	-2.44
V$YY2.02	no	20	26	47.76	6.91	0.54	-3.22	34.1	5.84	0.76	-1.47
V$ESX1.01	no	25	63	93.9	9.68	0.67	-3.24	53.12	7.29	1.19	1.29
V$IPF1.01	no	29	64	95.08	9.74	0.67	-3.24	56.93	7.54	1.12	0.87
V$GSH2.01	no	31	54	83.08	9.11	0.65	-3.25	52.03	7.21	1.04	0.2
V$NKX24.01	no	7	7	21.65	4.65	0.32	-3.26	16.07	4.01	0.44	-2.39
V$SALL1.01	no	8	13	30.6	5.53	0.42	-3.27	16.38	4.05	0.79	-0.96
V$HOXA9.01	no	14	16	34.79	5.9	0.46	-3.27	20.78	4.56	0.77	-1.16
V$RHOX6.01	no	34	77	111.08	10.53	0.69	-3.28	63.85	7.99	1.21	1.58
V$MSX2.02	no	24	33	57.6	7.59	0.57	-3.31	34.11	5.84	0.97	-0.28
V$MEF2.06	no	9	15	33.74	5.81	0.44	-3.31	20.05	4.48	0.75	-1.24
V$BCL6.02	no	29	33	58	7.61	0.57	-3.35	42.78	6.54	0.77	-1.57
V$ZNF410.02	no	34	56	86.92	9.32	0.64	-3.37	53.49	7.31	1.05	0.28
V$IRX4.01	no	25	45	73.35	8.56	0.61	-3.37	45.12	6.72	1	-0.09
V$MEIS1A_HOXA9.01	no	16	21	42.57	6.52	0.49	-3.38	33.5	5.79	0.63	-2.25
V$DLX4.01	no	34	85	121.91	11.03	0.7	-3.39	70.85	8.41	1.2	1.62
V$MEOX1.01	no	28	73	107.72	10.37	0.68	-3.4	61.87	7.86	1.18	1.35
V$HOXC12.01	no	27	33	58.72	7.66	0.56	-3.42	39.88	6.31	0.83	-1.17
V$SIX3.01	no	3	3	16.43	4.05	0.18	-3.44	10.64	3.26	0.28	-2.5
V$BARHL1.01	no	14	18	39	6.24	0.46	-3.44	22.51	4.74	0.8	-1.06
V$MSX2.01	no	16	20	41.84	6.47	0.48	-3.45	25.69	5.07	0.78	-1.22
V$NKX31.04	no	13	17	37.69	6.14	0.45	-3.45	27.49	5.24	0.62	-2.1
V$AP1.01	no	7	17	37.84	6.15	0.45	-3.47	30.71	5.54	0.55	-2.56
V$MTBF.01	no	32	44	73.14	8.55	0.6	-3.47	50.36	7.09	0.87	-0.97
V$OBOX6.01	no	7	7	23.36	4.83	0.3	-3.49	14.88	3.86	0.47	-2.17
V$NKX23.01	no	13	29	54.25	7.36	0.53	-3.5	41.03	6.4	0.71	-1.96
V$DLX2.01	no	29	80	117.36	10.82	0.68	-3.5	68.08	8.25	1.18	1.38
V$ILF1.01	no	13	13	32.64	5.71	0.4	-3.53	25.62	5.06	0.51	-2.59
V$CDX2.03	no	31	47	77.66	8.81	0.61	-3.54	43.19	6.57	1.09	0.5
V$HLXB9.01	no	22	61	95.11	9.75	0.64	-3.55	56.36	7.5	1.08	0.55
V$VAX2.01	no	29	66	101.26	10.06	0.65	-3.56	59.16	7.69	1.12	0.83
V$SMARCA3.02	no	32	44	74.15	8.61	0.59	-3.56	53.36	7.3	0.82	-1.35
V$HOXA2.01	no	22	57	90.55	9.51	0.63	-3.58	54.14	7.35	1.05	0.32
V$SOX9.01	no	32	42	71.82	8.47	0.58	-3.58	43.54	6.6	0.96	-0.31
V$OCT3_4.02	no	35	45	75.8	8.7	0.59	-3.6	49.37	7.02	0.91	-0.69
V$HOXB5.01	no	22	60	94.41	9.71	0.64	-3.6	57.25	7.56	1.05	0.3
V$HNF3B.01	no	5	6	22.63	4.76	0.27	-3.6	12.6	3.55	0.48	-2
V$PSE.02	no	30	52	84.69	9.2	0.61	-3.61	53.87	7.34	0.97	-0.32
V$BSX.01	no	21	48	79.66	8.92	0.6	-3.61	48.07	6.93	1	-0.08
V$S8.01	no	32	74	111.87	10.57	0.66	-3.63	64.41	8.02	1.15	1.13
V$IRX5.01	no	17	33	60.76	7.79	0.54	-3.63	37.92	6.16	0.87	-0.88
V$EVI1.01	no	23	26	51.51	7.17	0.5	-3.63	34.59	5.88	0.75	-1.55
V$HOX_PBX.01	no	28	37	65.94	8.12	0.56	-3.63	43.59	6.6	0.85	-1.07
V$BAPX1.01	no	25	30	56.82	7.53	0.53	-3.63	41.96	6.48	0.71	-1.92
V$HOXA3.01	no	25	61	96.21	9.8	0.63	-3.64	56.07	7.48	1.09	0.59
V$BRN4.01	no	21	26	51.99	7.21	0.5	-3.67	29.31	5.41	0.89	-0.7
V$HOXB3.01	no	38	86	126.92	11.26	0.68	-3.68	75.87	8.71	1.13	1.11
V$PLZF.01	no	22	29	56.02	7.48	0.52	-3.68	40.1	6.33	0.72	-1.83
V$PAX8.01	no	18	19	42.61	6.53	0.45	-3.69	33.51	5.79	0.57	-2.59
V$FREAC3.01	no	13	14	35.6	5.96	0.39	-3.7	22.14	4.7	0.63	-1.84
V$VAX1.01	no	28	72	110.48	10.5	0.65	-3.71	65.46	8.09	1.1	0.75
V$HOXB7.01	no	25	71	109.2	10.44	0.65	-3.71	61.71	7.85	1.15	1.12
V$OVOL1.01	no	29	40	70.73	8.41	0.57	-3.71	58.62	7.65	0.68	-2.5
V$EVI1.03	no	19	32	60.37	7.77	0.53	-3.72	37.15	6.09	0.86	-0.93
V$HOXC13.02	no	33	43	74.67	8.64	0.58	-3.73	49.91	7.06	0.86	-1.05
V$BARX2.01	no	34	52	86.25	9.28	0.6	-3.74	52.67	7.25	0.99	-0.16
V$SRY.01	no	25	32	60.7	7.79	0.53	-3.75	37.01	6.08	0.86	-0.91
V$LMX1B.01	no	15	34	63.57	7.97	0.53	-3.77	33.45	5.78	1.02	0.01
V$HOXB9.01	no	28	37	67.49	8.21	0.55	-3.77	48.06	6.93	0.77	-1.67
V$IRX3.01	no	19	33	62.37	7.89	0.53	-3.78	38.17	6.18	0.86	-0.92
V$RORGAMMA.01	no	14	17	40.62	6.37	0.42	-3.79	28.74	5.36	0.59	-2.28
V$ZFP652.01	no	36	49	83.37	9.13	0.59	-3.82	57.47	7.58	0.85	-1.18
V$SOX30.01	no	33	38	69.51	8.33	0.55	-3.84	43.6	6.6	0.87	-0.92
V$FOXJ3.01	no	20	22	48.32	6.95	0.46	-3.86	29.23	5.41	0.75	-1.43
V$SIX6.01	no	4	4	21.39	4.62	0.19	-3.87	14.67	3.83	0.27	-2.92
V$IRF4.01	no	6	7	26.35	5.13	0.27	-3.87	16.12	4.01	0.43	-2.4
V$HOXD3.01	no	32	75	116.16	10.77	0.65	-3.87	66.73	8.16	1.12	0.95
V$SOX10.02	no	32	43	76.45	8.74	0.56	-3.89	49.36	7.02	0.87	-0.98
V$NOBOX.01	no	34	66	105.47	10.26	0.63	-3.89	61.4	7.83	1.08	0.52
V$HNF3B.03	no	20	22	48.67	6.97	0.45	-3.9	31.22	5.59	0.7	-1.74
V$HMBOX.01	no	35	45	79.21	8.89	0.57	-3.9	52.98	7.28	0.85	-1.17
V$RAX.01	no	21	40	72.79	8.53	0.55	-3.9	42.74	6.54	0.94	-0.5
V$PIT1.01	no	16	27	55.54	7.45	0.49	-3.9	27.27	5.22	0.99	-0.15
V$MEIS1B_HOXA9.01	no	33	39	71.64	8.46	0.54	-3.92	48.48	6.96	0.8	-1.43
V$BRN5.04	no	34	47	81.95	9.05	0.57	-3.92	50.68	7.12	0.93	-0.59
V$HFH2.01	no	7	8	28.46	5.33	0.28	-3.93	17.05	4.13	0.47	-2.31
V$VBP.01	no	42	59	97.28	9.86	0.61	-3.93	65.62	8.1	0.9	-0.88
V$HLF.01	no	29	37	69.21	8.32	0.53	-3.93	47.93	6.92	0.77	-1.65
V$RORA2.01	no	17	20	46.25	6.8	0.43	-3.94	32.68	5.72	0.61	-2.31
V$MSX1.01	no	28	70	111.42	10.55	0.63	-3.97	63.73	7.98	1.1	0.72
V$MEL1.01	no	19	25	53.51	7.31	0.47	-3.97	35.34	5.94	0.71	-1.82
V$DLX1.01	no	32	74	116.28	10.77	0.64	-3.97	66.85	8.17	1.11	0.81
V$HOXC9.02	no	24	34	65.6	8.1	0.52	-3.97	37.67	6.14	0.9	-0.68
V$HBP1.02	no	41	64	104.19	10.2	0.61	-3.99	64.37	8.02	0.99	-0.11
V$HSF2.03	no	21	28	57.91	7.61	0.48	-4	42.66	6.53	0.66	-2.32
V$HFH8.01	no	8	9	30.65	5.54	0.29	-4	17.61	4.2	0.51	-2.17
V$LHX6.01	no	30	84	128.85	11.34	0.65	-4	74.97	8.65	1.12	0.99
V$PRRX2.01	no	19	45	80.43	8.96	0.56	-4.01	47.16	6.86	0.95	-0.39
V$CEBPB.01	no	36	44	79.2	8.89	0.56	-4.01	52.57	7.25	0.84	-1.25
V$TCF7L2.01	no	30	38	71.42	8.45	0.53	-4.02	48.24	6.94	0.79	-1.55
V$SOX8.01	no	31	37	70.17	8.37	0.53	-4.02	47.15	6.86	0.78	-1.55
V$PHOX2A.01	no	27	67	108.35	10.4	0.62	-4.02	60.88	7.8	1.1	0.72
V$ZNF232.01	no	25	37	70.13	8.37	0.53	-4.02	47.59	6.9	0.78	-1.61
V$PCE1.01	no	31	38	71.58	8.46	0.53	-4.03	43.07	6.56	0.88	-0.85
V$FAST1.03	no	26	34	66.46	8.15	0.51	-4.05	44.79	6.69	0.76	-1.69
V$DLX3.01	no	29	43	78.47	8.85	0.55	-4.06	47.36	6.88	0.91	-0.71
V$SOX9.04	no	37	47	83.77	9.15	0.56	-4.07	53.65	7.32	0.88	-0.98
V$OSNT.01	no	39	53	91.54	9.56	0.58	-4.08	56.78	7.53	0.93	-0.57
V$SATB1.01	no	26	55	94.24	9.7	0.58	-4.1	49.32	7.02	1.12	0.74
V$BARHL2.01	no	16	23	52.07	7.21	0.44	-4.1	30.63	5.53	0.75	-1.47
V$HNF1.03	no	33	54	93.11	9.64	0.58	-4.11	57.46	7.58	0.94	-0.52
V$PAX6_HD.01	no	16	34	67.13	8.19	0.51	-4.11	37.55	6.13	0.91	-0.66
V$SOX8.03	no	21	26	56.47	7.51	0.46	-4.12	34.79	5.9	0.75	-1.58
V$HSF1.04	no	26	26	56.83	7.54	0.46	-4.16	47.8	6.91	0.54	-3.23
V$OCT1.02	no	31	37	71.72	8.46	0.52	-4.16	45.26	6.73	0.82	-1.3
V$SOX4.02	no	28	36	70.69	8.4	0.51	-4.19	47.82	6.91	0.75	-1.78
V$HNF3B.02	no	22	25	55.88	7.47	0.45	-4.2	36.78	6.06	0.68	-2.03
V$TST1.01	no	19	23	53.12	7.29	0.43	-4.2	36.02	6	0.64	-2.25
V$XFD1.01	no	9	10	34.2	5.85	0.29	-4.22	19.34	4.4	0.52	-2.24
V$CEBPE.01	no	19	26	57.53	7.58	0.45	-4.22	38.08	6.17	0.68	-2.04
V$EN2.01	no	27	57	98.36	9.91	0.58	-4.22	56.23	7.5	1.01	0.04
V$HOXC8.01	no	29	76	122.06	11.04	0.62	-4.22	73.04	8.54	1.04	0.29
V$CDX1.01	no	17	20	49.13	7.01	0.41	-4.23	29.52	5.43	0.68	-1.85
V$SIX1.01	no	12	14	40.4	6.35	0.35	-4.23	27.77	5.27	0.5	-2.71
V$BARX2.02	no	25	64	107.31	10.35	0.6	-4.23	62.03	7.87	1.03	0.19
V$SRY.04	no	34	45	83.31	9.12	0.54	-4.25	48.71	6.98	0.92	-0.6
V$FOXA1.01	no	28	33	67.53	8.21	0.49	-4.27	52.39	7.24	0.63	-2.75
V$OCT1.05	no	34	44	82.38	9.07	0.53	-4.29	50.6	7.11	0.87	-1
V$SOX5.02	no	29	39	76.1	8.72	0.51	-4.31	46.66	6.83	0.84	-1.2
V$SRF.01	no	27	41	78.68	8.87	0.52	-4.31	49.92	7.06	0.82	-1.33
V$TCF7L1.01	no	25	31	65.44	8.09	0.47	-4.32	44.44	6.66	0.7	-2.09
V$NKX12.01	no	21	43	81.53	9.02	0.53	-4.33	46.07	6.79	0.93	-0.53
V$FOXL1.01	no	11	11	36.88	6.07	0.3	-4.34	21.29	4.61	0.52	-2.34
V$SOX12.01	no	26	31	65.66	8.1	0.47	-4.34	39.77	6.3	0.78	-1.47
V$SOX9.06	no	23	27	60.39	7.77	0.45	-4.36	39.11	6.25	0.69	-2.02
V$FREAC7.01	no	12	13	40.41	6.35	0.32	-4.39	21.56	4.64	0.6	-1.95
V$SOX9.05	no	23	30	64.96	8.06	0.46	-4.4	40.54	6.37	0.74	-1.73
V$SOX7.01	no	31	37	74.43	8.62	0.5	-4.4	44.38	6.66	0.83	-1.18
V$EVI1.05	no	28	33	69.09	8.31	0.48	-4.4	43.35	6.58	0.76	-1.65
V$HOXB4.02	no	28	37	74.44	8.62	0.5	-4.4	50.37	7.09	0.73	-1.96
V$LEF1.03	no	31	37	74.58	8.63	0.5	-4.41	52.9	7.27	0.7	-2.26
V$DMRT4.01	no	27	34	70.58	8.4	0.48	-4.42	43.64	6.6	0.78	-1.53
V$AIRE.01	no	18	24	56.77	7.53	0.42	-4.42	31.86	5.64	0.75	-1.48
V$IRX2.01	no	16	25	58.77	7.66	0.43	-4.47	34.73	5.89	0.72	-1.74
V$FOXP1.01	no	25	31	67.11	8.19	0.46	-4.47	52.48	7.24	0.59	-3.04
V$SOX9.09	no	25	36	74	8.6	0.49	-4.48	47.12	6.86	0.76	-1.69
V$HMGA.01	no	38	47	88.61	9.41	0.53	-4.48	51.76	7.19	0.91	-0.73
V$SOX1.03	no	20	25	58.8	7.67	0.43	-4.48	34.88	5.9	0.72	-1.76
V$ALX4.01	no	29	83	134.55	11.59	0.62	-4.49	77.64	8.81	1.07	0.55
V$HOXD13.01	no	17	24	57.7	7.59	0.42	-4.5	31.8	5.64	0.75	-1.47
V$EVI1.04	no	21	32	68.82	8.29	0.46	-4.5	41.34	6.43	0.77	-1.53
V$IRX6.01	no	23	53	96.67	9.83	0.55	-4.5	54.94	7.41	0.96	-0.33
V$FOXO1.01	no	28	37	75.89	8.71	0.49	-4.52	51.61	7.18	0.72	-2.1
V$PBX1.01	no	26	31	67.61	8.22	0.46	-4.52	43.06	6.56	0.72	-1.92
V$HMX3.02	no	23	43	84	9.16	0.51	-4.53	57.58	7.59	0.75	-1.99
V$MYT1.02	no	34	52	95.75	9.78	0.54	-4.53	67.64	8.22	0.77	-1.96
V$BHLHA15.01	no	18	38	77.37	8.79	0.49	-4.54	45.54	6.75	0.83	-1.19
V$OCT1.03	no	33	80	131.9	11.47	0.61	-4.57	75.23	8.67	1.06	0.49
V$HOXC5.01	no	25	60	106.77	10.33	0.56	-4.58	60.55	7.78	0.99	-0.14
V$OC2.01	no	23	32	69.85	8.35	0.46	-4.59	39.02	6.25	0.82	-1.2
V$HOXB13.01	no	18	21	54.31	7.37	0.39	-4.59	30.17	5.49	0.7	-1.76
V$TLX2.01	no	15	29	65.82	8.11	0.44	-4.6	35.46	5.95	0.82	-1.17
V$XFD3.01	no	31	43	84.95	9.21	0.51	-4.61	55.71	7.46	0.77	-1.77
V$NKX31.01	no	34	61	108.6	10.41	0.56	-4.62	64.89	8.05	0.94	-0.55
V$EVI1.06	no	19	20	53.26	7.29	0.38	-4.63	34.87	5.9	0.57	-2.6
V$HOXA5.01	no	28	74	125.4	11.19	0.59	-4.64	77.68	8.81	0.95	-0.47
V$PLZF.02	no	18	27	63.43	7.96	0.43	-4.64	41.44	6.44	0.65	-2.32
V$BRN2.01	no	40	56	102.47	10.12	0.55	-4.64	62.08	7.88	0.9	-0.83
V$BRN2.03	no	14	18	50.49	7.1	0.36	-4.64	26.48	5.14	0.68	-1.74
V$HNF1.04	no	30	54	99.85	9.99	0.54	-4.64	69.17	8.31	0.78	-1.89
V$LHX9.01	no	25	55	101.23	10.05	0.54	-4.65	56.57	7.52	0.97	-0.27
V$DMRT3.01	no	28	37	77.78	8.81	0.48	-4.68	47.68	6.9	0.78	-1.62
V$PDX1.01	no	28	44	87.2	9.33	0.5	-4.68	53.51	7.31	0.82	-1.37
V$HOXC13.01	no	26	29	67.08	8.19	0.43	-4.71	38.52	6.2	0.75	-1.61
V$HOXB4.01	no	29	80	133.92	11.56	0.6	-4.71	76.12	8.72	1.05	0.39
V$SHOX2.01	no	29	80	134.08	11.57	0.6	-4.72	76.02	8.71	1.05	0.4
V$FREAC4.01	no	30	44	87.79	9.36	0.5	-4.73	58.5	7.65	0.75	-1.96
V$NKX25.02	no	33	50	95.9	9.79	0.52	-4.74	58.64	7.65	0.85	-1.19
V$SOX5.01	no	38	51	97.21	9.85	0.52	-4.74	58.39	7.64	0.87	-1.03
V$SOX9.08	no	30	38	79.93	8.94	0.48	-4.75	47.56	6.89	0.8	-1.46
V$FOXP2.01	no	29	35	75.99	8.71	0.46	-4.76	50.92	7.13	0.69	-2.3
V$CDX1.02	no	30	45	89.64	9.46	0.5	-4.77	53.97	7.34	0.83	-1.29
V$SOX13.01	no	32	39	81.58	9.03	0.48	-4.77	49.19	7.01	0.79	-1.52
V$GATA3.02	no	36	42	85.86	9.26	0.49	-4.79	53.86	7.34	0.78	-1.69
V$XVENT2.01	no	14	22	58	7.61	0.38	-4.79	31.8	5.64	0.69	-1.83
O$LTATA.01	no	30	51	97.97	9.89	0.52	-4.8	55.46	7.44	0.92	-0.67
V$MESP1_2.01	no	20	35	76.62	8.75	0.46	-4.81	46.87	6.84	0.75	-1.81
V$HOXA3.02	no	30	72	126.19	11.22	0.57	-4.87	76.02	8.71	0.95	-0.52
V$PAX2.01	no	31	35	77.38	8.79	0.45	-4.88	52.76	7.26	0.66	-2.52
V$BRN3.02	no	28	44	89.88	9.47	0.49	-4.89	50.13	7.08	0.88	-0.94
V$GATA3.01	no	31	41	85.94	9.26	0.48	-4.9	55.3	7.43	0.74	-1.99
V$HNF6.02	no	29	37	80.83	8.99	0.46	-4.93	46.33	6.8	0.8	-1.44
V$BRN2.04	no	29	74	129.64	11.38	0.57	-4.94	72.49	8.51	1.02	0.12
V$CEBPA.01	no	27	30	71.33	8.44	0.42	-4.96	49.62	7.04	0.6	-2.86
V$VSX1.01	no	32	82	140.11	11.83	0.59	-4.96	78.75	8.87	1.04	0.31
V$SMARCA3.01	no	40	56	106.79	10.33	0.52	-4.97	68.03	8.24	0.82	-1.52
V$TCF2.01	no	29	51	100.28	10.01	0.51	-4.97	69.35	8.32	0.74	-2.26
V$LEF1.04	no	27	36	79.97	8.94	0.45	-4.98	47.15	6.86	0.76	-1.7
V$MEF2.01	no	21	31	73.11	8.55	0.42	-4.99	44.54	6.67	0.7	-2.1
V$BARX1.01	no	18	35	78.82	8.87	0.44	-4.99	46.39	6.81	0.75	-1.75
V$SOX15.01	no	34	43	89.79	9.47	0.48	-4.99	52.86	7.27	0.81	-1.43
V$SOX21.01	no	32	44	91.22	9.54	0.48	-5	57.32	7.57	0.77	-1.83
V$BRN5.03	no	35	66	120.96	10.99	0.55	-5.05	69.67	8.34	0.95	-0.5
V$HOXB9.02	no	23	30	72.68	8.52	0.41	-5.07	39.98	6.32	0.75	-1.66
V$CART1.02	no	27	80	139.46	11.8	0.57	-5.08	78.98	8.88	1.01	0.06
V$JARID2.01	no	17	20	58.3	7.63	0.34	-5.08	31.68	5.63	0.63	-2.16
V$CLOX.01	no	27	36	81.35	9.01	0.44	-5.09	46.02	6.78	0.78	-1.55
V$MSX3.01	no	15	20	58.43	7.64	0.34	-5.09	32.95	5.74	0.61	-2.34
V$HOXC4.01	no	28	80	139.53	11.8	0.57	-5.09	79.79	8.93	1	-0.03
V$FOXJ1.01	no	20	26	67.72	8.23	0.38	-5.13	42.32	6.5	0.61	-2.59
V$PAX7.01	no	32	44	92.89	9.63	0.47	-5.13	51.47	7.17	0.85	-1.11
V$HESX1.01	no	39	68	124.75	11.16	0.55	-5.13	71.23	8.44	0.95	-0.44
V$ARX.01	no	25	59	113.33	10.64	0.52	-5.15	63.58	7.97	0.93	-0.64
V$HNF1.01	no	28	46	96.02	9.79	0.48	-5.16	59.53	7.71	0.77	-1.82
V$PHOX2.01	no	35	45	94.7	9.72	0.48	-5.16	57.48	7.58	0.78	-1.71
V$HNF3B.04	no	32	40	87.78	9.36	0.46	-5.16	60.23	7.76	0.66	-2.67
V$FOXK1.01	no	18	22	62.51	7.9	0.35	-5.19	38.67	6.22	0.57	-2.76
V$HOXD10.01	no	10	12	47.07	6.86	0.25	-5.19	25.73	5.07	0.47	-2.81
V$ISL1.01	no	26	37	84.23	9.17	0.44	-5.2	51.03	7.14	0.73	-2.03
O$MTATA.01	no	43	64	120.76	10.98	0.53	-5.21	79.9	8.93	0.8	-1.84
V$LBX2.01	no	24	59	114.33	10.68	0.52	-5.23	65.04	8.06	0.91	-0.81
V$FKHRL1.01	no	23	29	73.38	8.56	0.4	-5.24	49.2	7.01	0.59	-2.95
V$SOX18.02	no	21	31	76.27	8.73	0.41	-5.24	43.5	6.59	0.71	-1.97
V$MEIS1.03	no	35	42	91.93	9.58	0.46	-5.26	59.19	7.69	0.71	-2.3
V$NKX61.02	no	24	31	76.63	8.75	0.4	-5.27	46.11	6.79	0.67	-2.3
V$SL1.01	no	21	31	76.56	8.74	0.4	-5.27	44.27	6.65	0.7	-2.07
V$HNF1.02	no	20	23	65.04	8.06	0.35	-5.28	40.62	6.37	0.57	-2.84
V$SOX18.01	no	18	25	68.15	8.25	0.37	-5.29	41.13	6.41	0.61	-2.59
V$TCF7.01	no	23	29	73.99	8.6	0.39	-5.29	49.55	7.04	0.59	-2.99
V$EVI1.02	no	16	18	57.71	7.59	0.31	-5.3	39.51	6.28	0.46	-3.5
V$HOXC6.01	no	24	71	131.31	11.45	0.54	-5.31	74.14	8.61	0.96	-0.42
V$HFH1.01	no	25	30	75.74	8.7	0.4	-5.32	44.25	6.65	0.68	-2.22
V$POU3F3.01	no	29	57	113.07	10.63	0.5	-5.32	62.92	7.93	0.91	-0.81
V$GATA1.04	no	37	46	98.95	9.94	0.46	-5.38	65.46	8.09	0.7	-2.47
V$SOX2.02	no	27	38	88.05	9.38	0.43	-5.39	49.6	7.04	0.77	-1.72
V$MIXL1.01	no	24	43	95.45	9.76	0.45	-5.42	50.73	7.12	0.85	-1.16
V$HOXA4.01	no	30	75	138.42	11.75	0.54	-5.44	78.14	8.83	0.96	-0.41
V$GATA5.01	no	39	48	102.55	10.12	0.47	-5.44	68.83	8.29	0.7	-2.57
V$GATA2.02	no	29	35	84.65	9.19	0.41	-5.45	53.24	7.29	0.66	-2.57
V$GATA1.05	no	40	53	109.91	10.48	0.48	-5.48	71.94	8.48	0.74	-2.29
V$GATA.01	no	32	38	89.32	9.45	0.43	-5.49	61.2	7.82	0.62	-3.03
V$BRN5.02	no	12	24	69.1	8.31	0.35	-5.49	36.39	6.03	0.66	-2.14
V$SOX7.03	no	25	43	96.49	9.82	0.45	-5.5	60.35	7.77	0.71	-2.3
V$LHX3.02	no	25	67	129.08	11.35	0.52	-5.51	70.34	8.38	0.95	-0.46
V$PBX_HOXA9.01	no	32	46	100.8	10.03	0.46	-5.51	59.43	7.71	0.77	-1.81
V$HMX1.01	no	29	36	87.05	9.32	0.41	-5.53	53.81	7.33	0.67	-2.5
V$TEF_HLF.01	no	38	49	105.36	10.26	0.47	-5.54	69.06	8.31	0.71	-2.48
V$NOBOX.02	no	23	48	103.96	10.19	0.46	-5.54	60.89	7.8	0.79	-1.72
V$SOX7.04	no	22	31	80.22	8.95	0.39	-5.55	46.1	6.79	0.67	-2.3
V$CDX2.01	no	26	35	86.09	9.27	0.41	-5.56	47.66	6.9	0.73	-1.91
V$OCT1.01	no	35	44	98.75	9.93	0.45	-5.56	57.77	7.6	0.76	-1.88
V$NKX61.03	no	25	55	114.17	10.68	0.48	-5.59	63.46	7.96	0.87	-1.12
V$ATBF1.01	no	23	48	104.61	10.22	0.46	-5.59	59.85	7.73	0.8	-1.6
V$SOX1.01	no	34	45	100.7	10.03	0.45	-5.6	61.52	7.84	0.73	-2.17
O$PTATA.02	no	24	61	122.71	11.07	0.5	-5.62	58.26	7.63	1.05	0.29
V$XFD2.01	no	17	20	64.67	8.04	0.31	-5.62	36.51	6.04	0.55	-2.82
V$HNF6.01	no	32	52	110.6	10.51	0.47	-5.62	61.22	7.82	0.85	-1.24
O$SPT15.01	no	9	74	140.24	11.83	0.53	-5.64	61.01	7.81	1.21	1.6
V$SOX9.07	no	33	45	101.38	10.06	0.44	-5.65	66.04	8.12	0.68	-2.65
V$BRIGHT.01	no	20	28	77.39	8.79	0.36	-5.67	43.49	6.59	0.64	-2.43
V$SOX15.03	no	35	50	108.53	10.41	0.46	-5.67	61.77	7.86	0.81	-1.56
V$HOXA10.01	no	16	21	67.18	8.19	0.31	-5.7	36.73	6.06	0.57	-2.68
V$FREAC2.01	no	40	54	114.7	10.7	0.47	-5.72	74.63	8.63	0.72	-2.45
V$CUX1.01	no	20	30	81.03	9	0.37	-5.73	48.25	6.94	0.62	-2.7
V$FOXP1_ES.01	no	46	70	136.32	11.66	0.51	-5.73	93.55	9.67	0.75	-2.49
V$HOXA9.02	no	25	34	87.48	9.35	0.39	-5.77	49.19	7.01	0.69	-2.24
V$GSH1.01	no	28	39	94.57	9.72	0.41	-5.77	56.16	7.49	0.69	-2.36
V$GATA2.01	no	39	48	107.35	10.35	0.45	-5.78	70.13	8.37	0.68	-2.7
V$MSX.01	no	24	32	84.7	9.2	0.38	-5.78	47.81	6.91	0.67	-2.36
V$POU6F2.01	no	28	37	91.92	9.58	0.4	-5.78	52.04	7.21	0.71	-2.16
V$SOX21.03	no	29	39	94.71	9.73	0.41	-5.78	56.85	7.54	0.69	-2.44
V$FAST1.02	no	32	37	91.95	9.58	0.4	-5.79	56.4	7.51	0.66	-2.65
V$SOX10.01	no	34	42	99.2	9.95	0.42	-5.8	65.57	8.09	0.64	-2.97
O$VTATA.02	no	28	40	96.46	9.81	0.41	-5.8	58.03	7.61	0.69	-2.43
V$GATA3.03	no	39	47	106.19	10.3	0.44	-5.8	70.33	8.38	0.67	-2.84
V$SOX3.03	no	25	44	102.41	10.11	0.43	-5.83	57.09	7.55	0.77	-1.8
V$PHOX2B.01	no	31	71	139.46	11.8	0.51	-5.85	78.47	8.85	0.9	-0.9
V$LHX1.01	no	22	53	115.41	10.73	0.46	-5.86	64.41	8.02	0.82	-1.48
V$HOXD8.01	no	19	42	100.25	10.01	0.42	-5.87	56.05	7.48	0.75	-1.94
V$GATA1.07	no	38	43	101.67	10.08	0.42	-5.87	66.88	8.17	0.64	-2.98
V$GATA1.03	no	32	37	93.3	9.65	0.4	-5.88	61.98	7.87	0.6	-3.24
V$CDX2.02	no	33	53	115.91	10.76	0.46	-5.89	65.4	8.08	0.81	-1.6
V$SOX14.01	no	25	28	80.52	8.97	0.35	-5.91	48.33	6.95	0.58	-3
V$SOX1.04	no	21	39	96.58	9.82	0.4	-5.91	56.29	7.5	0.69	-2.37
V$MYT1.01	no	34	53	116.61	10.79	0.45	-5.94	79.59	8.92	0.67	-3.04
V$POU2F3.01	no	39	52	115.37	10.73	0.45	-5.95	69.16	8.31	0.75	-2.12
V$HHEX.01	no	33	47	108.38	10.4	0.43	-5.95	64.14	8.01	0.73	-2.2
V$SOX21.02	no	33	47	108.74	10.42	0.43	-5.97	66.05	8.12	0.71	-2.41
V$EN1.01	no	28	39	97.49	9.87	0.4	-5.98	58.92	7.67	0.66	-2.66
V$PROP1.02	no	11	15	61.44	7.84	0.24	-5.99	31.9	5.65	0.47	-3.08
V$OCT2.01	no	40	53	118.06	10.86	0.45	-6.04	70.06	8.37	0.76	-2.1
V$CUX2.01	no	20	26	79.44	8.91	0.33	-6.06	43.43	6.59	0.6	-2.72
V$HMX3.03	no	26	33	90.1	9.49	0.37	-6.07	54	7.35	0.61	-2.93
V$ISL2.01	no	24	44	106.36	10.31	0.41	-6.1	60.36	7.77	0.73	-2.17
V$OCT.01	no	41	51	116.16	10.77	0.44	-6.1	70.22	8.38	0.73	-2.35
V$GATA4.01	no	37	43	105.05	10.24	0.41	-6.11	67.88	8.24	0.63	-3.08
V$SRY.03	no	28	41	102.67	10.13	0.4	-6.14	62.32	7.89	0.66	-2.77
V$SOX15.04	no	33	44	106.95	10.33	0.41	-6.14	62.6	7.91	0.7	-2.41
V$GATA6.01	no	38	44	107.54	10.36	0.41	-6.18	70.33	8.38	0.63	-3.2
V$GATA2.03	no	38	43	106.3	10.3	0.4	-6.19	70.25	8.38	0.61	-3.31
V$OCT1.04	no	35	43	106.47	10.31	0.4	-6.2	65.33	8.08	0.66	-2.83
V$FAST1.01	no	26	31	89.09	9.43	0.35	-6.21	51.98	7.21	0.6	-2.98
V$HOXB8.01	no	25	40	102.23	10.1	0.39	-6.21	60.09	7.75	0.67	-2.66
V$NKX63.01	no	31	71	145.2	12.04	0.49	-6.21	82.29	9.07	0.86	-1.3
V$SOX15.02	no	33	43	106.66	10.32	0.4	-6.22	63.95	7.99	0.67	-2.68
V$LHX3.01	no	28	58	127.75	11.29	0.45	-6.22	70.94	8.42	0.82	-1.6
V$HMX2.03	no	32	39	101.03	10.04	0.39	-6.23	61.4	7.83	0.64	-2.92
V$LMX1A.01	no	25	60	130.72	11.42	0.46	-6.23	72.68	8.52	0.83	-1.55
V$CART1.01	no	9	13	61.27	7.82	0.21	-6.23	32.86	5.73	0.4	-3.55
V$SOX7.02	no	33	55	124.03	11.13	0.44	-6.25	74.11	8.6	0.74	-2.28
V$TST1.02	no	20	50	117.72	10.84	0.42	-6.29	64.01	8	0.78	-1.81
V$HOXC9.01	no	36	50	117.76	10.84	0.42	-6.3	72.96	8.54	0.69	-2.75
V$BRN3.01	no	28	48	114.98	10.71	0.42	-6.3	60.98	7.81	0.79	-1.73
V$TEF.01	no	32	59	130.67	11.42	0.45	-6.32	82.73	9.09	0.71	-2.67
V$PIT1.02	no	17	45	112.18	10.58	0.4	-6.4	61.83	7.86	0.73	-2.2
V$FHXB.01	no	27	48	117.44	10.83	0.41	-6.46	66.25	8.14	0.72	-2.3
V$SOX18.03	no	30	38	103.49	10.17	0.37	-6.49	59.11	7.69	0.64	-2.81
V$E4BP4.01	no	36	57	130.66	11.42	0.44	-6.49	83.28	9.12	0.68	-2.94
V$SOX2.03	no	34	44	112.33	10.59	0.39	-6.5	67.99	8.24	0.65	-2.97
V$SRY.05	no	24	28	89.92	9.48	0.31	-6.59	53.19	7.29	0.53	-3.52
V$BRN4.02	no	20	53	127.66	11.29	0.42	-6.66	70.43	8.39	0.75	-2.14
V$SOX3.04	no	21	38	106.39	10.31	0.36	-6.68	61.24	7.82	0.62	-3.03
O$ATATA.01	no	30	44	115.28	10.73	0.38	-6.69	73.3	8.56	0.6	-3.48
V$BRN5.01	no	28	40	109.69	10.47	0.36	-6.71	62.69	7.91	0.64	-2.93
V$LMX1B.02	no	24	52	127.37	11.28	0.41	-6.73	70.56	8.4	0.74	-2.27
V$BRN3.03	no	25	53	129.37	11.36	0.41	-6.76	73.74	8.58	0.72	-2.47
V$DMRT2.01	no	28	34	102	10.09	0.33	-6.79	58.48	7.64	0.58	-3.27
V$SOX1.02	no	32	41	116.15	10.77	0.35	-7.03	69.4	8.33	0.59	-3.47
V$NKX61.01	no	31	52	132.57	11.5	0.39	-7.05	77.91	8.82	0.67	-2.99
V$SOX17.01	no	27	44	122.01	11.04	0.36	-7.11	73.01	8.54	0.6	-3.46
V$OCT1.06	no	36	47	126.78	11.25	0.37	-7.14	72.12	8.49	0.65	-3.02
V$SOX3.02	no	22	40	117.64	10.84	0.34	-7.21	69.58	8.34	0.57	-3.61
V$SOX17.02	no	33	49	130.98	11.43	0.37	-7.21	74.49	8.63	0.66	-3.01
O$PTATA.01	no	21	33	108.28	10.4	0.3	-7.29	52.58	7.25	0.63	-2.77
V$LHX5.01	no	21	45	126.66	11.24	0.36	-7.31	70.99	8.42	0.63	-3.15
O$VTATA.01	no	34	53	142.84	11.94	0.37	-7.57	75.09	8.66	0.71	-2.61
V$LHX3.03	no	21	46	132.88	11.52	0.35	-7.59	74.76	8.64	0.62	-3.39
V$UNCX4.01	no	21	46	133.16	11.53	0.35	-7.6	75.58	8.69	0.61	-3.46
V$OTP.01	no	20	47	136.18	11.66	0.35	-7.69	77.79	8.81	0.6	-3.55
V$PROP1.01	no	23	50	142.26	11.92	0.35	-7.78	81.68	9.03	0.61	-3.56
V$ARID5A.01	no	27	53	149.81	12.23	0.35	-7.96	82.51	9.08	0.64	-3.31

## Sheet: Table 8
Table S8: TFBS Enrichment by Matrix for NEtD Class III
TF Matrices	Prom. assoc. known	Nr. of Input Seq. with Match	Nr. of Matches in Input	Expected (genome)	Std.dev.	Over representation (genome)	Z-Score (genome)	Expected (promoters)	Std.dev.	Over representation (promoters)	Z-Score (promoters)
V$NRF1.01	yes	16	96	4.73	2.17	20.3	41.74	66.14	8.13	1.45	3.61
V$ZF5.02	yes	14	74	3.72	1.93	19.92	36.21	52.18	7.22	1.42	2.95
V$E2F3.01	yes	20	66	4.06	2.01	16.26	30.5	44.05	6.63	1.5	3.23
V$E2F2.01	yes	20	64	4.1	2.03	15.6	29.32	45.14	6.72	1.42	2.73
V$SP1.03	yes	30	84	7.79	2.79	10.78	27.12	62.19	7.88	1.35	2.7
V$CTCF.01	yes	28	81	7.6	2.76	10.66	26.44	56.77	7.53	1.43	3.15
V$EGR1.02	yes	25	64	5.24	2.29	12.23	25.47	46.5	6.82	1.38	2.49
V$HDBP1_2.01	yes	16	52	3.64	1.91	14.29	25.09	36.07	6	1.44	2.57
V$SP1.02	yes	30	74	7.76	2.79	9.54	23.6	60.89	7.8	1.22	1.62
V$E2F6.01	yes	25	61	6.01	2.45	10.15	22.23	39.45	6.28	1.55	3.35
V$ZF5.01	yes	21	62	6.44	2.54	9.63	21.7	45.68	6.76	1.36	2.34
V$SP1.01	yes	35	95	13.82	3.72	6.87	21.7	76.48	8.74	1.24	2.06
V$E2F3.02	yes	18	51	4.92	2.22	10.37	20.55	28.25	5.31	1.81	4.19
V$E2F1.01	yes	25	51	4.96	2.23	10.28	20.45	40.9	6.39	1.25	1.5
V$ZBED4.01	yes	25	57	6.12	2.47	9.31	20.36	43.56	6.6	1.31	1.96
V$GC.01	yes	38	93	16.06	4.01	5.79	19.07	71.85	8.47	1.29	2.44
V$CDE.01	yes	24	36	3.53	1.88	10.21	17.03	21.61	4.65	1.67	2.99
V$E2F.03	yes	18	39	4.09	2.02	9.54	17.02	27.38	5.23	1.42	2.13
V$MAZR.01	yes	34	84	16.02	4	5.24	16.86	60.54	7.78	1.39	2.95
V$SP4.01	yes	28	53	7.27	2.7	7.29	16.77	43.64	6.6	1.21	1.34
V$NM23.01	yes	40	101	21.98	4.69	4.6	16.75	72.95	8.53	1.38	3.23
V$NRF1.02	yes	20	47	6.16	2.48	7.63	16.26	33.86	5.82	1.39	2.17
V$EGR1.03	yes	33	63	10.47	3.24	6.02	16.08	52.6	7.25	1.2	1.37
V$ZBTB7.03	yes	39	98	22.21	4.71	4.41	15.98	77.62	8.8	1.26	2.26
V$PLAGL1.01	yes	17	57	8.97	2.99	6.36	15.87	35.05	5.92	1.63	3.62
V$HINFP.01	yes	23	40	4.79	2.19	8.35	15.86	28.53	5.34	1.4	2.05
V$PLAG1.01	yes	35	74	15.08	3.88	4.91	15.05	51.97	7.21	1.42	2.99
V$EGR1.04	yes	22	58	10.2	3.19	5.69	14.81	57.24	7.56	1.01	0.03
O$DMTE.01	yes	23	41	5.67	2.38	7.23	14.62	27.4	5.23	1.5	2.5
V$ZF5.03	yes	15	29	3.35	1.83	8.65	13.73	26.24	5.12	1.11	0.44
V$CTCF.02	yes	28	44	7.1	2.66	6.2	13.67	30.57	5.53	1.44	2.34
V$KLF7.01	yes	26	42	6.58	2.57	6.38	13.61	29.25	5.41	1.44	2.27
V$ZBED4.02	yes	33	64	13.85	3.72	4.62	13.34	50.05	7.07	1.28	1.9
V$KLF6.01	yes	34	56	11.37	3.37	4.92	13.09	50.72	7.12	1.1	0.67
V$ZNF219.01	yes	35	71	17.58	4.19	4.04	12.63	59.16	7.69	1.2	1.47
O$XCPE1.01	yes	28	46	8.66	2.94	5.31	12.52	45.69	6.76	1.01	-0.03
V$WT1.01	yes	29	61	13.87	3.72	4.4	12.52	48.52	6.96	1.26	1.72
V$ZNF202.01	yes	29	58	12.98	3.6	4.47	12.36	37.2	6.1	1.56	3.33
V$E2F4.01	yes	21	36	5.79	2.41	6.22	12.35	34.4	5.86	1.05	0.19
O$HMTE.01	yes	15	25	3.03	1.74	8.24	12.33	20.5	4.53	1.22	0.88
V$KKLF.01	yes	37	73	19.22	4.38	3.8	12.16	63.25	7.95	1.15	1.16
V$ZBP89.01	yes	32	62	14.91	3.86	4.16	12.07	46.93	6.85	1.32	2.13
V$ZNF300.01	yes	28	43	8.65	2.94	4.97	11.51	25.1	5.01	1.71	3.47
V$E2F4_DP1.01	yes	16	29	4.51	2.12	6.42	11.29	16.2	4.02	1.79	3.06
V$NGFIC.01	yes	23	46	10.25	3.2	4.49	11.01	38.35	6.19	1.2	1.15
V$CTCF.04	yes	19	40	8.3	2.88	4.82	10.83	31.38	5.6	1.27	1.45
V$CTCFL.01	yes	20	38	7.64	2.76	4.97	10.8	28.8	5.37	1.32	1.62
V$MAZ.01	yes	34	65	18.43	4.29	3.53	10.73	56.12	7.49	1.16	1.12
V$ZFX.01	yes	28	44	10.16	3.19	4.33	10.46	24.89	4.99	1.77	3.73
V$GLIS2.01	yes	33	46	11.2	3.35	4.11	10.25	27.66	5.26	1.66	3.39
V$ZIC3.03	yes	28	40	8.92	2.99	4.49	10.24	24.78	4.98	1.61	2.96
V$ZIC3.02	yes	21	39	8.57	2.93	4.55	10.22	28.91	5.37	1.35	1.78
V$TCFAP2A.02	yes	29	51	13.36	3.65	3.82	10.16	29.21	5.4	1.75	3.94
V$EGR1.01	yes	17	36	7.77	2.79	4.63	9.94	39.45	6.28	0.91	-0.63
O$BRE.01	yes	12	18	2.33	1.53	7.72	9.93	16.24	4.03	1.11	0.31
V$EBF1.01	yes	30	55	15.49	3.93	3.55	9.91	33.98	5.83	1.62	3.52
V$RREB1.01	no	33	70	22.87	4.78	3.06	9.75	42.75	6.54	1.64	4.09
V$ZNF263.01	yes	33	59	17.69	4.21	3.34	9.71	50.02	7.07	1.18	1.2
V$TCFAP2B.01	yes	24	51	14.33	3.79	3.56	9.55	39.93	6.32	1.28	1.67
V$CTCF.03	yes	22	44	11.48	3.39	3.83	9.45	30.86	5.55	1.43	2.28
V$NMYC.02	yes	16	32	6.82	2.61	4.69	9.45	17.72	4.21	1.81	3.28
V$MYCMAX.03	yes	21	34	7.68	2.77	4.42	9.31	22.61	4.75	1.5	2.29
V$E2F7.02	yes	28	44	11.7	3.42	3.76	9.3	35.5	5.96	1.24	1.34
V$TCFAP2C.02	yes	26	32	6.97	2.64	4.59	9.29	16.62	4.08	1.92	3.65
V$MAX.03	yes	22	31	6.63	2.58	4.67	9.27	24.25	4.92	1.28	1.27
V$GCM1.02	yes	30	47	13.39	3.66	3.51	9.05	27.72	5.26	1.7	3.57
V$HEN1.02	yes	13	30	6.51	2.55	4.61	9.01	15.34	3.92	1.96	3.61
V$AHRARNT.02	yes	22	32	7.42	2.72	4.31	8.84	18.19	4.26	1.76	3.12
V$ZNF76_143.01	yes	30	38	9.86	3.14	3.85	8.8	27.73	5.26	1.37	1.86
V$CKROX.01	yes	30	49	14.76	3.84	3.32	8.78	38.55	6.21	1.27	1.6
V$MZF1.03	yes	37	65	22.75	4.77	2.86	8.75	50.75	7.12	1.28	1.93
V$OLIG2.01	no	21	33	8.11	2.85	4.07	8.56	15.76	3.97	2.09	4.22
V$HEN1.01	yes	15	30	6.96	2.64	4.31	8.55	14.55	3.81	2.06	3.92
V$AP2.01	yes	22	30	7.02	2.65	4.27	8.49	20.22	4.5	1.48	2.07
V$MZF1.01	yes	37	65	23.49	4.85	2.77	8.46	52.07	7.21	1.25	1.72
V$BKLF.01	no	27	42	12.12	3.48	3.47	8.44	23.8	4.88	1.76	3.63
V$INSM1.01	no	37	61	21.74	4.66	2.81	8.31	38.9	6.23	1.57	3.46
V$DMP1.02	yes	17	30	7.32	2.71	4.1	8.2	17.24	4.15	1.74	2.95
V$MYOD.01	no	22	36	9.84	3.14	3.66	8.18	19.44	4.41	1.85	3.64
V$AP4.01	yes	21	32	8.31	2.88	3.85	8.05	16.66	4.08	1.92	3.64
V$ZFP57.01	yes	25	34	9.25	3.04	3.67	7.97	23.82	4.88	1.43	1.98
V$NUDR.01	yes	18	29	7.19	2.68	4.04	7.95	22.24	4.71	1.3	1.33
V$PAX9.01	yes	18	23	5.03	2.24	4.57	7.78	14.27	3.78	1.61	2.18
V$SALL2.01	no	28	50	17.35	4.17	2.88	7.72	34.04	5.83	1.47	2.65
V$AHRARNT.03	yes	19	28	7.04	2.65	3.98	7.71	20.32	4.51	1.38	1.59
V$TCFAP2A.01	yes	18	36	10.56	3.25	3.41	7.68	26.01	5.1	1.38	1.86
V$SP2.01	yes	27	37	11.22	3.35	3.3	7.55	39.59	6.29	0.93	-0.49
V$OLF1.02	yes	27	43	14.3	3.78	3.01	7.46	30.52	5.52	1.41	2.17
V$SPZ1.01	no	32	51	18.56	4.31	2.75	7.41	31.44	5.61	1.62	3.4
V$EKLF.02	no	21	34	10.06	3.17	3.38	7.39	17	4.12	2	4
V$E2F4_DP2.01	yes	17	30	8.45	2.91	3.55	7.24	19.84	4.45	1.51	2.17
V$CMYC.02	yes	18	26	6.72	2.59	3.87	7.24	15.37	3.92	1.69	2.58
V$HRE.01	no	18	32	9.37	3.06	3.42	7.23	18.66	4.32	1.72	2.97
V$HELT.01	yes	18	29	8.02	2.83	3.62	7.23	21.98	4.69	1.32	1.39
V$TCFE2A.03	no	18	30	8.68	2.95	3.46	7.07	16.99	4.12	1.77	3.04
V$HAS.01	yes	21	28	7.82	2.8	3.58	7.04	17.59	4.19	1.59	2.36
V$ETV4.01	yes	19	25	6.55	2.56	3.82	7.02	23.77	4.87	1.05	0.15
V$GKLF.03	no	15	20	4.56	2.14	4.38	6.99	7.77	2.79	2.57	4.21
V$E2F1_DP2.01	yes	17	25	6.65	2.58	3.76	6.92	18.77	4.33	1.33	1.32
V$ASCL2.01	no	18	30	8.88	2.98	3.38	6.92	17.36	4.17	1.73	2.91
V$PRDM5.01	yes	25	40	13.84	3.72	2.89	6.9	28.39	5.33	1.41	2.09
V$ATF6.01	yes	22	27	7.6	2.76	3.55	6.85	17.04	4.13	1.58	2.29
V$HRE.02	no	18	31	9.49	3.08	3.27	6.82	17.04	4.13	1.82	3.26
V$PLAG1.02	yes	34	47	17.87	4.23	2.63	6.78	39.81	6.31	1.18	1.06
V$NXF_ARNT.01	yes	17	20	4.77	2.18	4.19	6.74	13.24	3.64	1.51	1.72
V$KLF2.01	no	29	47	18.11	4.25	2.6	6.67	33.35	5.77	1.41	2.28
V$ROAZ.01	no	23	36	12.22	3.5	2.95	6.66	24.25	4.92	1.48	2.29
V$NRSE.01	yes	17	20	4.92	2.22	4.07	6.58	24.23	4.92	0.83	-0.96
V$ZKSCAN3.01	yes	21	34	11.43	3.38	2.98	6.53	24.77	4.98	1.37	1.75
V$ZBTB3.01	no	24	40	14.64	3.83	2.73	6.5	25.32	5.03	1.58	2.82
V$ELF1.01	yes	24	30	9.5	3.08	3.16	6.49	25.25	5.02	1.19	0.85
V$WHN.01	yes	18	24	6.78	2.6	3.54	6.42	25.6	5.06	0.94	-0.41
V$PAX5.01	yes	24	35	12.19	3.49	2.87	6.39	27.36	5.23	1.28	1.37
V$SPDEF.01	yes	20	26	7.78	2.79	3.34	6.35	21.58	4.64	1.2	0.84
V$ELK1.02	yes	20	29	9.22	3.04	3.14	6.35	23.79	4.88	1.22	0.96
V$USF.03	yes	18	33	11.32	3.36	2.92	6.3	22.71	4.76	1.45	2.06
V$AP4.02	no	21	31	10.36	3.22	2.99	6.26	16.1	4.01	1.93	3.59
V$ZEB1.01	no	18	24	6.98	2.64	3.44	6.25	11.88	3.45	2.02	3.37
V$MYOGENIN.02	no	20	28	8.97	2.99	3.12	6.19	16.09	4.01	1.74	2.85
V$GLI3.02	no	23	33	11.52	3.39	2.86	6.18	20.93	4.57	1.58	2.53
V$GLIS3.01	yes	25	37	13.81	3.72	2.68	6.11	29.88	5.46	1.24	1.21
V$GABPA.02	yes	27	37	13.97	3.74	2.65	6.03	32.21	5.67	1.15	0.76
V$ATF6.02	yes	16	25	7.81	2.79	3.2	5.97	16.38	4.05	1.53	2.01
V$HRE.03	no	18	24	7.48	2.74	3.21	5.86	13.25	3.64	1.81	2.82
V$RB_E2F1_DP1.01	no	12	28	9.49	3.08	2.95	5.85	18.29	4.28	1.53	2.15
V$HES1.01	yes	17	20	5.67	2.38	3.53	5.81	18.94	4.35	1.06	0.13
V$TCFAP2C.01	yes	16	24	7.62	2.76	3.15	5.75	17.32	4.16	1.39	1.49
V$GABP.01	no	33	49	21.75	4.66	2.25	5.74	40.24	6.34	1.22	1.3
V$KLF7.02	yes	19	21	6.24	2.5	3.37	5.71	21.12	4.59	0.99	-0.13
V$MIZ1.01	yes	21	30	10.78	3.28	2.78	5.7	24.53	4.95	1.22	1
V$IR2_NGRE.01	yes	16	28	9.72	3.12	2.88	5.7	20.9	4.57	1.34	1.44
V$ZIC3.01	no	28	37	14.7	3.83	2.52	5.69	26.62	5.16	1.39	1.91
V$TIEG.01	no	20	35	13.55	3.68	2.58	5.69	23.56	4.85	1.49	2.25
V$PLU1_JARID1B.01	no	18	26	8.76	2.96	2.97	5.65	14.36	3.79	1.81	2.94
V$E2F1_DP1.01	no	19	27	9.44	3.07	2.86	5.55	17.73	4.21	1.52	2.08
V$ZIC2.02	no	25	33	12.85	3.58	2.57	5.48	25.12	5.01	1.31	1.47
V$PAX5.03	no	13	25	8.65	2.94	2.89	5.39	16.11	4.01	1.55	2.09
V$TCFAP2E.01	yes	15	28	10.29	3.21	2.72	5.37	27.81	5.27	1.01	-0.06
V$ZIC1.01	no	23	30	11.55	3.4	2.6	5.28	20.9	4.57	1.44	1.88
V$PLAGL1.02	no	26	36	15.11	3.89	2.38	5.25	25.78	5.08	1.4	1.91
V$ZNF35.01	no	25	30	11.69	3.42	2.57	5.21	19.23	4.38	1.56	2.34
V$OLF1.01	no	23	33	13.45	3.67	2.45	5.2	23.95	4.89	1.38	1.75
V$EKLF.01	no	24	33	13.52	3.68	2.44	5.16	23.09	4.8	1.43	1.96
V$EGR2.01	yes	22	32	13.04	3.61	2.45	5.11	32.04	5.66	1	-0.1
V$CTCF.05	no	24	31	12.54	3.54	2.47	5.07	24.34	4.93	1.27	1.25
V$SZF1.01	no	19	21	7.05	2.66	2.98	5.06	11.37	3.37	1.85	2.71
V$VMYB.02	no	24	36	15.56	3.94	2.31	5.06	25.89	5.09	1.39	1.89
V$AP2.02	yes	17	23	8.1	2.85	2.84	5.06	20.06	4.48	1.15	0.55
V$NMYC.01	no	13	28	10.85	3.29	2.58	5.05	21.11	4.59	1.33	1.39
V$ELK4.01	yes	18	26	9.77	3.13	2.66	5.03	28.33	5.32	0.92	-0.53
V$XBOX.01	yes	14	23	8.19	2.86	2.81	5	16.49	4.06	1.4	1.48
V$CMYC.01	yes	15	27	10.39	3.22	2.6	5	20.93	4.57	1.29	1.22
V$ZIC2.01	no	25	33	14.12	3.76	2.34	4.89	24.45	4.94	1.35	1.63
V$ELK1.03	yes	19	23	8.38	2.89	2.74	4.88	20.76	4.56	1.11	0.38
V$VMYB.03	no	22	34	14.76	3.84	2.3	4.88	26.82	5.18	1.27	1.29
V$HIF1.01	yes	14	21	7.33	2.71	2.86	4.86	15.02	3.87	1.4	1.41
V$ZBTB7.01	no	18	30	12.52	3.54	2.4	4.8	21.34	4.62	1.41	1.77
O$INR_DPE.01	yes	17	18	5.92	2.43	3.04	4.76	13.34	3.65	1.35	1.14
V$HES1.02	no	9	15	4.47	2.11	3.35	4.74	7.05	2.65	2.13	2.81
V$MTF-1.01	yes	13	18	6.06	2.46	2.97	4.64	13.32	3.65	1.35	1.15
V$ETV5.01	yes	20	24	9.41	3.07	2.55	4.59	25	5	0.96	-0.3
V$SP4.02	yes	9	12	3.25	1.8	3.7	4.58	7.93	2.82	1.51	1.27
V$ELK1.01	no	23	34	15.5	3.94	2.19	4.57	30.36	5.51	1.12	0.57
V$MASH1.01	no	21	30	13.08	3.62	2.29	4.54	18.84	4.34	1.59	2.46
V$PAX5.02	yes	16	17	5.73	2.39	2.97	4.5	14.49	3.81	1.17	0.53
V$GCM1.01	no	30	43	21.63	4.65	1.99	4.49	33.14	5.75	1.3	1.63
V$EGR2.02	yes	19	24	9.62	3.1	2.49	4.48	20.15	4.49	1.19	0.75
V$ETV6.01	no	22	29	12.6	3.55	2.3	4.48	23.65	4.86	1.23	1
V$NFKAPPAB50.01	yes	16	24	9.78	3.13	2.45	4.39	22.07	4.7	1.09	0.3
V$PURALPHA.01	yes	15	18	6.42	2.53	2.8	4.37	13.95	3.73	1.29	0.95
V$MYOGENIN.03	no	21	28	12.32	3.51	2.27	4.32	19.44	4.41	1.44	1.83
V$PAX9.02	yes	10	16	5.45	2.33	2.94	4.31	11.98	3.46	1.34	1.02
V$NRF2.01	no	25	36	17.6	4.19	2.05	4.27	32.86	5.73	1.1	0.46
V$MYOD.02	no	21	29	13.14	3.62	2.21	4.24	21.16	4.6	1.37	1.6
V$MNT.01	no	17	30	13.79	3.71	2.18	4.23	20.26	4.5	1.48	2.05
V$VDR_RXR.01	no	18	24	10.26	3.2	2.34	4.13	16.08	4.01	1.49	1.85
V$ETV3.01	yes	17	25	10.92	3.3	2.29	4.11	25.12	5.01	1	-0.12
V$VMYB.05	no	20	31	14.81	3.85	2.09	4.08	26.61	5.16	1.17	0.75
V$ELK3.01	yes	19	24	10.45	3.23	2.3	4.04	24.43	4.94	0.98	-0.19
V$CREB.02	yes	14	19	7.5	2.74	2.53	4.02	17.68	4.2	1.07	0.19
V$ATOH1.01	no	22	32	15.81	3.98	2.02	3.95	21.34	4.62	1.5	2.2
V$SPI1.02	no	31	40	21.4	4.63	1.87	3.91	32.19	5.67	1.24	1.29
V$ESRRA.04	no	25	27	12.65	3.56	2.13	3.9	15.99	4	1.69	2.63
V$ETV1.01	yes	20	25	11.37	3.37	2.2	3.89	26.9	5.19	0.93	-0.46
V$HIF1.02	yes	15	18	7.12	2.67	2.53	3.89	14.65	3.83	1.23	0.74
V$CLOCK_BMAL1.01	no	11	23	10.15	3.18	2.27	3.88	17.11	4.14	1.34	1.3
V$E2F.02	no	25	32	16	4	2	3.87	22.66	4.76	1.41	1.86
V$AHRARNT.01	yes	12	17	6.63	2.57	2.56	3.83	13.4	3.66	1.27	0.85
V$IR1_NGRE.01	no	19	27	12.79	3.58	2.11	3.83	19.89	4.46	1.36	1.48
V$ETS1.01	no	28	34	17.6	4.19	1.93	3.79	29.59	5.44	1.15	0.72
V$HIVEP1.01	no	24	33	17.05	4.13	1.94	3.74	23.62	4.86	1.4	1.83
V$XBP1.01	no	16	22	9.8	3.13	2.25	3.74	16.52	4.06	1.33	1.23
V$SMAD4.01	no	20	26	12.43	3.52	2.09	3.71	16.91	4.11	1.54	2.09
V$NFKAPPAB.01	no	18	25	11.93	3.45	2.1	3.64	20.72	4.55	1.21	0.83
V$E2F7.01	no	21	27	13.29	3.64	2.03	3.63	19.89	4.46	1.36	1.48
V$USF.02	no	11	24	11.35	3.37	2.12	3.61	17.71	4.21	1.36	1.38
V$GC_SBE.01	yes	17	20	8.87	2.98	2.25	3.57	20.97	4.58	0.95	-0.32
V$THRB.01	no	19	29	14.78	3.84	1.96	3.57	20.9	4.57	1.39	1.66
V$CREB3L2.01	no	16	19	8.29	2.88	2.29	3.55	15.14	3.89	1.26	0.86
V$NRSF.03	no	22	24	11.55	3.4	2.08	3.52	18.42	4.29	1.3	1.18
V$MYCMAX.01	no	15	23	10.92	3.3	2.11	3.5	14.41	3.8	1.6	2.13
V$GLIS1.01	yes	17	17	7.16	2.67	2.38	3.49	16.2	4.02	1.05	0.07
V$ZID.01	no	16	20	9.04	3.01	2.21	3.48	13.06	3.61	1.53	1.78
V$MYBL1.02	no	26	40	22.87	4.78	1.75	3.48	26.19	5.12	1.53	2.6
V$BHLHB2.01	no	13	24	11.69	3.42	2.05	3.45	17.9	4.23	1.34	1.32
V$PTF1.01	no	28	33	17.93	4.23	1.84	3.44	20.38	4.51	1.62	2.68
V$USF.01	no	11	22	10.45	3.23	2.1	3.42	17.82	4.22	1.23	0.87
V$TAL1_E2A.02	no	15	21	9.84	3.14	2.13	3.4	17.02	4.13	1.23	0.84
V$CETS1P54.01	no	25	32	17.34	4.16	1.85	3.4	29.32	5.41	1.09	0.4
V$MARE.02	no	17	20	9.23	3.04	2.17	3.38	13.96	3.74	1.43	1.48
V$BHLHB2.02	no	13	24	11.9	3.45	2.02	3.36	20.67	4.55	1.16	0.62
V$NRSF.01	no	14	17	7.37	2.71	2.31	3.36	12.28	3.5	1.38	1.21
V$E2F.01	no	34	45	27.1	5.2	1.66	3.34	31.02	5.57	1.45	2.42
V$HAND2_E12.01	no	17	22	10.65	3.26	2.07	3.33	16.92	4.11	1.3	1.11
V$SIP1.01	no	7	10	3.37	1.84	2.96	3.33	3.46	1.86	2.89	3.25
V$ARNT.01	no	14	25	12.69	3.56	1.97	3.31	20.07	4.48	1.25	0.99
V$ETV3.02	no	26	31	16.97	4.12	1.83	3.28	27.88	5.28	1.11	0.5
V$SREBP.02	no	20	25	12.94	3.6	1.93	3.22	17.3	4.16	1.45	1.73
V$DEC1.02	no	12	25	13.17	3.63	1.9	3.12	20.49	4.53	1.22	0.89
V$MAX.01	no	10	21	10.45	3.23	2.01	3.11	16.71	4.09	1.26	0.93
V$TCFCP2L1.01	no	15	20	9.86	3.14	2.03	3.07	18.68	4.32	1.07	0.19
V$DMP1.01	no	12	20	9.85	3.14	2.03	3.07	16.32	4.04	1.23	0.79
V$EHF.01	yes	17	20	9.96	3.15	2.01	3.03	23.58	4.85	0.85	-0.84
V$PAX3.01	yes	13	16	7.31	2.7	2.19	3.03	14.74	3.84	1.09	0.2
V$PDEF.01	no	18	21	10.62	3.26	1.98	3.03	12.37	3.52	1.7	2.31
V$VDR_RXR.06	no	21	24	12.83	3.58	1.87	2.98	16.39	4.05	1.46	1.76
V$E47.01	no	13	18	8.88	2.98	2.03	2.89	14.12	3.76	1.28	0.9
V$MAX.02	no	13	25	13.76	3.71	1.82	2.89	19.04	4.36	1.31	1.25
V$MYF5.01	yes	11	17	8.26	2.87	2.06	2.87	17.55	4.19	0.97	-0.25
V$STAT1.01	no	25	40	25.14	5.01	1.59	2.86	29.1	5.39	1.37	1.93
V$STAT3.01	no	23	40	25.25	5.02	1.58	2.84	27.77	5.27	1.44	2.23
V$CP2.01	no	17	20	10.48	3.24	1.91	2.79	17.12	4.14	1.17	0.57
V$NFKAPPAB.02	no	21	30	17.77	4.21	1.69	2.78	23.77	4.87	1.26	1.18
V$GABPB1.01	no	18	21	11.22	3.35	1.87	2.77	21.39	4.62	0.98	-0.19
V$MOK2.02	no	29	39	24.72	4.97	1.58	2.77	30.66	5.54	1.27	1.42
V$CREB3.01	no	9	17	8.48	2.91	2	2.75	12.68	3.56	1.34	1.07
V$PPARG.02	no	25	35	21.75	4.66	1.61	2.73	24.44	4.94	1.43	2.04
V$ZNF143.01	no	17	20	10.69	3.27	1.87	2.69	16.91	4.11	1.18	0.63
V$MOK2.01	no	23	29	17.43	4.17	1.66	2.65	22.66	4.76	1.28	1.23
V$NRSF.02	no	18	20	10.83	3.29	1.85	2.64	15.73	3.97	1.27	0.95
V$CREL.01	no	21	28	16.78	4.1	1.67	2.62	23.18	4.81	1.21	0.9
V$PAX6.02	no	18	23	13.27	3.64	1.73	2.54	19.67	4.43	1.17	0.64
V$ZBRK1.01	no	15	16	8.33	2.89	1.92	2.49	11.23	3.35	1.42	1.27
V$VDR_RXR.05	no	18	22	12.7	3.56	1.73	2.47	20.77	4.56	1.06	0.16
V$CHREBP_MLX.01	yes	11	14	7.02	2.65	1.99	2.44	16.81	4.1	0.83	-0.81
V$PEG3.01	no	20	26	15.86	3.98	1.64	2.42	18.02	4.24	1.44	1.76
V$GMEB2.01	no	9	17	9.21	3.03	1.85	2.4	16.58	4.07	1.03	-0.02
V$RAR_RXR.01	no	24	29	18.3	4.28	1.58	2.39	22.87	4.78	1.27	1.18
V$GLI1.02	no	14	18	10	3.16	1.8	2.37	16.83	4.1	1.07	0.16
V$STAT3.02	no	18	30	19.17	4.38	1.56	2.36	25.64	5.06	1.17	0.76
V$TWIST.01	no	14	19	10.86	3.29	1.75	2.32	12.15	3.49	1.56	1.82
V$RORA.02	no	18	21	12.43	3.53	1.69	2.29	19.59	4.43	1.07	0.2
V$CREB2CJUN.01	yes	2	4	1.12	1.06	3.58	2.26	2.59	1.61	1.54	0.56
V$ELF4.01	no	17	20	11.88	3.45	1.68	2.21	21.53	4.64	0.93	-0.44
V$TAXCREB.02	no	15	21	12.7	3.56	1.65	2.19	19.65	4.43	1.07	0.19
V$ELF2.01	no	30	37	25.44	5.04	1.45	2.19	36.46	6.04	1.01	0.01
V$VMYB.04	no	23	30	19.75	4.44	1.52	2.19	25.98	5.1	1.15	0.69
V$ZEC.01	no	11	15	8.23	2.87	1.82	2.19	8.04	2.83	1.87	2.28
V$CMYB.01	no	20	29	18.99	4.36	1.53	2.18	25.56	5.05	1.13	0.58
V$THR.01	no	12	12	6.24	2.5	1.92	2.11	6.23	2.5	1.93	2.11
V$DELTAEF1.02	no	11	14	7.68	2.77	1.82	2.1	7.72	2.78	1.81	2.08
V$SMAD.01	no	18	23	14.55	3.81	1.58	2.09	16.44	4.05	1.4	1.5
V$NR2F6.01	no	27	30	20.17	4.49	1.49	2.08	26.25	5.12	1.14	0.63
V$LACTOFERRIN.01	no	21	25	16.22	4.03	1.54	2.06	19.8	4.45	1.26	1.06
V$ERG.01	no	19	23	14.69	3.83	1.57	2.04	26.71	5.17	0.86	-0.82
V$HES7.01	no	5	10	4.98	2.23	2.01	2.03	4.49	2.12	2.23	2.36
V$STAF.01	no	20	25	16.29	4.04	1.53	2.03	19.71	4.44	1.27	1.08
V$MZF1.02	no	33	43	31.3	5.59	1.37	2	38.26	6.18	1.12	0.69
V$USF.04	no	21	24	15.65	3.96	1.53	1.98	21.11	4.59	1.14	0.52
O$ZSCAN4.01	no	14	18	10.95	3.31	1.64	1.98	14.76	3.84	1.22	0.71
V$MYCMAX.02	no	14	25	16.49	4.06	1.52	1.97	20.59	4.54	1.21	0.86
V$ETV1.02	no	28	35	24.77	4.98	1.41	1.96	34.06	5.83	1.03	0.08
V$ATF.01	yes	10	13	7.28	2.7	1.79	1.94	16.89	4.11	0.77	-1.07
V$TCF12.01	no	13	13	7.29	2.7	1.78	1.93	11.22	3.35	1.16	0.38
V$GABPA.01	no	17	19	11.88	3.45	1.6	1.92	23.57	4.85	0.81	-1.04
V$P53.02	no	16	20	12.68	3.56	1.58	1.91	15.58	3.95	1.28	0.99
V$NEUROD1.01	no	21	25	16.85	4.1	1.48	1.86	22.31	4.72	1.12	0.46
V$ESRRA.02	no	13	14	8.21	2.86	1.71	1.85	11.29	3.36	1.24	0.66
V$HIC1.01	no	16	20	12.88	3.59	1.55	1.85	15.25	3.91	1.31	1.09
V$SMAD3.01	no	15	17	10.54	3.25	1.61	1.84	14.17	3.76	1.2	0.62
V$CARF.01	no	17	20	13.08	3.62	1.53	1.77	19.14	4.37	1.05	0.08
V$GLI1.01	no	14	16	9.92	3.15	1.61	1.77	13.32	3.65	1.2	0.6
V$VDR_RXR.03	no	20	24	16.49	4.06	1.46	1.73	17.71	4.21	1.36	1.38
V$SCX.01	no	16	19	12.51	3.54	1.52	1.69	10.89	3.3	1.74	2.31
V$MIZF.01	no	8	9	4.87	2.21	1.85	1.65	9.61	3.1	0.94	-0.36
V$TCF21.01	no	19	37	27.92	5.28	1.33	1.63	27.78	5.27	1.33	1.65
V$FTF.01	no	20	21	14.51	3.81	1.45	1.57	16.13	4.02	1.3	1.09
V$TGIF1.01	no	22	27	19.58	4.42	1.38	1.56	19.22	4.38	1.4	1.66
V$KAISO.01	no	17	19	12.9	3.59	1.47	1.56	12.57	3.55	1.51	1.67
V$FLI.01	no	15	20	13.75	3.71	1.45	1.55	25.78	5.08	0.78	-1.24
V$NKX25.05	no	26	34	25.68	5.07	1.32	1.54	26.48	5.14	1.28	1.36
V$STAT1.02	no	25	37	28.34	5.32	1.31	1.53	28.26	5.31	1.31	1.55
V$COUP.01	no	19	21	14.8	3.85	1.42	1.48	18.23	4.27	1.15	0.53
V$TBX15.01	no	23	26	19.06	4.36	1.36	1.48	16.62	4.08	1.56	2.18
V$CREB1.01	no	7	9	5.16	2.27	1.74	1.47	10.03	3.17	0.9	-0.48
V$E4F.01	no	19	26	19.21	4.38	1.35	1.44	22.15	4.71	1.17	0.71
V$YY1.03	no	17	17	11.65	3.41	1.46	1.42	12.64	3.56	1.34	1.08
V$HSF1.03	no	22	30	22.76	4.77	1.32	1.41	24.87	4.99	1.21	0.93
V$TBX5.01	no	12	12	7.64	2.76	1.57	1.4	6.13	2.48	1.96	2.17
V$TLX1.01	no	14	16	10.93	3.31	1.46	1.38	19.35	4.4	0.83	-0.88
V$USF1.02	no	14	19	13.47	3.67	1.41	1.37	18.15	4.26	1.05	0.08
V$AREB6.02	no	12	14	9.45	3.07	1.48	1.32	8.68	2.95	1.61	1.64
V$THRA.01	no	16	19	13.64	3.69	1.39	1.32	12.96	3.6	1.47	1.54
V$AHR.01	no	9	9	5.5	2.35	1.64	1.28	8.04	2.84	1.12	0.16
V$SMAD3.02	no	13	15	10.38	3.22	1.45	1.28	13.28	3.64	1.13	0.34
V$MEIS1.01	no	21	25	18.94	4.35	1.32	1.28	19.97	4.47	1.25	1.01
V$TGIF2LX.01	no	18	24	18.08	4.25	1.33	1.27	20.32	4.51	1.18	0.71
V$NFKAPPAB65.01	no	17	25	19.06	4.37	1.31	1.25	23.92	4.89	1.05	0.12
V$OSR1.01	no	16	17	12.16	3.49	1.4	1.24	11.76	3.43	1.45	1.38
V$DICE.01	no	18	24	18.23	4.27	1.32	1.23	21.35	4.62	1.12	0.47
V$DEC1.01	no	8	13	8.88	2.98	1.46	1.22	12.48	3.53	1.04	0.01
V$ARNTL.01	no	21	27	20.99	4.58	1.29	1.2	22.7	4.76	1.19	0.8
V$CREB.03	no	15	18	13.19	3.63	1.36	1.19	18.16	4.26	0.99	-0.15
V$NFKAPPAB65.02	no	11	15	10.68	3.27	1.4	1.17	14.67	3.83	1.02	-0.04
V$MGA.01	no	17	24	18.47	4.3	1.3	1.17	15.17	3.89	1.58	2.14
V$TBX20.01	no	8	8	4.94	2.22	1.62	1.15	5.62	2.37	1.42	0.79
V$CMYB.02	no	21	30	23.89	4.89	1.26	1.15	25.71	5.07	1.17	0.75
V$MIF1.01	no	20	27	21.23	4.61	1.27	1.14	25.32	5.03	1.07	0.24
V$PPAR_RXR.01	no	27	35	28.47	5.33	1.23	1.13	31.2	5.58	1.12	0.59
V$THRB.03	no	15	19	14.23	3.77	1.33	1.13	16.96	4.12	1.12	0.37
V$GLI3.01	no	10	10	6.69	2.59	1.5	1.09	11.26	3.36	0.89	-0.52
V$OSR2.01	no	13	13	9.22	3.04	1.41	1.08	9.12	3.02	1.42	1.12
V$BTEB3.01	no	14	14	10.1	3.18	1.39	1.07	11.64	3.41	1.2	0.54
V$ZNF263.02	yes	15	16	11.81	3.44	1.35	1.07	28.75	5.36	0.56	-2.47
V$HSF1.02	no	15	18	13.57	3.68	1.33	1.07	15.16	3.89	1.19	0.6
V$ESRRA.05	no	22	24	18.84	4.34	1.27	1.07	21.35	4.62	1.12	0.47
V$TAXCREB.01	no	7	8	5.1	2.26	1.57	1.06	9.48	3.08	0.84	-0.64
V$NF1.04	no	15	20	15.47	3.93	1.29	1.02	19.08	4.37	1.05	0.1
V$BATF3.01	no	13	15	11.12	3.33	1.35	1.01	11.51	3.39	1.3	0.88
V$PBX3.01	no	20	23	18.24	4.27	1.26	1	22.79	4.77	1.01	-0.06
V$NACA1.01	no	21	23	18.22	4.27	1.26	1	25.56	5.05	0.9	-0.61
V$MAFA.01	no	12	13	9.49	3.08	1.37	0.98	16.72	4.09	0.78	-1.03
V$NF1.03	no	22	28	22.81	4.77	1.23	0.98	23.08	4.8	1.21	0.92
V$JUNDM2.01	no	10	19	14.78	3.84	1.29	0.97	16.83	4.1	1.13	0.41
V$IRF4.02	no	16	21	16.61	4.07	1.26	0.96	16.87	4.11	1.24	0.88
V$AML1.02	no	12	14	10.45	3.23	1.34	0.95	9.45	3.07	1.48	1.32
V$ATF1.01	no	11	19	14.88	3.86	1.28	0.94	18.88	4.34	1.01	-0.09
V$SCRT2.01	no	9	11	7.88	2.81	1.4	0.93	11.57	3.4	0.95	-0.32
V$GLI2.01	no	10	10	7.05	2.65	1.42	0.92	11.62	3.41	0.86	-0.62
V$HNF4.01	no	24	26	21.26	4.61	1.22	0.92	23.12	4.81	1.12	0.49
V$CREB1.02	no	15	20	15.91	3.99	1.26	0.9	15.53	3.94	1.29	1.01
V$TBX15.02	no	7	7	4.62	2.15	1.52	0.88	3.51	1.87	1.99	1.6
V$EOMES.01	no	10	11	8.05	2.84	1.37	0.86	6.39	2.53	1.72	1.63
V$ATF.02	no	16	20	16.13	4.02	1.24	0.84	21.44	4.63	0.93	-0.42
V$TBX6.01	no	11	11	8.13	2.85	1.35	0.83	6.51	2.55	1.69	1.57
V$MRG1.01	no	21	25	20.77	4.56	1.2	0.82	18.33	4.28	1.36	1.44
V$ESRRG.01	no	12	15	11.73	3.42	1.28	0.81	16.26	4.03	0.92	-0.44
V$EGR3.01	yes	7	8	5.6	2.37	1.43	0.8	19.16	4.38	0.42	-2.66
V$RFX1.01	no	15	17	13.6	3.69	1.25	0.79	17.64	4.2	0.96	-0.27
V$NFE2.01	no	14	16	12.88	3.59	1.24	0.73	12.21	3.49	1.31	0.94
V$TBR1.01	no	17	18	14.77	3.84	1.22	0.71	12.25	3.5	1.47	1.5
V$TR2.01	no	16	18	14.82	3.85	1.21	0.7	15.3	3.91	1.18	0.56
V$TR2_TR4.01	no	19	23	19.43	4.41	1.18	0.7	23.51	4.85	0.98	-0.21
V$HPF1.01	no	23	26	22.24	4.71	1.17	0.69	23.37	4.83	1.11	0.44
V$USF1.01	no	5	5	3.25	1.8	1.54	0.69	3.25	1.8	1.54	0.69
V$MYF6.01	no	14	18	14.87	3.86	1.21	0.68	15.5	3.94	1.16	0.51
V$SPT.01	no	8	8	5.89	2.43	1.36	0.67	4.48	2.12	1.78	1.42
V$P53.01	no	10	13	10.36	3.22	1.25	0.66	13.02	3.61	1	-0.14
V$PAX4_PD.01	no	7	7	5.01	2.24	1.4	0.66	6.45	2.54	1.08	0.02
V$HIC1.02	no	14	14	11.3	3.36	1.24	0.65	14.26	3.78	0.98	-0.2
V$PREB.01	no	19	20	16.89	4.11	1.18	0.64	17.03	4.13	1.17	0.6
V$THRB.02	no	14	17	14.21	3.77	1.2	0.61	17.75	4.21	0.96	-0.3
V$HNF4.03	no	15	18	15.14	3.89	1.19	0.61	18.32	4.28	0.98	-0.19
V$TR4.02	no	23	25	21.68	4.65	1.15	0.61	22.65	4.76	1.1	0.39
V$ELF5.01	no	28	35	31.23	5.59	1.12	0.59	32.33	5.68	1.08	0.38
V$BCL6.04	no	21	30	26.59	5.15	1.13	0.57	24.41	4.94	1.23	1.03
V$DEC2.01	no	10	19	16.2	4.02	1.17	0.57	22.16	4.71	0.86	-0.78
V$TGIF2.01	no	23	30	26.56	5.15	1.13	0.57	22.43	4.73	1.34	1.49
V$PKNOX2.01	no	17	19	16.22	4.03	1.17	0.57	16.8	4.1	1.13	0.41
V$EOMES.03	no	11	12	9.72	3.12	1.23	0.57	8.18	2.86	1.47	1.16
V$CLEAR.01	no	6	12	9.76	3.12	1.23	0.56	10.44	3.23	1.15	0.33
V$RORA.03	no	9	9	7.09	2.66	1.27	0.53	5.98	2.45	1.5	1.03
V$ZNF354C.01	no	10	11	8.91	2.98	1.24	0.53	9.98	3.16	1.1	0.16
V$BNC.01	no	14	14	11.79	3.43	1.19	0.5	15.69	3.96	0.89	-0.55
V$PAX5.04	no	8	8	6.27	2.5	1.28	0.49	8.2	2.86	0.98	-0.24
V$SPI1.04	no	27	36	32.72	5.72	1.1	0.49	38.78	6.22	0.93	-0.53
V$NF1.02	no	9	13	10.93	3.31	1.19	0.48	12.44	3.53	1.04	0.02
V$VDR_RXR.04	no	13	16	13.75	3.71	1.16	0.47	13.84	3.72	1.16	0.45
V$PROX1.01	no	14	19	16.59	4.07	1.15	0.47	17.2	4.15	1.1	0.31
V$SPI1.03	no	26	34	30.92	5.56	1.1	0.46	32.26	5.68	1.05	0.22
V$NEUROG.01	no	23	27	24.28	4.93	1.11	0.45	23.28	4.82	1.16	0.67
V$LYF1.01	no	6	6	4.55	2.13	1.32	0.44	5.41	2.33	1.11	0.04
V$CAR_RXR.01	no	25	28	25.32	5.03	1.11	0.43	23.44	4.84	1.19	0.84
V$ARP1.01	no	15	17	14.92	3.86	1.14	0.41	16.54	4.07	1.03	-0.01
V$TH1E47.01	no	16	16	14	3.74	1.14	0.4	14.66	3.83	1.09	0.22
V$MARE.03	no	13	18	15.95	3.99	1.13	0.39	15.36	3.92	1.17	0.55
V$MTF-1.02	no	9	10	8.55	2.92	1.17	0.33	11.64	3.41	0.86	-0.63
V$PKNOX1.01	no	17	21	19.15	4.38	1.1	0.31	17.81	4.22	1.18	0.64
V$MEIS1.02	no	21	24	22.11	4.7	1.09	0.3	18.6	4.31	1.29	1.14
V$TCFE2A.01	no	7	7	5.81	2.41	1.2	0.29	6.7	2.59	1.05	-0.08
V$IRF6.01	no	6	7	5.83	2.41	1.2	0.28	7.17	2.68	0.98	-0.25
V$STAT5A.01	no	30	43	40.72	6.38	1.06	0.28	35.12	5.92	1.22	1.25
V$AREB6.01	no	13	16	14.44	3.8	1.11	0.28	16.42	4.05	0.97	-0.23
V$TBOX.01	no	7	7	5.84	2.42	1.2	0.27	4.3	2.07	1.63	1.06
V$RFX3.03	no	19	27	25.15	5.01	1.07	0.27	29.39	5.42	0.92	-0.53
V$STAT5.01	no	17	37	34.95	5.91	1.06	0.26	27.73	5.26	1.33	1.67
V$YB1.01	no	16	18	16.55	4.07	1.09	0.23	20.17	4.49	0.89	-0.6
V$ARE.01	no	25	30	28.34	5.32	1.06	0.22	24.7	4.97	1.21	0.97
V$VMAF.01	no	9	10	8.84	2.97	1.13	0.22	11.4	3.38	0.88	-0.56
V$PEGASUS.01	no	9	10	8.92	2.99	1.12	0.19	8.75	2.96	1.14	0.25
V$GRE.01	no	23	28	26.61	5.16	1.05	0.17	24.07	4.9	1.16	0.7
V$FTF.02	no	12	13	11.96	3.46	1.09	0.16	14.06	3.75	0.92	-0.42
V$HSF2.01	no	19	26	24.85	4.98	1.05	0.13	24.89	4.99	1.04	0.12
V$CP2.02	no	17	17	16.06	4.01	1.06	0.11	18.73	4.33	0.91	-0.52
V$CSRNP1.01	no	28	33	31.92	5.65	1.03	0.1	29.41	5.42	1.12	0.57
V$CSRNP3.01	no	28	33	31.92	5.65	1.03	0.1	29.41	5.42	1.12	0.57
V$PRDM4.01	no	24	31	29.99	5.47	1.03	0.09	33.81	5.81	0.92	-0.57
V$KLF12.01	no	14	16	15.18	3.89	1.05	0.08	22.59	4.75	0.71	-1.49
V$RFX4.02	no	14	14	13.26	3.64	1.06	0.07	12.58	3.55	1.11	0.26
V$ZBTB7.02	no	10	11	10.31	3.21	1.07	0.06	12.59	3.55	0.87	-0.59
V$MARE.01	no	6	6	5.38	2.32	1.12	0.05	6.47	2.54	0.93	-0.38
V$PTX1.01	no	14	14	13.38	3.66	1.05	0.03	11.41	3.38	1.23	0.62
V$BACH2.01	no	16	19	18.47	4.3	1.03	0.01	18.44	4.29	1.03	0.01
V$PPAR_RXR.02	no	19	20	19.52	4.42	1.02	0	18.2	4.27	1.1	0.3
V$LXRE.02	no	13	17	16.54	4.07	1.03	-0.01	16.28	4.03	1.04	0.05
V$HOMEZ.01	no	9	11	10.55	3.25	1.04	-0.01	9.52	3.09	1.16	0.32
V$GKLF.01	no	19	35	34.69	5.89	1.01	-0.03	35.51	5.96	0.99	-0.17
V$GTF3R4.01	no	3	3	2.54	1.59	1.18	-0.03	2.02	1.42	1.49	0.34
V$HNF4G.01	no	6	7	6.57	2.56	1.06	-0.03	6.3	2.51	1.11	0.08
V$LTSM.01	no	14	24	23.63	4.86	1.02	-0.03	19.22	4.38	1.25	0.98
V$ER.04	no	8	9	8.65	2.94	1.04	-0.05	11.2	3.35	0.8	-0.81
V$RFX2.01	no	12	18	17.7	4.21	1.02	-0.05	22.01	4.69	0.82	-0.96
V$MEL1.03	no	15	16	15.74	3.97	1.02	-0.06	16.11	4.01	0.99	-0.15
V$GSC.01	no	1	1	0.55	0.74	1.82	-0.07	0.48	0.69	2.07	0.03
V$HOX_PBX.01	no	28	45	44.94	6.7	1	-0.07	29.71	5.45	1.51	2.71
V$P53.07	no	7	12	11.77	3.43	1.02	-0.08	10.73	3.27	1.12	0.24
V$STAF.02	no	9	9	8.76	2.96	1.03	-0.09	8.02	2.83	1.12	0.17
V$NFE2L2.01	no	13	15	14.89	3.86	1.01	-0.1	14.36	3.79	1.04	0.04
V$RFX4.03	no	15	15	14.9	3.86	1.01	-0.1	20.14	4.49	0.74	-1.26
V$ETS2.01	no	27	34	34.2	5.85	0.99	-0.12	34.74	5.89	0.98	-0.21
V$GRHL1.01	no	15	19	19.03	4.36	1	-0.12	23.73	4.87	0.8	-1.07
V$PAX3.02	no	9	11	10.92	3.3	1.01	-0.13	10.54	3.25	1.04	-0.01
V$SF1.01	no	15	17	17.04	4.13	1	-0.13	16.8	4.1	1.01	-0.07
V$SRF.05	no	20	23	23.24	4.82	0.99	-0.15	24.59	4.96	0.94	-0.42
V$RBPJK.01	no	18	23	23.26	4.82	0.99	-0.16	26.33	5.13	0.87	-0.75
V$NFY.03	no	27	38	38.53	6.2	0.99	-0.17	32.23	5.68	1.18	0.93
V$TR4.01	no	21	22	22.34	4.73	0.98	-0.18	21.84	4.67	1.01	-0.07
V$DREAM.01	no	10	12	12.16	3.49	0.99	-0.19	15.35	3.92	0.78	-0.98
V$NFY.02	no	22	32	32.67	5.71	0.98	-0.21	29.95	5.47	1.07	0.28
V$ER.03	no	8	8	8.14	2.85	0.98	-0.22	12.44	3.53	0.64	-1.4
V$ARE.03	no	23	26	26.7	5.17	0.97	-0.23	25.97	5.1	1	-0.09
V$MRG2.01	no	19	20	20.53	4.53	0.97	-0.23	19.48	4.41	1.03	0
V$IRF4.03	no	7	9	9.32	3.05	0.97	-0.27	10.04	3.17	0.9	-0.49
V$RAR_RXR.03	no	8	8	8.31	2.88	0.96	-0.28	8.75	2.96	0.91	-0.42
V$IRF5.01	no	5	7	7.28	2.7	0.96	-0.29	7.83	2.8	0.89	-0.47
V$THAP1.01	no	12	14	14.61	3.82	0.96	-0.29	12.35	3.51	1.13	0.33
V$PBX1_MEIS1.02	no	25	33	34.24	5.85	0.96	-0.3	27.3	5.22	1.21	1
V$PPARA.01	no	19	22	22.97	4.79	0.96	-0.31	21.63	4.65	1.02	-0.03
V$TCFE2A.02	no	14	16	16.75	4.09	0.95	-0.31	16.81	4.1	0.95	-0.32
V$STAT5B.01	no	23	25	26.07	5.1	0.96	-0.31	22.35	4.73	1.12	0.45
V$GCM1.03	no	25	33	34.37	5.86	0.96	-0.32	41.43	6.43	0.8	-1.39
V$P53.05	no	13	13	13.73	3.7	0.95	-0.33	14.51	3.81	0.9	-0.53
V$PAX2.02	no	13	13	13.76	3.71	0.95	-0.34	11.77	3.43	1.1	0.21
V$CEBP.02	no	19	23	24.18	4.92	0.95	-0.34	20.35	4.51	1.13	0.48
V$SGN1.01	no	6	6	6.44	2.54	0.93	-0.37	6.07	2.46	0.99	-0.23
V$CRX.02	no	9	10	10.77	3.28	0.93	-0.39	8.23	2.87	1.22	0.44
V$NGN_NEUROD.01	no	15	15	16.08	4.01	0.93	-0.39	15.24	3.9	0.98	-0.19
V$AP1.03	no	9	15	16.12	4.01	0.93	-0.4	15.47	3.93	0.97	-0.25
V$HSF1.01	no	22	30	31.75	5.63	0.94	-0.4	27.51	5.24	1.09	0.38
V$JUNDM2.02	no	10	21	22.43	4.73	0.94	-0.41	18.52	4.3	1.13	0.46
V$CREB2.01	no	7	10	10.84	3.29	0.92	-0.41	10.92	3.3	0.92	-0.43
V$REX1.01	no	18	21	22.46	4.74	0.94	-0.41	17.99	4.24	1.17	0.59
V$ZNF274.01	no	1	1	0.91	0.95	1.1	-0.43	0.81	0.9	1.24	-0.34
V$P53.06	no	7	8	8.78	2.96	0.91	-0.43	9.99	3.16	0.8	-0.79
V$MEL1.02	no	20	24	25.73	5.07	0.93	-0.44	25.45	5.04	0.94	-0.39
V$SIX.01	no	12	14	15.29	3.91	0.92	-0.46	17.59	4.19	0.8	-0.97
V$MEF2.07	no	4	5	5.65	2.38	0.89	-0.48	3.54	1.88	1.41	0.51
V$EOMES.02	no	10	11	12.18	3.49	0.9	-0.48	15.69	3.96	0.7	-1.31
V$TCF11MAFG.01	no	13	17	18.58	4.31	0.92	-0.48	14.9	3.86	1.14	0.41
V$RTR.01	no	4	5	5.67	2.38	0.88	-0.49	4.37	2.09	1.14	0.06
V$PITX3.01	no	5	5	5.66	2.38	0.88	-0.49	4.5	2.12	1.11	0
V$PPARG.03	no	25	32	34.44	5.87	0.93	-0.5	31.42	5.6	1.02	0.01
V$NFY.05	no	21	25	27.08	5.2	0.92	-0.5	25.45	5.04	0.98	-0.19
V$RFX1.02	no	6	7	7.94	2.82	0.88	-0.51	11.17	3.34	0.63	-1.4
V$BARBIE.01	no	21	25	27.15	5.21	0.92	-0.51	25.34	5.03	0.99	-0.17
V$HNF4.02	no	12	13	14.45	3.8	0.9	-0.51	14.88	3.86	0.87	-0.62
V$AML1.01	no	7	10	11.25	3.35	0.89	-0.52	11.68	3.42	0.86	-0.64
V$PAX1.01	no	6	6	6.91	2.63	0.87	-0.54	7.67	2.77	0.78	-0.78
V$MAFB.01	no	16	19	20.95	4.58	0.91	-0.54	17.5	4.18	1.09	0.24
V$TAL1_E2A.01	no	7	7	8.06	2.84	0.87	-0.55	11	3.32	0.64	-1.36
V$COUP.02	no	8	8	9.17	3.03	0.87	-0.55	9.41	3.07	0.85	-0.62
V$VMYB.01	no	20	34	36.9	6.07	0.92	-0.56	34.53	5.87	0.98	-0.17
V$RP58.01	no	15	15	16.85	4.1	0.89	-0.57	14.96	3.87	1	-0.12
V$NFE2.02	no	13	14	15.8	3.97	0.89	-0.58	14.4	3.79	0.97	-0.24
V$ELF3.01	no	25	31	33.92	5.82	0.91	-0.59	34.32	5.86	0.9	-0.65
V$MYT1L.01	no	30	36	39.22	6.26	0.92	-0.59	31.51	5.61	1.14	0.71
V$FOSL2.01	no	9	21	23.33	4.83	0.9	-0.59	19.4	4.4	1.08	0.25
V$PAX3.03	no	17	19	21.25	4.61	0.89	-0.6	17.77	4.22	1.07	0.17
V$MIT.01	no	15	20	22.33	4.72	0.9	-0.6	16.91	4.11	1.18	0.63
V$PBX1_MEIS1.03	no	24	29	32.09	5.66	0.9	-0.63	25.76	5.07	1.13	0.54
V$STAT.01	no	25	43	46.84	6.84	0.92	-0.63	40.41	6.35	1.06	0.33
V$OBOX2.01	no	7	7	8.36	2.89	0.84	-0.64	5.78	2.4	1.21	0.3
V$NRL.01	no	1	2	2.51	1.58	0.8	-0.64	2.5	1.58	0.8	-0.63
V$ZBED1.01	no	5	6	7.25	2.69	0.83	-0.65	11.95	3.46	0.5	-1.87
V$GRHL2.01	no	19	23	25.85	5.08	0.89	-0.66	25.52	5.05	0.9	-0.6
V$MRF2.01	no	5	5	6.17	2.48	0.81	-0.67	4.11	2.03	1.22	0.19
V$FXRE.01	no	10	14	16.2	4.02	0.86	-0.67	16.67	4.08	0.84	-0.78
V$JUNB.01	no	24	29	32.5	5.7	0.89	-0.7	25.68	5.07	1.13	0.56
V$CABL.01	no	6	11	13.07	3.61	0.84	-0.71	8.55	2.92	1.29	0.67
V$FOSL1.01	no	12	19	21.82	4.67	0.87	-0.71	20.46	4.52	0.93	-0.43
V$CDPCR3HD.01	no	14	22	25.13	5.01	0.88	-0.72	17.89	4.23	1.23	0.85
V$NRL.02	no	12	14	16.43	4.05	0.85	-0.72	16.88	4.11	0.83	-0.82
V$YY1.01	no	11	12	14.25	3.77	0.84	-0.73	17.07	4.13	0.7	-1.35
V$HBP1.01	no	30	47	51.77	7.19	0.91	-0.73	36.97	6.08	1.27	1.57
V$HNF4A.01	no	7	8	9.83	3.14	0.81	-0.74	8.51	2.92	0.94	-0.35
V$PEA3.01	no	25	30	33.89	5.82	0.89	-0.75	38.3	6.19	0.78	-1.42
V$CAAT.01	no	23	30	33.95	5.82	0.88	-0.76	31.02	5.57	0.97	-0.27
V$MEF3.01	no	5	6	7.59	2.75	0.79	-0.76	9.09	3.01	0.66	-1.19
V$SIX4.01	no	13	13	15.52	3.94	0.84	-0.77	13.48	3.67	0.96	-0.27
V$HMX3.01	no	16	19	22.16	4.71	0.86	-0.78	22.44	4.74	0.85	-0.83
V$NFY.01	no	22	28	31.97	5.65	0.88	-0.79	29.69	5.45	0.94	-0.4
V$GKLF.02	no	18	21	24.4	4.94	0.86	-0.79	20.91	4.57	1	-0.09
O$TFIIIC.01	no	3	3	4.11	2.03	0.73	-0.79	4.19	2.05	0.72	-0.82
V$MYOGENIN.01	no	4	5	6.56	2.56	0.76	-0.8	5.76	2.4	0.87	-0.53
V$IK1.01	no	16	17	20.2	4.49	0.84	-0.82	20.38	4.51	0.83	-0.86
V$RARA.01	no	3	3	4.24	2.06	0.71	-0.84	3.08	1.76	0.97	-0.33
V$MAFF.01	no	12	14	17.06	4.13	0.82	-0.86	16.87	4.11	0.83	-0.82
V$AP1.02	no	23	28	32.38	5.69	0.86	-0.86	26.98	5.19	1.04	0.1
V$SOX4.01	no	18	24	28.14	5.3	0.85	-0.87	19.37	4.4	1.24	0.94
V$IRF8.01	no	21	29	33.6	5.79	0.86	-0.88	28.14	5.3	1.03	0.07
V$JUND.01	no	9	12	14.92	3.86	0.8	-0.89	12.63	3.55	0.95	-0.32
V$BCL6.01	no	21	25	29.48	5.43	0.85	-0.92	23.68	4.86	1.06	0.17
V$IK3.01	no	19	23	27.31	5.22	0.84	-0.92	27.37	5.23	0.84	-0.93
V$GATA1.01	no	13	14	17.37	4.17	0.81	-0.93	14.63	3.82	0.96	-0.29
V$CHOP.02	no	4	5	6.94	2.63	0.72	-0.93	4.75	2.18	1.05	-0.11
V$RBPJK.02	no	18	21	25.24	5.02	0.83	-0.94	24.01	4.9	0.87	-0.72
V$RFX3.02	no	11	13	16.29	4.04	0.8	-0.94	17.18	4.14	0.76	-1.13
V$MYBL2.01	no	19	23	27.52	5.24	0.84	-0.96	22.68	4.76	1.01	-0.04
V$RAR_RXR.02	no	3	3	4.54	2.13	0.66	-0.96	2.89	1.7	1.04	-0.23
V$SRF.02	no	20	21	25.41	5.04	0.83	-0.97	22.03	4.69	0.95	-0.33
V$SOX6.01	no	24	35	40.82	6.39	0.86	-0.99	30.74	5.54	1.14	0.68
V$ER.02	no	4	4	5.91	2.43	0.68	-0.99	6.54	2.56	0.61	-1.19
V$TBX21.01	no	6	6	8.38	2.89	0.72	-1	6.98	2.64	0.86	-0.56
V$AREB6.03	no	5	5	7.21	2.68	0.69	-1.01	7.45	2.73	0.67	-1.08
V$PTX1.02	no	7	7	9.66	3.11	0.72	-1.02	6.38	2.53	1.1	0.05
V$AML2.01	no	15	21	25.8	5.08	0.81	-1.04	21.11	4.59	0.99	-0.13
V$ERR.01	no	11	11	14.47	3.8	0.76	-1.04	15.2	3.9	0.72	-1.21
V$ESR2.01	no	5	5	7.34	2.71	0.68	-1.05	9.33	3.05	0.54	-1.58
V$PSE.01	no	13	15	19.09	4.37	0.79	-1.05	18.56	4.31	0.81	-0.94
V$MAFK.01	no	16	18	22.47	4.74	0.8	-1.05	16.7	4.09	1.08	0.2
V$BRACH.01	no	24	27	32.55	5.7	0.83	-1.06	23.69	4.87	1.14	0.58
V$SREBP.01	no	7	7	9.82	3.13	0.71	-1.06	9.6	3.1	0.73	-1
V$PBX1_MEIS1.01	no	19	26	31.5	5.61	0.83	-1.07	24.79	4.98	1.05	0.14
V$TCF7L2.02	no	22	30	36	6	0.83	-1.08	28.21	5.31	1.06	0.24
V$VERBA.01	no	5	5	7.49	2.74	0.67	-1.09	5.89	2.43	0.85	-0.57
V$NKX25.03	no	3	3	4.92	2.22	0.61	-1.09	3.44	1.85	0.87	-0.51
V$STAT6.01	no	18	30	36.03	6	0.83	-1.09	32.77	5.72	0.92	-0.57
V$MARE_ARE.01	no	10	11	14.69	3.83	0.75	-1.09	12.15	3.48	0.91	-0.47
V$OBOX3.01	no	8	9	12.35	3.51	0.73	-1.1	8.47	2.91	1.06	0.01
V$LEF1.02	no	21	27	32.78	5.72	0.82	-1.1	24.76	4.97	1.09	0.35
V$IK2.01	no	12	13	17.08	4.13	0.76	-1.11	14.63	3.82	0.89	-0.56
V$LEF1.01	no	23	33	39.54	6.29	0.83	-1.12	31.98	5.65	1.03	0.09
V$MRG1.02	no	10	13	17.19	4.14	0.76	-1.13	17.86	4.23	0.73	-1.27
V$AREB6.04	no	17	19	24.04	4.9	0.79	-1.13	23.26	4.82	0.82	-0.99
V$EVX2.01	no	14	22	27.47	5.24	0.8	-1.14	17.4	4.17	1.26	0.98
V$HSF1.04	no	23	32	38.73	6.22	0.83	-1.16	32.58	5.71	0.98	-0.19
V$SOX2.01	no	22	32	38.75	6.22	0.83	-1.16	28.84	5.37	1.11	0.5
V$TCF7L2.01	no	27	41	48.67	6.97	0.84	-1.17	32.88	5.73	1.25	1.33
V$TTF1.01	no	3	3	5.2	2.28	0.58	-1.18	3.77	1.94	0.8	-0.66
V$GRE.02	no	15	17	22.06	4.7	0.77	-1.18	22.99	4.79	0.74	-1.35
V$PRDM1.01	no	22	25	31.08	5.57	0.8	-1.18	23.7	4.87	1.05	0.16
V$NFY.04	no	22	27	33.33	5.77	0.81	-1.18	30.52	5.52	0.88	-0.73
V$GAGA.01	no	6	20	25.45	5.04	0.79	-1.18	33.28	5.77	0.6	-2.39
V$ACAAT.01	no	13	16	20.96	4.58	0.76	-1.19	20.07	4.48	0.8	-1.02
V$CRX.03	no	11	12	16.33	4.04	0.73	-1.2	11.39	3.37	1.05	0.03
V$YY1.02	no	17	24	30.28	5.5	0.79	-1.23	22.78	4.77	1.05	0.15
V$GRE.03	no	20	24	30.25	5.5	0.79	-1.23	26.32	5.13	0.91	-0.55
V$ER.01	no	5	5	8.01	2.83	0.62	-1.24	7.95	2.82	0.63	-1.22
V$SOX9.02	no	13	15	20.05	4.48	0.75	-1.24	15.97	4	0.94	-0.37
V$ATF2.01	no	6	8	11.82	3.44	0.68	-1.26	13.68	3.7	0.58	-1.67
V$PAX6.01	no	12	17	22.48	4.74	0.76	-1.26	19.91	4.46	0.85	-0.76
V$ZFP410.01	no	16	19	24.77	4.98	0.77	-1.26	21.86	4.67	0.87	-0.72
V$ESRRA.01	no	12	12	16.66	4.08	0.72	-1.26	15.6	3.95	0.77	-1.04
V$AML3.01	no	19	21	27.19	5.21	0.77	-1.28	25.02	5	0.84	-0.9
V$BCL6.02	no	23	32	39.53	6.28	0.81	-1.28	29.15	5.4	1.1	0.43
V$HNF3.01	no	20	20	26.16	5.11	0.76	-1.3	18.99	4.36	1.05	0.12
V$SRF.03	no	17	18	23.86	4.88	0.75	-1.3	23.75	4.87	0.76	-1.28
V$OTX2.01	no	4	5	8.24	2.87	0.61	-1.3	5.09	2.26	0.98	-0.26
V$FAST1.03	no	29	37	45.29	6.73	0.82	-1.31	30.52	5.52	1.21	1.08
V$LEF1.03	no	29	42	50.82	7.13	0.83	-1.31	36.05	6	1.17	0.91
V$AML3.02	no	11	17	22.78	4.77	0.75	-1.32	19.11	4.37	0.89	-0.6
V$PRE.01	no	23	29	36.55	6.04	0.79	-1.33	28.53	5.34	1.02	-0.01
V$E47.02	no	5	5	8.42	2.9	0.59	-1.35	7.55	2.75	0.66	-1.11
V$HFH3.01	no	5	10	14.68	3.83	0.68	-1.35	8.28	2.88	1.21	0.42
V$TCF7L1.01	no	24	36	44.59	6.67	0.81	-1.36	30.28	5.5	1.19	0.95
V$OBOX1.01	no	6	7	11.02	3.32	0.64	-1.36	7.4	2.72	0.95	-0.33
V$RU49.01	no	15	17	23.08	4.8	0.74	-1.37	20.77	4.56	0.82	-0.94
V$TAL1ALPHAE47.01	no	14	15	20.73	4.55	0.72	-1.37	19.25	4.39	0.78	-1.08
V$HNF4A.02	no	6	6	9.79	3.13	0.61	-1.37	8.39	2.9	0.71	-1
V$RFX5.02	no	15	18	24.41	4.94	0.74	-1.4	23.1	4.81	0.78	-1.17
V$GFI1.01	no	5	5	8.6	2.93	0.58	-1.4	6.46	2.54	0.77	-0.77
V$PAX8.01	no	20	22	29.04	5.39	0.76	-1.4	22.84	4.78	0.96	-0.28
V$TAL1BETAE47.01	no	14	15	20.97	4.58	0.72	-1.41	19.6	4.43	0.77	-1.15
V$TEF1.01	no	22	24	31.4	5.6	0.76	-1.41	27.33	5.23	0.88	-0.73
V$SPIC.01	no	24	29	37.18	6.1	0.78	-1.42	35.2	5.93	0.82	-1.13
V$P53.04	no	4	5	8.73	2.96	0.57	-1.43	8.21	2.87	0.61	-1.3
V$P53.03	no	8	12	17.45	4.18	0.69	-1.43	17.58	4.19	0.68	-1.45
V$AP1.01	no	9	19	25.79	5.08	0.74	-1.44	20.93	4.57	0.91	-0.53
V$NKX32.01	no	14	15	21.09	4.59	0.71	-1.44	18.69	4.32	0.8	-0.97
V$BCL6.03	no	22	30	38.54	6.21	0.78	-1.46	29.11	5.39	1.03	0.07
V$PARAXIS.01	no	19	20	27.27	5.22	0.73	-1.49	21.06	4.59	0.95	-0.34
V$PAX6.04	no	17	19	26.1	5.11	0.73	-1.49	25.94	5.09	0.73	-1.46
V$SOX10.03	no	18	20	27.33	5.23	0.73	-1.5	19.55	4.42	1.02	-0.01
V$EVI1.07	no	16	18	25.03	5	0.72	-1.51	20.44	4.52	0.88	-0.65
V$RORA.01	no	9	10	15.54	3.94	0.64	-1.53	14.64	3.83	0.68	-1.34
V$FHXA.01	no	4	7	11.73	3.42	0.6	-1.53	6.54	2.56	1.07	-0.02
V$MYBL1.01	no	15	23	31.09	5.57	0.74	-1.54	32.37	5.69	0.71	-1.74
V$PRDM14.01	no	17	19	26.41	5.14	0.72	-1.54	22.53	4.75	0.84	-0.85
V$PXR_RXR.01	no	8	8	13.14	3.62	0.61	-1.56	10.97	3.31	0.73	-1.05
V$CEBPG.01	no	7	10	15.7	3.96	0.64	-1.57	12.56	3.54	0.8	-0.86
V$SIX2.02	no	13	15	21.87	4.68	0.69	-1.58	18.9	4.35	0.79	-1.01
V$OTX2.02	no	7	7	12.08	3.47	0.58	-1.6	7.89	2.81	0.89	-0.49
V$MTBF.01	no	27	39	49.84	7.06	0.78	-1.61	34.32	5.86	1.14	0.71
V$DELTAEF1.01	no	3	3	6.78	2.6	0.44	-1.64	5.96	2.44	0.5	-1.42
V$TAL1BETAITF2.01	no	14	14	21.06	4.59	0.66	-1.65	19.2	4.38	0.73	-1.3
V$CDP.02	no	21	26	35.32	5.94	0.74	-1.65	29.09	5.39	0.89	-0.67
V$MEF2.04	no	2	2	5.36	2.31	0.37	-1.67	3.29	1.81	0.61	-0.99
V$RFXDC2.01	no	9	11	17.48	4.18	0.63	-1.67	17.19	4.15	0.64	-1.61
V$RARG.01	no	12	13	19.99	4.47	0.65	-1.68	14.84	3.85	0.88	-0.61
V$TBX20.02	no	7	8	13.74	3.71	0.58	-1.68	13.31	3.65	0.6	-1.59
V$IRX5.01	no	12	31	41.41	6.43	0.75	-1.7	25.84	5.08	1.2	0.92
V$TEAD4.01	no	15	18	26.23	5.12	0.69	-1.7	21.94	4.68	0.82	-0.95
V$BACH1.01	no	13	14	21.37	4.62	0.66	-1.7	17.4	4.17	0.8	-0.94
V$RFX4.01	no	9	11	17.76	4.21	0.62	-1.72	17.25	4.15	0.64	-1.63
V$RXR_RXR.01	no	5	6	11.33	3.37	0.53	-1.73	11.11	3.33	0.54	-1.68
V$NBRE.01	no	12	12	19.07	4.37	0.63	-1.73	18.2	4.27	0.66	-1.57
V$ESRRA.03	no	8	8	14	3.74	0.57	-1.74	14.36	3.79	0.56	-1.81
V$LXRE.01	no	1	1	3.95	1.99	0.25	-1.74	2.85	1.69	0.35	-1.39
V$HNF3B.01	no	7	9	15.42	3.93	0.58	-1.76	8.59	2.93	1.05	-0.03
V$HOXA13.01	no	19	21	30.24	5.5	0.69	-1.77	21.2	4.6	0.99	-0.15
V$RFX3.01	no	9	11	18.1	4.25	0.61	-1.79	17.46	4.18	0.63	-1.67
V$SOX3.01	no	24	34	45.56	6.75	0.75	-1.79	34.65	5.88	0.98	-0.19
V$CEBPB.02	no	22	29	39.83	6.31	0.73	-1.8	30.37	5.51	0.95	-0.34
V$ARE.02	no	16	16	24.36	4.93	0.66	-1.8	22.72	4.77	0.7	-1.52
V$NMP4.01	no	22	26	36.56	6.04	0.71	-1.83	27.84	5.27	0.93	-0.44
V$OBOX5.01	no	9	9	15.77	3.97	0.57	-1.83	10.42	3.23	0.86	-0.59
V$HFH8.01	no	11	13	20.89	4.57	0.62	-1.84	12	3.46	1.08	0.14
V$ILF1.01	no	12	14	22.24	4.72	0.63	-1.85	17.46	4.18	0.8	-0.95
V$SREBP.03	no	1	1	4.38	2.09	0.23	-1.85	3.82	1.95	0.26	-1.7
V$ZNF282.01	no	26	32	43.81	6.62	0.73	-1.86	38.9	6.23	0.82	-1.19
V$LHX8.01	no	12	21	30.8	5.55	0.68	-1.86	20.62	4.54	1.02	-0.03
V$TAL1BETAHEB.01	no	11	11	18.53	4.3	0.59	-1.87	16.64	4.08	0.66	-1.5
V$SOX11.01	no	18	25	35.77	5.98	0.7	-1.89	24.85	4.98	1.01	-0.07
V$BLIMP1.01	no	22	29	40.51	6.36	0.72	-1.89	33.23	5.76	0.87	-0.82
V$NKX11.01	no	11	15	23.76	4.87	0.63	-1.9	16.18	4.02	0.93	-0.42
V$YY2.01	no	11	15	23.76	4.87	0.63	-1.9	17.34	4.16	0.86	-0.68
V$HSF2.03	no	23	28	39.46	6.28	0.71	-1.91	29.07	5.39	0.96	-0.29
V$TEAD.01	no	20	22	32.36	5.69	0.68	-1.91	27.15	5.21	0.81	-1.08
V$GATA1.06	no	15	15	23.86	4.88	0.63	-1.92	19.22	4.38	0.78	-1.08
V$SOX9.03	no	18	23	33.66	5.8	0.68	-1.92	26.01	5.1	0.88	-0.69
V$SPI1.05	no	21	26	37.27	6.1	0.7	-1.93	37.38	6.11	0.7	-1.94
V$DMRT1.01	no	16	19	28.88	5.37	0.66	-1.93	19.55	4.42	0.97	-0.24
V$RFX5.01	no	12	13	21.61	4.65	0.6	-1.96	22.38	4.73	0.58	-2.09
V$PITX2.01	no	8	9	16.46	4.06	0.55	-1.96	10.88	3.3	0.83	-0.72
V$NKX25.01	no	6	6	12.39	3.52	0.48	-1.96	8.88	2.98	0.68	-1.14
V$DLX3.02	no	7	7	13.82	3.72	0.51	-1.97	8.23	2.87	0.85	-0.6
V$FREAC3.01	no	12	15	24.26	4.92	0.62	-1.98	15.09	3.88	0.99	-0.15
V$P53.08	no	3	3	8.15	2.85	0.37	-1.98	6.21	2.49	0.48	-1.49
V$NFAT5.02	no	23	33	45.96	6.78	0.72	-1.99	35.95	5.99	0.92	-0.58
V$REV-ERBA.03	no	8	8	15.26	3.91	0.52	-1.99	13.74	3.71	0.58	-1.68
V$SIX3.01	no	4	5	11.2	3.35	0.45	-2	7.25	2.69	0.69	-1.02
V$PBX1.01	no	22	33	46.08	6.78	0.72	-2	29.35	5.42	1.12	0.58
V$REV-ERBA.02	no	14	14	23.17	4.81	0.6	-2.01	19.28	4.39	0.73	-1.32
V$PRDM1.02	no	20	25	36.65	6.05	0.68	-2.01	30.69	5.54	0.81	-1.12
V$HFH2.01	no	8	11	19.4	4.4	0.57	-2.02	11.62	3.41	0.95	-0.33
V$NANOG.01	no	26	31	43.94	6.63	0.71	-2.03	32.24	5.68	0.96	-0.31
V$ZBED1.02	no	2	4	9.87	3.14	0.41	-2.03	13.04	3.61	0.31	-2.64
V$PNR.01	no	15	18	28.39	5.33	0.63	-2.04	19.76	4.44	0.91	-0.51
V$ESRRB.01	no	6	6	12.94	3.6	0.46	-2.07	13.49	3.67	0.44	-2.18
V$PPARG.01	no	5	9	17.16	4.14	0.52	-2.09	14.52	3.81	0.62	-1.58
O$DINR.01	no	26	34	47.93	6.92	0.71	-2.09	36.08	6	0.94	-0.43
V$HMGIY.01	no	14	20	31.25	5.59	0.64	-2.1	20.21	4.49	0.99	-0.16
V$TCF7.01	no	24	36	50.42	7.1	0.71	-2.1	33.77	5.81	1.07	0.3
V$FOXP1.01	no	27	32	45.73	6.76	0.7	-2.11	35.77	5.98	0.89	-0.71
V$RORA1.01	no	7	7	14.54	3.81	0.48	-2.11	11.77	3.43	0.59	-1.54
V$GSC.02	no	9	10	18.65	4.32	0.54	-2.12	12.37	3.52	0.81	-0.82
V$REV-ERBA.01	no	8	8	16.03	4	0.5	-2.13	14.22	3.77	0.56	-1.78
V$ISGF3G.01	no	12	15	25.26	5.02	0.59	-2.14	18.72	4.33	0.8	-0.98
V$IRX2.01	no	11	27	40.05	6.33	0.67	-2.14	23.67	4.86	1.14	0.58
V$NKX25.04	no	7	8	16.24	4.03	0.49	-2.17	12.28	3.5	0.65	-1.36
V$FOXJ3.01	no	16	21	32.93	5.74	0.64	-2.17	19.92	4.46	1.05	0.13
V$SIX2.01	no	2	3	9.06	3.01	0.33	-2.18	5.88	2.42	0.51	-1.39
V$OTX1.01	no	9	9	17.73	4.21	0.51	-2.19	11.54	3.4	0.78	-0.89
V$MEF2.06	no	8	13	22.99	4.79	0.57	-2.19	13.66	3.7	0.95	-0.32
V$NFATC1.01	no	11	14	24.33	4.93	0.58	-2.2	22.57	4.75	0.62	-1.91
V$ISRE.02	no	12	14	24.42	4.94	0.57	-2.21	17.55	4.19	0.8	-0.97
V$LYL1_E12.01	no	14	16	27.02	5.2	0.59	-2.22	22.96	4.79	0.7	-1.56
V$TGIF.01	no	15	20	32.07	5.66	0.62	-2.22	23.21	4.82	0.86	-0.77
V$SIX3.02	no	2	2	7.66	2.77	0.26	-2.23	4.9	2.21	0.41	-1.54
V$NF1.01	no	7	7	15.29	3.91	0.46	-2.25	14.34	3.79	0.49	-2.07
V$CHOP.01	no	3	3	9.48	3.08	0.32	-2.27	6.95	2.64	0.43	-1.69
V$MEF2.02	no	1	1	6.1	2.47	0.16	-2.27	3.71	1.93	0.27	-1.67
V$GZF1.01	no	11	13	23.55	4.85	0.55	-2.28	17.37	4.17	0.75	-1.17
V$FOXA1.01	no	27	31	46.02	6.78	0.67	-2.29	35.71	5.97	0.87	-0.87
V$ZNF652.02	no	26	36	52.02	7.21	0.69	-2.29	41.71	6.46	0.86	-0.96
V$YY2.02	no	17	20	32.55	5.7	0.61	-2.29	23.24	4.82	0.86	-0.78
V$CJUN_ATF2.01	no	1	1	6.26	2.5	0.16	-2.3	4.6	2.14	0.22	-1.91
V$ZNF435.01	no	18	21	33.9	5.82	0.62	-2.3	27.21	5.22	0.77	-1.29
V$IRX3.01	no	11	28	42.51	6.52	0.66	-2.3	26.01	5.1	1.08	0.29
V$HOXA9.01	no	10	13	23.71	4.87	0.55	-2.3	14.16	3.76	0.92	-0.44
V$SREBP.04	no	4	4	11.17	3.34	0.36	-2.3	10.14	3.18	0.39	-2.08
V$LTSM.02	no	8	8	17.06	4.13	0.47	-2.31	13.7	3.7	0.58	-1.67
V$FAC1.01	no	12	13	23.73	4.87	0.55	-2.31	16.36	4.04	0.79	-0.95
V$FOXP1.02	no	5	5	12.81	3.58	0.39	-2.32	8.38	2.9	0.6	-1.34
V$NKX26.01	no	11	12	22.66	4.76	0.53	-2.35	17.19	4.15	0.7	-1.37
V$HMX3.02	no	18	40	57.25	7.56	0.7	-2.35	39.24	6.26	1.02	0.04
V$SIX6.01	no	5	6	14.58	3.82	0.41	-2.38	10	3.16	0.6	-1.42
V$GRHL3.01	no	14	17	29.47	5.43	0.58	-2.39	26.09	5.11	0.65	-1.88
V$SPIB.01	no	18	24	38.37	6.19	0.63	-2.4	32.54	5.7	0.74	-1.59
V$TP63.01	no	6	6	14.77	3.84	0.41	-2.41	10.84	3.29	0.55	-1.62
V$NKX31.04	no	11	14	25.69	5.07	0.55	-2.41	18.73	4.33	0.75	-1.21
V$OVOL1.01	no	22	32	48.2	6.94	0.66	-2.41	39.95	6.32	0.8	-1.34
V$CEBPE_ATF4.02	no	13	17	29.61	5.44	0.57	-2.41	19.75	4.44	0.86	-0.73
V$HOXC9.02	no	17	29	44.71	6.68	0.65	-2.43	25.67	5.07	1.13	0.56
V$TST1.01	no	17	22	36.2	6.01	0.61	-2.44	24.55	4.95	0.9	-0.62
V$NKX31.03	no	17	20	33.65	5.8	0.59	-2.44	25.74	5.07	0.78	-1.23
V$SIX1.01	no	13	15	27.53	5.25	0.54	-2.48	18.93	4.35	0.79	-1.02
V$FREAC7.01	no	10	15	27.54	5.25	0.54	-2.49	14.69	3.83	1.02	-0.05
V$OCT1.02	no	25	32	48.88	6.99	0.65	-2.49	30.84	5.55	1.04	0.12
V$PAX6.03	no	14	16	29.13	5.4	0.55	-2.53	22.38	4.73	0.71	-1.45
V$IRF2.02	no	4	4	12.47	3.53	0.32	-2.54	8.8	2.97	0.45	-1.79
V$TCF11.01	no	3	3	11	3.32	0.27	-2.56	7.92	2.81	0.38	-1.93
V$HMX2.01	no	9	16	29.38	5.42	0.54	-2.56	23.77	4.87	0.67	-1.7
V$ERG.02	no	20	29	45.9	6.77	0.63	-2.57	35.69	5.97	0.81	-1.2
V$IRF2.01	no	13	14	26.85	5.18	0.52	-2.58	20.22	4.5	0.69	-1.49
V$EVI1.01	no	16	20	35.11	5.92	0.57	-2.63	23.57	4.85	0.85	-0.84
V$CEBPE_ATF4.01	no	5	5	14.54	3.81	0.34	-2.63	11.66	3.41	0.43	-2.1
V$RSRFC4.01	no	2	2	9.97	3.16	0.2	-2.68	5.89	2.43	0.34	-1.81
V$IRF1.01	no	10	12	24.93	4.99	0.48	-2.69	17.57	4.19	0.68	-1.45
V$TTF1.02	no	4	4	13.33	3.65	0.3	-2.69	10.06	3.17	0.4	-2.07
V$PLZF.01	no	17	22	38.18	6.18	0.58	-2.7	27.33	5.23	0.8	-1.12
V$SPI1.01	no	8	8	19.37	4.4	0.41	-2.7	14.41	3.8	0.56	-1.82
V$HOXB9.01	no	23	28	46	6.78	0.61	-2.73	32.75	5.72	0.85	-0.92
V$SOX8.02	no	14	18	33.4	5.78	0.54	-2.75	21.84	4.67	0.82	-0.93
V$IRX4.01	no	12	31	49.99	7.07	0.62	-2.76	30.75	5.54	1.01	-0.05
V$ZNF232.01	no	21	29	47.8	6.91	0.61	-2.79	32.43	5.69	0.89	-0.69
V$POU6F2.01	no	26	41	62.64	7.91	0.65	-2.8	35.47	5.95	1.16	0.85
V$CEBPE.02	no	11	12	25.91	5.09	0.46	-2.83	19.21	4.38	0.62	-1.76
V$ZFP652.01	no	23	36	56.82	7.53	0.63	-2.83	39.17	6.26	0.92	-0.59
V$HOXB4.02	no	21	31	50.73	7.12	0.61	-2.84	34.33	5.86	0.9	-0.65
V$XFD1.01	no	8	10	23.31	4.83	0.43	-2.86	13.18	3.63	0.76	-1.01
V$MEIS1A_HOXA9.01	no	14	14	29.01	5.38	0.48	-2.88	22.83	4.78	0.61	-1.95
V$ISRE.01	no	14	16	31.82	5.64	0.5	-2.89	23.25	4.82	0.69	-1.61
V$DMBX1.01	no	5	5	16.1	4.01	0.31	-2.89	10.83	3.29	0.46	-1.92
V$EVI1.03	no	17	23	41.14	6.41	0.56	-2.91	25.32	5.03	0.91	-0.56
V$NKX22.01	no	2	2	11.3	3.36	0.18	-2.92	8.13	2.85	0.25	-2.33
V$NKX24.01	no	4	4	14.75	3.84	0.27	-2.93	10.95	3.31	0.37	-2.25
V$BAPX1.01	no	16	21	38.72	6.22	0.54	-2.93	28.59	5.35	0.73	-1.51
V$IRF4.01	no	6	6	17.96	4.24	0.33	-2.94	10.98	3.31	0.55	-1.65
V$SOX1.03	no	15	22	40.07	6.33	0.55	-2.94	23.77	4.87	0.93	-0.47
V$CPHX.01	no	12	18	34.92	5.91	0.52	-2.95	21.83	4.67	0.82	-0.93
V$NKX31.02	no	9	13	28.16	5.31	0.46	-2.95	20.86	4.57	0.62	-1.83
V$FOXO1.01	no	24	31	51.72	7.19	0.6	-2.95	35.17	5.93	0.88	-0.79
V$OCT3_4.01	no	17	21	38.98	6.24	0.54	-2.96	26.92	5.19	0.78	-1.24
V$FOXP2.01	no	24	31	51.79	7.19	0.6	-2.96	34.7	5.89	0.89	-0.71
V$BRN4.01	no	15	18	35.43	5.95	0.51	-3.01	19.97	4.47	0.9	-0.55
V$NKX23.01	no	11	19	36.97	6.08	0.51	-3.04	27.96	5.29	0.68	-1.79
V$PCE1.01	no	23	28	48.78	6.98	0.57	-3.05	29.35	5.42	0.95	-0.34
V$GATA2.02	no	24	35	57.69	7.59	0.61	-3.05	36.28	6.02	0.96	-0.3
V$HSF2.02	no	16	18	35.9	5.99	0.5	-3.07	28.79	5.36	0.63	-2.11
V$NFAT5.01	no	20	26	46.44	6.81	0.56	-3.07	36.42	6.03	0.71	-1.81
V$CLOX.01	no	21	33	55.44	7.44	0.6	-3.08	31.36	5.6	1.05	0.2
V$FOXL1.01	no	8	10	25.13	5.01	0.4	-3.12	14.51	3.81	0.69	-1.32
V$CEBPD.01	no	19	23	43.12	6.56	0.53	-3.14	31.42	5.6	0.73	-1.59
V$PLZF.02	no	16	23	43.23	6.57	0.53	-3.15	28.24	5.31	0.81	-1.08
V$HNF6.02	no	22	32	55.09	7.42	0.58	-3.18	31.57	5.62	1.01	-0.01
V$FOXJ1.01	no	19	25	46.15	6.79	0.54	-3.19	28.84	5.37	0.87	-0.81
V$HOXA11.01	no	16	21	40.88	6.39	0.51	-3.19	28.09	5.3	0.75	-1.43
V$SOX8.03	no	14	19	38.48	6.2	0.49	-3.22	23.71	4.87	0.8	-1.07
V$FOXP1_ES.01	no	33	62	92.9	9.63	0.67	-3.26	63.76	7.98	0.97	-0.28
V$SOX18.02	no	13	29	51.97	7.21	0.56	-3.26	29.65	5.44	0.98	-0.21
V$RORGAMMA.01	no	9	11	27.69	5.26	0.4	-3.27	19.59	4.42	0.56	-2.05
V$CHR.01	no	18	25	46.9	6.85	0.53	-3.27	32.24	5.68	0.78	-1.36
V$IRF3.01	no	20	23	44.28	6.65	0.52	-3.27	33.83	5.81	0.68	-1.95
V$CDX1.01	no	10	15	33.48	5.78	0.45	-3.28	20.12	4.48	0.75	-1.25
V$MESP1_2.01	no	20	29	52.22	7.22	0.56	-3.28	31.94	5.65	0.91	-0.61
V$SOX1.01	no	21	42	68.62	8.28	0.61	-3.28	41.93	6.47	1	-0.07
V$AARE.01	no	3	3	15.4	3.92	0.19	-3.29	10.72	3.27	0.28	-2.51
V$MEL1.01	no	14	17	36.46	6.04	0.47	-3.31	24.08	4.91	0.71	-1.55
V$IRF7.01	no	21	25	47.36	6.88	0.53	-3.32	34.36	5.86	0.73	-1.68
V$CEBPA.01	no	19	26	48.61	6.97	0.53	-3.32	33.82	5.81	0.77	-1.43
V$BRN2.02	no	6	8	23.82	4.88	0.34	-3.34	12.3	3.51	0.65	-1.37
V$XVENT2.01	no	10	19	39.52	6.28	0.48	-3.35	21.67	4.65	0.88	-0.68
V$OBOX6.01	no	3	3	15.92	3.99	0.19	-3.36	10.14	3.18	0.3	-2.4
V$CRX.01	no	16	16	35.68	5.97	0.45	-3.38	23.53	4.85	0.68	-1.66
V$HNF1.03	no	24	37	63.46	7.96	0.58	-3.39	39.16	6.26	0.94	-0.42
V$BRN5.04	no	24	31	55.85	7.47	0.56	-3.39	34.54	5.87	0.9	-0.69
V$HNF3B.03	no	12	14	33.17	5.76	0.42	-3.42	21.27	4.61	0.66	-1.69
V$ZNF217.01	no	15	19	40.24	6.34	0.47	-3.43	29.6	5.44	0.64	-2.04
V$FAST1.02	no	28	36	62.66	7.91	0.57	-3.43	38.44	6.2	0.94	-0.47
V$HNF1.02	no	17	22	44.32	6.65	0.5	-3.43	27.68	5.26	0.79	-1.18
V$EVI1.06	no	15	16	36.29	6.02	0.44	-3.45	23.76	4.87	0.67	-1.7
V$HOXD12.01	no	15	17	37.74	6.14	0.45	-3.46	26.59	5.16	0.64	-1.96
V$GFI1.02	no	12	18	39.2	6.26	0.46	-3.47	27.72	5.26	0.65	-1.94
V$GSH2.01	no	21	31	56.62	7.52	0.55	-3.47	35.46	5.95	0.87	-0.83
V$FKHRL1.01	no	22	26	50.01	7.07	0.52	-3.47	33.53	5.79	0.78	-1.39
V$EVI1.02	no	16	18	39.33	6.27	0.46	-3.48	26.93	5.19	0.67	-1.82
V$BHLHA15.01	no	14	28	52.73	7.26	0.53	-3.48	31.04	5.57	0.9	-0.64
V$GFI1B.01	no	15	18	39.4	6.27	0.46	-3.49	26.25	5.12	0.69	-1.71
V$OCT3_4.02	no	19	27	51.66	7.18	0.52	-3.5	33.65	5.8	0.8	-1.23
V$HBP1.02	no	26	42	71.01	8.42	0.59	-3.5	43.86	6.62	0.96	-0.36
V$BARHL1.01	no	9	9	26.57	5.15	0.34	-3.51	15.34	3.92	0.59	-1.75
V$SOX18.01	no	13	23	46.45	6.81	0.5	-3.52	28.03	5.29	0.82	-1.04
V$LEF1.04	no	21	29	54.5	7.38	0.53	-3.52	32.13	5.67	0.9	-0.64
V$SOX8.01	no	16	24	47.82	6.91	0.5	-3.52	32.13	5.67	0.75	-1.52
V$HOXD11.01	no	12	16	36.97	6.08	0.43	-3.53	26.29	5.13	0.61	-2.11
V$SOX9.06	no	17	19	41.16	6.41	0.46	-3.53	26.65	5.16	0.71	-1.58
V$FREAC4.01	no	25	33	59.83	7.73	0.55	-3.54	39.86	6.31	0.83	-1.17
V$ISX.01	no	13	26	50.8	7.12	0.51	-3.55	32.45	5.69	0.8	-1.22
V$HMX2.02	no	13	21	44.12	6.64	0.48	-3.56	36.92	6.07	0.57	-2.7
V$SRY.01	no	15	19	41.37	6.43	0.46	-3.56	25.22	5.02	0.75	-1.34
V$HOXC13.02	no	23	26	50.89	7.13	0.51	-3.56	34.01	5.83	0.76	-1.46
V$MEIS1.03	no	22	35	62.65	7.91	0.56	-3.56	40.34	6.35	0.87	-0.92
V$BRN2.03	no	9	14	34.41	5.86	0.41	-3.57	18.04	4.25	0.78	-1.07
V$SRF.04	no	7	8	25.63	5.06	0.31	-3.58	22.74	4.77	0.35	-3.2
V$NKX29.01	no	8	11	30.21	5.49	0.36	-3.59	21.44	4.63	0.51	-2.36
V$CUX1.01	no	17	29	55.22	7.43	0.53	-3.6	32.88	5.73	0.88	-0.76
V$LTSM.03	no	12	19	41.73	6.46	0.46	-3.6	28.46	5.33	0.67	-1.87
V$SOX1.04	no	21	37	65.82	8.11	0.56	-3.62	38.36	6.19	0.96	-0.3
V$CDX2.03	no	19	27	52.93	7.27	0.51	-3.63	29.43	5.42	0.92	-0.54
V$HOXD10.01	no	6	12	32.07	5.66	0.37	-3.63	17.54	4.19	0.68	-1.44
V$SOX9.01	no	23	24	48.94	6.99	0.49	-3.64	29.67	5.45	0.81	-1.13
V$AIRE.02	no	8	9	27.72	5.26	0.32	-3.65	20.41	4.52	0.44	-2.64
V$HNF3B.02	no	15	16	38.08	6.17	0.42	-3.66	25.07	5.01	0.64	-1.91
V$SOX9.08	no	19	28	54.47	7.38	0.51	-3.66	32.41	5.69	0.86	-0.86
V$SOX2.02	no	15	32	60	7.74	0.53	-3.68	33.8	5.81	0.95	-0.4
V$FOXK1.01	no	15	19	42.6	6.52	0.45	-3.69	26.35	5.13	0.72	-1.53
V$DLX3.01	no	20	27	53.48	7.31	0.5	-3.69	32.28	5.68	0.84	-1.02
V$SOX4.02	no	14	23	48.18	6.94	0.48	-3.7	32.59	5.71	0.71	-1.77
V$AIRE.01	no	11	16	38.69	6.22	0.41	-3.73	21.72	4.66	0.74	-1.33
V$HOXC10.01	no	16	21	45.83	6.77	0.46	-3.74	31.9	5.65	0.66	-2.02
V$HLF.01	no	17	22	47.17	6.86	0.47	-3.74	32.66	5.71	0.67	-1.95
V$RORA2.01	no	9	11	31.52	5.61	0.35	-3.75	22.27	4.72	0.49	-2.5
V$SALL1.01	no	4	4	20.85	4.57	0.19	-3.8	11.16	3.34	0.36	-2.29
V$GATA3.01	no	24	30	58.57	7.65	0.51	-3.8	37.68	6.14	0.8	-1.33
V$PIT1.01	no	9	15	37.85	6.15	0.4	-3.8	18.58	4.31	0.81	-0.95
V$HNF1.01	no	23	35	65.43	8.08	0.53	-3.83	40.57	6.37	0.86	-0.95
V$XFD2.01	no	13	19	44.07	6.64	0.43	-3.85	24.88	4.99	0.76	-1.28
V$EVI1.04	no	13	21	46.9	6.84	0.45	-3.86	28.18	5.31	0.75	-1.45
V$FAST1.01	no	24	31	60.71	7.79	0.51	-3.88	35.42	5.95	0.88	-0.83
V$HMBOX.01	no	20	26	53.98	7.34	0.48	-3.88	36.11	6.01	0.72	-1.77
V$SMARCA3.01	no	26	40	72.78	8.52	0.55	-3.9	46.36	6.81	0.86	-1.01
V$NFAT.01	no	19	20	45.88	6.77	0.44	-3.9	37.45	6.12	0.53	-2.93
V$HFH1.01	no	19	24	51.62	7.18	0.46	-3.92	30.16	5.49	0.8	-1.21
V$SOX12.01	no	18	19	44.75	6.69	0.42	-3.93	27.1	5.2	0.7	-1.65
V$MSX2.01	no	8	8	28.51	5.34	0.28	-3.94	17.51	4.18	0.46	-2.39
V$SOX9.09	no	15	23	50.43	7.1	0.46	-3.94	32.11	5.66	0.72	-1.7
V$DBP.01	no	14	17	42.17	6.49	0.4	-3.95	27.49	5.24	0.62	-2.1
V$HOXC11.01	no	17	22	49.49	7.03	0.44	-3.98	34.38	5.86	0.64	-2.2
V$PHOX2.01	no	25	33	64.54	8.03	0.51	-3.99	39.17	6.26	0.84	-1.07
V$GATA1.04	no	26	35	67.43	8.21	0.52	-4.01	44.61	6.68	0.78	-1.51
V$PBX_HOXA9.01	no	26	36	68.7	8.28	0.52	-4.01	40.5	6.36	0.89	-0.79
V$SOX15.03	no	23	40	73.96	8.59	0.54	-4.01	42.1	6.49	0.95	-0.4
V$EVI1.05	no	17	20	47.08	6.86	0.42	-4.02	29.54	5.43	0.68	-1.85
V$BARHL2.01	no	11	12	35.49	5.95	0.34	-4.03	20.87	4.57	0.57	-2.05
V$HOXC12.01	no	13	15	40.02	6.32	0.37	-4.04	27.18	5.21	0.55	-2.43
V$GBX2.01	no	7	12	35.57	5.96	0.34	-4.04	22.54	4.75	0.53	-2.33
V$SOX30.01	no	19	20	47.37	6.88	0.42	-4.05	29.71	5.45	0.67	-1.87
V$BSX.01	no	12	25	54.29	7.36	0.46	-4.05	32.76	5.72	0.76	-1.44
V$CART1.01	no	13	16	41.75	6.46	0.38	-4.06	22.4	4.73	0.71	-1.46
V$NKX25.02	no	25	33	65.35	8.08	0.5	-4.07	39.96	6.32	0.83	-1.18
V$DMRT7.01	no	9	10	32.87	5.73	0.3	-4.08	19.58	4.42	0.51	-2.28
V$GATA3.03	no	26	38	72.37	8.5	0.53	-4.1	47.93	6.92	0.79	-1.51
V$MSX2.02	no	13	14	39.26	6.26	0.36	-4.11	23.24	4.82	0.6	-2.02
V$HMX1.01	no	22	28	59.33	7.7	0.47	-4.13	36.67	6.05	0.76	-1.52
V$VBP.01	no	26	33	66.29	8.14	0.5	-4.15	44.72	6.68	0.74	-1.83
V$GATA1.03	no	25	31	63.58	7.97	0.49	-4.15	42.24	6.5	0.73	-1.81
V$GATA2.01	no	26	38	73.16	8.55	0.52	-4.17	47.79	6.91	0.8	-1.49
V$OSNT.01	no	17	30	62.38	7.89	0.48	-4.17	38.7	6.22	0.78	-1.48
V$DMRT5.01	no	9	12	36.78	6.06	0.33	-4.17	25.67	5.07	0.47	-2.8
V$SOX9.05	no	13	17	44.27	6.65	0.38	-4.18	27.63	5.25	0.62	-2.12
V$HNF3B.04	no	23	28	59.82	7.73	0.47	-4.18	41.04	6.4	0.68	-2.11
V$HOXB6.01	no	12	25	55.95	7.48	0.45	-4.21	33.55	5.79	0.75	-1.56
V$PROP1.02	no	9	15	41.87	6.47	0.36	-4.23	21.74	4.66	0.69	-1.55
V$SOX14.01	no	16	24	54.87	7.4	0.44	-4.24	32.93	5.74	0.73	-1.64
V$SOX15.02	no	18	37	72.69	8.52	0.51	-4.25	43.58	6.6	0.85	-1.07
V$CEBPB.01	no	19	23	53.97	7.34	0.43	-4.29	35.83	5.98	0.64	-2.23
V$SRY.04	no	19	25	56.77	7.53	0.44	-4.29	33.2	5.76	0.75	-1.51
V$HOX1-3.01	no	21	26	58.63	7.65	0.44	-4.33	37.84	6.15	0.69	-2.01
V$HOXA10.01	no	11	17	45.78	6.76	0.37	-4.33	25.03	5	0.68	-1.71
V$MEIS1B_HOXA9.01	no	16	19	48.82	6.98	0.39	-4.34	33.04	5.75	0.58	-2.53
V$OC2.01	no	13	18	47.6	6.9	0.38	-4.36	26.59	5.16	0.68	-1.76
V$HOXB13.01	no	9	11	37.01	6.08	0.3	-4.36	20.56	4.53	0.53	-2.22
V$SOX7.01	no	19	20	50.73	7.12	0.39	-4.39	30.24	5.5	0.66	-1.95
V$CEBPE.01	no	10	12	39.21	6.26	0.31	-4.43	25.95	5.09	0.46	-2.84
V$GATA1.05	no	26	37	74.9	8.65	0.49	-4.44	49.03	7	0.75	-1.79
V$GATA3.02	no	21	25	58.51	7.64	0.43	-4.45	36.71	6.06	0.68	-2.02
V$SRY.05	no	14	27	61.28	7.82	0.44	-4.45	36.25	6.02	0.74	-1.62
V$SOX3.03	no	14	33	69.79	8.35	0.47	-4.47	38.91	6.23	0.85	-1.03
V$JARID2.01	no	9	12	39.73	6.3	0.3	-4.48	21.59	4.65	0.56	-2.17
V$SRY.03	no	16	33	69.97	8.36	0.47	-4.48	42.47	6.51	0.78	-1.53
V$GATA5.01	no	24	33	69.89	8.35	0.47	-4.48	46.9	6.85	0.7	-2.1
V$SOX21.03	no	18	29	64.54	8.03	0.45	-4.49	38.75	6.22	0.75	-1.65
V$GATA.01	no	21	26	60.87	7.8	0.43	-4.54	41.71	6.46	0.62	-2.51
V$MYT1.02	no	23	29	65.25	8.07	0.44	-4.55	46.1	6.79	0.63	-2.59
V$RAX.01	no	13	18	49.61	7.04	0.36	-4.56	29.12	5.4	0.62	-2.15
V$GBX1.01	no	9	15	45.22	6.72	0.33	-4.57	27.33	5.23	0.55	-2.45
V$HOXB8.01	no	21	32	69.67	8.34	0.46	-4.58	40.95	6.4	0.78	-1.48
V$HMX3.03	no	21	26	61.4	7.83	0.42	-4.58	36.8	6.06	0.71	-1.86
V$MYT1.01	no	25	39	79.46	8.91	0.49	-4.6	54.24	7.36	0.72	-2.14
V$FREAC2.01	no	29	38	78.16	8.83	0.49	-4.6	50.86	7.13	0.75	-1.87
V$HOXC13.01	no	12	15	45.71	6.76	0.33	-4.62	26.25	5.12	0.57	-2.29
V$HMGA.01	no	21	25	60.39	7.77	0.41	-4.62	35.27	5.94	0.71	-1.81
V$HMX2.03	no	24	31	68.85	8.29	0.45	-4.62	41.84	6.47	0.74	-1.75
V$DLX5.01	no	15	30	67.52	8.21	0.44	-4.63	40.79	6.38	0.74	-1.77
V$SOX10.01	no	19	30	67.6	8.22	0.44	-4.64	44.68	6.68	0.67	-2.27
V$PSE.02	no	21	23	57.71	7.59	0.4	-4.64	36.71	6.06	0.63	-2.35
V$TEF_HLF.01	no	22	33	71.8	8.47	0.46	-4.64	47.07	6.86	0.7	-2.12
V$SOX5.02	no	17	19	51.86	7.2	0.37	-4.64	31.8	5.64	0.6	-2.36
V$IPF1.01	no	17	28	64.8	8.04	0.43	-4.64	38.8	6.23	0.72	-1.81
V$ZNF410.02	no	20	24	59.24	7.69	0.41	-4.65	36.45	6.04	0.66	-2.15
V$XFD3.01	no	20	23	57.89	7.6	0.4	-4.65	37.97	6.16	0.61	-2.51
V$GATA1.07	no	23	31	69.29	8.32	0.45	-4.66	45.58	6.75	0.68	-2.23
V$SRY.02	no	4	6	31.9	5.65	0.19	-4.68	16.53	4.06	0.36	-2.71
V$GATA2.03	no	25	33	72.44	8.5	0.46	-4.7	47.88	6.92	0.69	-2.22
V$CUX2.01	no	13	20	54.14	7.35	0.37	-4.71	29.59	5.44	0.68	-1.86
V$HNF6.01	no	21	35	75.37	8.68	0.46	-4.71	41.72	6.46	0.84	-1.12
V$MEF2.01	no	12	17	49.82	7.06	0.34	-4.72	30.35	5.51	0.56	-2.51
V$GATA6.01	no	23	33	73.29	8.55	0.45	-4.77	47.93	6.92	0.69	-2.23
V$PRRX2.01	no	9	20	54.81	7.4	0.36	-4.77	32.14	5.67	0.62	-2.23
V$OCT2.01	no	29	38	80.45	8.96	0.47	-4.79	47.74	6.91	0.8	-1.48
V$OCT.01	no	27	37	79.16	8.89	0.47	-4.8	47.86	6.91	0.77	-1.64
V$MSX3.01	no	8	10	39.82	6.31	0.25	-4.81	22.46	4.74	0.45	-2.73
V$OCT1.04	no	25	32	72.56	8.51	0.44	-4.82	44.52	6.67	0.72	-1.95
V$EMX2.01	no	16	29	68.32	8.26	0.42	-4.82	41.08	6.41	0.71	-1.96
V$EVX1.01	no	16	28	67.04	8.18	0.42	-4.83	40.09	6.33	0.7	-1.99
V$SOX13.01	no	18	20	55.6	7.45	0.36	-4.84	33.52	5.79	0.6	-2.42
V$PAX2.01	no	17	18	52.73	7.26	0.34	-4.85	35.96	5.99	0.5	-3.08
V$GATA4.01	no	22	31	71.59	8.45	0.43	-4.86	46.26	6.8	0.67	-2.32
V$IRX6.01	no	12	27	65.88	8.11	0.41	-4.86	37.44	6.12	0.72	-1.79
V$ISL1.01	no	18	21	57.4	7.57	0.37	-4.87	34.78	5.9	0.6	-2.42
V$HOXD1.01	no	7	14	46.78	6.84	0.3	-4.87	26.96	5.19	0.52	-2.59
V$POU2F3.01	no	27	36	78.63	8.86	0.46	-4.87	47.13	6.86	0.76	-1.7
V$HOXA2.01	no	12	24	61.71	7.85	0.39	-4.87	36.89	6.07	0.65	-2.21
V$PAX4.02	no	14	26	64.74	8.04	0.4	-4.88	37.72	6.14	0.69	-1.99
V$OCT1.05	no	15	20	56.14	7.49	0.36	-4.89	34.49	5.87	0.58	-2.55
V$SOX9.07	no	18	29	69.09	8.31	0.42	-4.89	45.01	6.71	0.64	-2.46
V$LHX4.01	no	8	13	45.65	6.75	0.28	-4.91	26.81	5.18	0.48	-2.76
V$SOX21.01	no	15	24	62.17	7.88	0.39	-4.91	39.07	6.25	0.61	-2.49
V$SOX2.03	no	17	34	76.55	8.74	0.44	-4.92	46.33	6.8	0.73	-1.89
V$SMARCA3.02	no	14	16	50.53	7.1	0.32	-4.93	36.37	6.03	0.44	-3.46
V$CDX1.02	no	17	23	61.09	7.81	0.38	-4.94	36.78	6.06	0.63	-2.36
V$SRF.01	no	13	18	53.62	7.32	0.34	-4.94	34.02	5.83	0.53	-2.83
V$TCF2.01	no	19	28	68.34	8.26	0.41	-4.94	47.26	6.87	0.59	-2.88
V$HOXA1.01	no	13	22	59.71	7.72	0.37	-4.95	34.25	5.85	0.64	-2.18
V$SOX7.03	no	12	26	65.76	8.1	0.4	-4.97	41.13	6.41	0.63	-2.44
V$HOXA5.01	no	17	40	85.46	9.24	0.47	-4.98	52.94	7.27	0.76	-1.85
V$TLX2.01	no	8	12	44.86	6.69	0.27	-4.98	24.17	4.91	0.5	-2.58
V$HOXB9.02	no	13	15	49.53	7.03	0.3	-4.98	27.25	5.22	0.55	-2.44
V$DMRT4.01	no	13	14	48.1	6.93	0.29	-4.99	29.74	5.45	0.47	-2.98
V$SOX5.01	no	24	26	66.25	8.13	0.39	-5.01	39.79	6.31	0.65	-2.27
V$PAX7.01	no	20	24	63.3	7.95	0.38	-5.01	35.08	5.92	0.68	-1.96
V$SOX1.02	no	16	35	79.16	8.89	0.44	-5.02	47.3	6.87	0.74	-1.86
V$SOX7.04	no	9	18	54.67	7.39	0.33	-5.03	31.42	5.6	0.57	-2.48
V$NOBOX.02	no	16	29	70.85	8.41	0.41	-5.03	41.5	6.44	0.7	-2.02
V$MIXL1.01	no	15	25	65.05	8.06	0.38	-5.03	34.57	5.88	0.72	-1.71
V$HNF1.04	no	17	27	68.05	8.24	0.4	-5.04	47.14	6.86	0.57	-3.01
V$PDX1.01	no	16	21	59.42	7.7	0.35	-5.05	36.46	6.04	0.58	-2.64
V$SOX15.01	no	20	22	61.19	7.82	0.36	-5.08	36.02	6	0.61	-2.42
V$EN1.02	no	7	9	41.02	6.4	0.22	-5.08	23.07	4.8	0.39	-3.03
V$LHX2.01	no	5	9	41.93	6.47	0.21	-5.16	24.08	4.91	0.37	-3.18
V$HOXA6.01	no	13	25	66.69	8.16	0.37	-5.17	39.75	6.3	0.63	-2.42
V$POU3F3.01	no	20	32	77.06	8.77	0.42	-5.19	42.88	6.55	0.75	-1.74
V$HOXC9.01	no	22	34	80.25	8.95	0.42	-5.22	49.72	7.05	0.68	-2.3
V$HOXA3.02	no	24	38	85.99	9.27	0.44	-5.23	51.8	7.19	0.73	-1.99
V$BRIGHT.01	no	13	15	52.74	7.26	0.28	-5.27	29.64	5.44	0.51	-2.78
V$PRRX1.01	no	8	16	54.77	7.4	0.29	-5.31	31.29	5.59	0.51	-2.82
V$ESX1.01	no	12	22	63.99	7.99	0.34	-5.32	36.2	6.01	0.61	-2.44
V$GSH2.02	no	6	13	50.13	7.08	0.26	-5.32	28.92	5.38	0.45	-3.05
V$SOX15.04	no	16	28	72.89	8.53	0.38	-5.32	42.66	6.53	0.66	-2.32
V$HOXA9.02	no	15	19	59.61	7.72	0.32	-5.33	33.52	5.79	0.57	-2.6
V$NKX61.02	no	13	14	52.22	7.22	0.27	-5.36	31.42	5.6	0.45	-3.2
V$NOBOX.01	no	19	27	71.88	8.47	0.38	-5.36	41.84	6.47	0.65	-2.37
V$SOX18.03	no	14	26	70.53	8.39	0.37	-5.37	40.28	6.34	0.65	-2.33
V$CDX2.01	no	14	18	58.67	7.65	0.31	-5.38	32.48	5.7	0.55	-2.63
O$MTATA.01	no	20	34	82.29	9.06	0.41	-5.38	54.45	7.37	0.62	-2.84
V$HOXD13.01	no	6	6	39.32	6.27	0.15	-5.4	21.67	4.65	0.28	-3.47
V$DMRT3.01	no	11	14	53.01	7.28	0.26	-5.43	32.49	5.7	0.43	-3.33
V$DLX4.01	no	20	34	83.08	9.11	0.41	-5.44	48.28	6.94	0.7	-2.13
V$ARX.01	no	14	30	77.23	8.78	0.39	-5.44	43.33	6.58	0.69	-2.1
V$HOXA3.01	no	13	22	65.57	8.09	0.34	-5.45	38.21	6.18	0.58	-2.7
V$DLX1.02	no	10	17	58.1	7.62	0.29	-5.46	33.54	5.79	0.51	-2.94
O$VTATA.02	no	16	22	65.74	8.1	0.33	-5.46	39.55	6.29	0.56	-2.87
V$OCT1.01	no	19	23	67.3	8.2	0.34	-5.46	39.37	6.27	0.58	-2.69
V$HOXB5.01	no	9	21	64.34	8.02	0.33	-5.47	39.02	6.24	0.54	-2.97
V$BRN5.01	no	22	28	74.75	8.64	0.37	-5.47	42.73	6.53	0.66	-2.33
V$DLX3.03	no	17	28	75.04	8.66	0.37	-5.49	43.31	6.58	0.65	-2.4
V$NKX12.01	no	9	15	55.57	7.45	0.27	-5.51	31.4	5.6	0.48	-3.02
V$PAX6_HD.01	no	7	9	45.75	6.76	0.2	-5.51	25.59	5.06	0.35	-3.38
V$BARX2.01	no	15	17	58.78	7.66	0.29	-5.52	35.89	5.99	0.47	-3.24
V$NKX61.01	no	27	38	90.34	9.5	0.42	-5.56	53.1	7.28	0.72	-2.14
V$HOXC8.01	no	15	33	83.18	9.11	0.4	-5.56	49.78	7.05	0.66	-2.45
V$S8.01	no	18	28	76.24	8.72	0.37	-5.59	43.89	6.62	0.64	-2.48
V$DLX1.01	no	19	30	79.25	8.89	0.38	-5.59	45.56	6.75	0.66	-2.38
V$LMX1B.01	no	6	7	43.32	6.58	0.16	-5.6	22.8	4.77	0.31	-3.41
V$BRN5.03	no	19	32	82.43	9.07	0.39	-5.61	47.48	6.89	0.67	-2.32
V$SOX10.02	no	12	12	52.1	7.21	0.23	-5.63	33.64	5.8	0.36	-3.82
V$BARX1.01	no	8	13	53.72	7.33	0.24	-5.63	31.62	5.62	0.41	-3.4
V$HLXB9.01	no	12	20	64.81	8.05	0.31	-5.63	38.41	6.19	0.52	-3.05
V$SOX3.04	no	9	25	72.5	8.51	0.34	-5.64	41.73	6.46	0.6	-2.67
V$SOX9.04	no	14	15	57.09	7.55	0.26	-5.64	36.56	6.04	0.41	-3.65
V$EN1.01	no	16	21	66.44	8.15	0.32	-5.64	40.15	6.33	0.52	-3.1
V$ALX3.01	no	8	17	60.36	7.76	0.28	-5.65	33.8	5.81	0.5	-2.98
V$BRN2.01	no	17	23	69.83	8.35	0.33	-5.67	42.3	6.5	0.54	-3.05
V$SOX17.01	no	14	32	83.15	9.11	0.38	-5.67	49.76	7.05	0.64	-2.59
V$CDX2.02	no	21	29	78.99	8.88	0.37	-5.69	44.57	6.67	0.65	-2.41
V$MEOX1.01	no	13	25	73.41	8.56	0.34	-5.71	42.17	6.49	0.59	-2.72
V$VAX1.01	no	14	26	75.29	8.67	0.35	-5.74	44.61	6.68	0.58	-2.86
V$HHEX.01	no	21	25	73.86	8.59	0.34	-5.75	43.71	6.61	0.57	-2.91
V$SL1.01	no	10	11	52.17	7.22	0.21	-5.77	30.17	5.49	0.36	-3.58
V$HOXC5.01	no	15	24	72.76	8.52	0.33	-5.78	41.27	6.42	0.58	-2.77
V$HOXD8.01	no	12	21	68.32	8.26	0.31	-5.79	38.2	6.18	0.55	-2.86
V$EN2.01	no	15	20	67.03	8.18	0.3	-5.81	38.32	6.19	0.52	-3.04
V$MSX.01	no	12	14	57.72	7.59	0.24	-5.82	32.58	5.71	0.43	-3.34
V$VAX2.01	no	14	21	69.01	8.3	0.3	-5.84	40.31	6.35	0.52	-3.12
V$GSH1.01	no	14	18	64.45	8.02	0.28	-5.85	38.28	6.18	0.47	-3.36
V$NKX31.01	no	16	24	74.01	8.6	0.32	-5.88	44.22	6.65	0.54	-3.12
V$SOX3.02	no	12	28	80.17	8.95	0.35	-5.89	47.42	6.88	0.59	-2.89
V$E4BP4.01	no	20	34	89.05	9.43	0.38	-5.89	56.75	7.53	0.6	-3.09
V$SHOX2.01	no	16	35	91.37	9.55	0.38	-5.96	51.81	7.19	0.68	-2.41
V$BRN3.02	no	11	15	61.25	7.82	0.24	-5.98	34.16	5.84	0.44	-3.37
V$PHOX2A.01	no	15	23	73.84	8.59	0.31	-5.98	41.49	6.44	0.55	-2.95
V$ALX4.01	no	18	35	91.7	9.57	0.38	-5.98	52.91	7.27	0.66	-2.53
V$DMRT2.01	no	18	20	69.51	8.33	0.29	-6	39.85	6.31	0.5	-3.23
V$HOXD3.01	no	15	26	79.16	8.89	0.33	-6.04	45.47	6.74	0.57	-2.96
V$HOXA4.01	no	22	36	94.33	9.7	0.38	-6.06	53.25	7.29	0.68	-2.43
V$LBX2.01	no	12	25	77.92	8.82	0.32	-6.06	44.32	6.65	0.56	-2.98
O$ATATA.01	no	22	25	78.56	8.86	0.32	-6.1	49.95	7.06	0.5	-3.6
V$DLX2.01	no	14	26	79.98	8.94	0.33	-6.1	46.4	6.81	0.56	-3.07
V$LHX3.02	no	22	31	87.97	9.37	0.35	-6.13	47.94	6.92	0.65	-2.52
V$HESX1.01	no	20	29	85.01	9.21	0.34	-6.13	48.54	6.96	0.6	-2.88
O$LTATA.01	no	15	17	66.76	8.17	0.25	-6.16	37.79	6.15	0.45	-3.47
V$BRN5.02	no	4	5	47.09	6.86	0.11	-6.21	24.8	4.98	0.2	-4.08
V$SOX21.02	no	15	21	74.11	8.6	0.28	-6.23	45.01	6.71	0.47	-3.65
V$LHX6.01	no	18	30	87.81	9.36	0.34	-6.23	51.09	7.14	0.59	-3.02
V$SOX17.02	no	13	31	89.26	9.44	0.35	-6.23	50.76	7.12	0.61	-2.85
V$HOXC6.01	no	14	31	89.48	9.45	0.35	-6.24	50.52	7.1	0.61	-2.82
V$BRN3.03	no	15	30	88.16	9.38	0.34	-6.25	50.25	7.09	0.6	-2.93
V$VSX1.01	no	16	35	95.48	9.76	0.37	-6.25	53.67	7.32	0.65	-2.62
V$HOXB3.01	no	17	28	86.5	9.29	0.32	-6.35	51.7	7.19	0.54	-3.37
V$TEF.01	no	19	29	89.05	9.43	0.33	-6.42	56.38	7.5	0.51	-3.71
V$LHX9.01	no	10	16	68.99	8.3	0.23	-6.44	38.55	6.21	0.42	-3.71
V$SATB1.01	no	8	13	64.22	8.01	0.2	-6.46	33.61	5.8	0.39	-3.64
V$BRN3.01	no	15	21	78.36	8.84	0.27	-6.54	41.55	6.44	0.51	-3.27
V$LHX1.01	no	14	21	78.65	8.86	0.27	-6.56	43.89	6.62	0.48	-3.53
V$MSX1.01	no	11	19	75.93	8.71	0.25	-6.6	43.43	6.59	0.44	-3.78
V$NKX61.03	no	13	20	77.8	8.81	0.26	-6.62	43.24	6.57	0.46	-3.61
V$BARX2.02	no	10	17	73.13	8.55	0.23	-6.63	42.27	6.5	0.4	-3.97
V$LHX5.01	no	14	25	86.32	9.28	0.29	-6.66	48.38	6.95	0.52	-3.43
V$HOXB4.01	no	15	28	91.27	9.54	0.31	-6.68	51.87	7.2	0.54	-3.39
V$RHOX6.01	no	10	18	75.7	8.69	0.24	-6.69	43.52	6.59	0.41	-3.95
V$LHX3.01	no	17	25	87.06	9.32	0.29	-6.71	48.35	6.95	0.52	-3.43
V$HOXB7.01	no	10	17	74.42	8.62	0.23	-6.72	42.06	6.48	0.4	-3.94
V$OTP.01	no	14	28	92.81	9.62	0.3	-6.79	53.01	7.28	0.53	-3.51
V$ISL2.01	no	12	15	72.48	8.51	0.21	-6.82	41.14	6.41	0.36	-4.15
V$LHX3.03	no	14	26	90.56	9.51	0.29	-6.84	50.95	7.13	0.51	-3.57
V$HOXC4.01	no	15	29	95.08	9.74	0.3	-6.84	54.38	7.37	0.53	-3.51
V$PROP1.01	no	17	30	96.95	9.84	0.31	-6.86	55.66	7.46	0.54	-3.51
V$SOX7.02	no	13	22	84.52	9.19	0.26	-6.86	50.5	7.1	0.44	-4.08
V$OCT1.06	no	19	23	86.4	9.29	0.27	-6.88	49.15	7.01	0.47	-3.8
V$BRN2.04	no	13	24	88.35	9.39	0.27	-6.91	49.4	7.02	0.49	-3.69
V$PIT1.02	no	9	16	76.45	8.74	0.21	-6.98	42.13	6.49	0.38	-4.11
V$BRN4.02	no	11	22	87	9.32	0.25	-7.03	48	6.92	0.46	-3.83
V$PHOX2B.01	no	17	27	95.04	9.74	0.28	-7.04	53.48	7.31	0.5	-3.69
V$UNCX4.01	no	15	24	90.75	9.52	0.26	-7.07	51.51	7.17	0.47	-3.9
V$OCT1.03	no	13	23	89.89	9.47	0.26	-7.11	51.27	7.16	0.45	-4.02
V$FHXB.01	no	13	17	80.03	8.94	0.21	-7.11	45.15	6.72	0.38	-4.27
O$PTATA.01	no	11	13	73.79	8.58	0.18	-7.14	35.83	5.98	0.36	-3.9
V$ARID5A.01	no	14	30	102.09	10.09	0.29	-7.19	56.23	7.49	0.53	-3.57
V$ATBF1.01	no	10	11	71.29	8.44	0.15	-7.21	40.79	6.38	0.27	-4.74
V$CART1.02	no	13	25	95.04	9.74	0.26	-7.24	53.82	7.33	0.46	-4
V$TST1.02	no	8	15	80.22	8.95	0.19	-7.34	43.62	6.6	0.34	-4.41
V$NKX63.01	no	14	25	98.95	9.94	0.25	-7.49	56.08	7.48	0.45	-4.22
V$LMX1B.02	no	10	17	86.8	9.31	0.2	-7.55	48.08	6.93	0.35	-4.56
V$LMX1A.01	no	13	18	89.08	9.43	0.2	-7.59	49.53	7.03	0.36	-4.55
O$PTATA.02	no	10	14	83.62	9.14	0.17	-7.68	39.7	6.3	0.35	-4.16
O$VTATA.01	no	13	18	97.35	9.86	0.18	-8.1	51.17	7.15	0.35	-4.71
O$SPT15.01	no	4	7	95.57	9.77	0.07	-9.12	41.58	6.45	0.17	-5.44

## Sheet: Table 9
Table S9: TFBS Enrichment by Matrix for NEtD Class IV
TF Matrices	Prom. assoc. known	Nr. of Input Seq. with Match	Nr. of Matches in Input	Expected (genome)	Std.dev.	Over representation (genome)	Z-Score (genome)	Expected (promoters)	Std.dev.	Over representation (promoters)	Z-Score (promoters)
V$SP1.02	yes	20	54	6.72	2.59	8.03	18.04	52.75	7.26	1.02	0.1
V$SP1.03	yes	21	54	6.75	2.6	8	17.99	53.88	7.34	1	-0.05
V$E2F1.01	yes	18	40	4.3	2.07	9.31	16.98	35.43	5.95	1.13	0.68
V$EGR1.02	yes	19	40	4.54	2.13	8.82	16.42	40.28	6.34	0.99	-0.12
V$SP1.01	yes	26	68	11.98	3.46	5.68	16.05	66.26	8.13	1.03	0.15
V$PLAG1.01	yes	33	65	13.06	3.61	4.98	14.23	45.03	6.71	1.44	2.9
V$NRF1.01	yes	10	33	4.1	2.02	8.05	14.03	57.3	7.56	0.58	-3.28
V$ZBED4.01	yes	16	38	5.3	2.3	7.16	13.98	37.74	6.14	1.01	-0.04
V$CTCF.01	yes	24	42	6.59	2.57	6.38	13.61	49.18	7.01	0.85	-1.1
V$GC.01	yes	20	65	13.92	3.73	4.67	13.56	62.25	7.88	1.04	0.29
V$NM23.01	yes	35	77	19.04	4.36	4.04	13.17	63.2	7.94	1.22	1.67
V$MAZR.01	yes	26	62	13.88	3.73	4.47	12.78	52.45	7.24	1.18	1.25
V$E2F4.01	yes	17	34	5.01	2.24	6.78	12.72	29.81	5.46	1.14	0.68
V$KLF6.01	yes	26	50	9.85	3.14	5.07	12.63	43.94	6.63	1.14	0.84
V$ZNF219.01	yes	28	65	15.23	3.9	4.27	12.63	51.26	7.15	1.27	1.85
V$ZF5.03	yes	14	24	2.9	1.7	8.26	12.08	22.73	4.77	1.06	0.16
V$E2F6.01	yes	18	33	5.21	2.28	6.34	11.96	34.18	5.84	0.97	-0.29
V$ZBTB7.03	yes	32	72	19.24	4.39	3.74	11.92	67.25	8.19	1.07	0.52
O$DMTE.01	yes	26	31	4.91	2.22	6.31	11.54	23.74	4.87	1.31	1.39
V$HDBP1_2.01	yes	15	24	3.15	1.78	7.61	11.46	31.25	5.59	0.77	-1.39
V$SP4.01	yes	17	35	6.3	2.51	5.55	11.23	37.81	6.15	0.93	-0.54
V$SP2.01	yes	23	45	9.72	3.12	4.63	11.15	34.3	5.85	1.31	1.74
V$ZBED4.02	yes	25	51	12	3.46	4.25	11.12	43.36	6.58	1.18	1.09
O$HMTE.01	yes	12	21	2.63	1.62	7.99	11.03	17.76	4.21	1.18	0.65
V$HINFP.01	yes	17	26	4.15	2.04	6.27	10.48	24.72	4.97	1.05	0.16
V$EGR1.03	yes	23	41	9.07	3.01	4.52	10.44	45.57	6.75	0.9	-0.75
V$ZNF76_143.01	yes	28	39	8.54	2.92	4.57	10.25	24.02	4.9	1.62	2.95
V$ZNF202.01	yes	23	45	11.24	3.35	4	9.92	32.23	5.67	1.4	2.16
O$XCPE1.01	yes	21	35	7.5	2.74	4.67	9.86	39.58	6.29	0.88	-0.81
V$ZBP89.01	yes	27	48	12.91	3.59	3.72	9.63	40.66	6.37	1.18	1.07
V$CTCF.04	yes	20	33	7.19	2.68	4.59	9.44	27.19	5.21	1.21	1.02
V$E2F7.02	yes	24	40	10.14	3.18	3.95	9.22	30.75	5.54	1.3	1.58
V$NRF1.02	yes	19	27	5.33	2.31	5.06	9.16	29.34	5.41	0.92	-0.52
V$E2F3.02	yes	11	23	4.26	2.06	5.4	8.84	24.47	4.95	0.94	-0.4
V$KKLF.01	yes	29	53	16.65	4.08	3.18	8.79	54.8	7.4	0.97	-0.31
V$PLAG1.02	yes	32	50	15.48	3.93	3.23	8.65	34.49	5.87	1.45	2.56
V$EGR1.04	yes	21	35	8.84	2.97	3.96	8.63	49.59	7.04	0.71	-2.14
V$NUDR.01	yes	21	28	6.22	2.49	4.5	8.53	19.27	4.39	1.45	1.88
V$ZIC3.02	yes	22	31	7.43	2.72	4.17	8.47	25.04	5	1.24	1.09
V$MYCMAX.03	yes	19	29	6.66	2.58	4.36	8.47	19.59	4.43	1.48	2.01
V$WT1.01	yes	22	41	12.02	3.47	3.41	8.22	42.03	6.48	0.98	-0.24
V$HELT.01	yes	21	29	6.95	2.64	4.17	8.18	19.04	4.36	1.52	2.17
V$PLAGL1.01	yes	11	31	7.77	2.79	3.99	8.16	30.37	5.51	1.02	0.02
V$MAZ.01	yes	30	49	15.97	4	3.07	8.14	48.62	6.97	1.01	-0.02
V$CTCFL.01	yes	20	28	6.62	2.57	4.23	8.12	24.95	4.99	1.12	0.51
V$CTCF.03	yes	22	36	9.95	3.15	3.62	8.1	26.74	5.17	1.35	1.69
V$CDE.01	yes	16	17	3.06	1.75	5.56	7.69	18.72	4.33	0.91	-0.51
V$ZNF300.01	yes	24	29	7.49	2.74	3.87	7.68	21.75	4.66	1.33	1.45
V$KLF7.01	yes	11	24	5.7	2.39	4.21	7.45	25.34	5.03	0.95	-0.37
V$KLF7.02	yes	16	22	5.41	2.33	4.07	6.92	18.3	4.28	1.2	0.75
V$E2F.03	yes	12	17	3.54	1.88	4.8	6.88	23.72	4.87	0.72	-1.48
V$GABPA.02	yes	20	36	12.1	3.48	2.98	6.73	27.91	5.28	1.29	1.44
V$ZNF35.01	no	23	32	10.13	3.18	3.16	6.72	16.66	4.08	1.92	3.64
O$BRE.01	yes	8	12	2.02	1.42	5.94	6.67	14.07	3.75	0.85	-0.68
V$HES1.01	yes	15	20	4.91	2.22	4.07	6.58	16.41	4.05	1.22	0.76
V$MAX.03	yes	17	22	5.75	2.4	3.83	6.57	21.01	4.58	1.05	0.11
V$TCFAP2B.01	yes	16	36	12.42	3.52	2.9	6.55	34.59	5.88	1.04	0.15
V$EGR1.01	yes	14	24	6.74	2.6	3.56	6.46	34.18	5.84	0.7	-1.83
V$WHN.01	yes	15	22	5.87	2.42	3.75	6.45	22.18	4.71	0.99	-0.14
V$GLIS2.01	yes	24	30	9.71	3.12	3.09	6.35	23.96	4.89	1.25	1.13
O$INR_DPE.01	yes	18	20	5.13	2.27	3.9	6.34	11.55	3.4	1.73	2.34
V$E2F2.01	yes	9	16	3.56	1.89	4.5	6.34	39.11	6.25	0.41	-3.78
V$ZF5.01	yes	13	21	5.58	2.36	3.76	6.32	39.58	6.29	0.53	-3.03
V$ZF5.02	yes	6	15	3.22	1.79	4.66	6.29	45.21	6.72	0.33	-4.57
V$AHRARNT.03	yes	15	22	6.1	2.47	3.61	6.24	17.6	4.19	1.25	0.93
V$GABP.01	no	28	46	18.84	4.34	2.44	6.14	34.87	5.9	1.32	1.8
V$GC_SBE.01	yes	19	25	7.69	2.77	3.25	6.06	18.17	4.26	1.38	1.49
V$ZNF263.02	yes	20	30	10.23	3.2	2.93	6.02	24.91	4.99	1.2	0.92
V$ELF1.01	yes	19	26	8.23	2.87	3.16	6.02	21.87	4.68	1.19	0.78
V$CTCF.05	no	21	31	10.86	3.3	2.85	5.96	21.09	4.59	1.47	2.05
V$NRSE.01	yes	14	17	4.26	2.06	3.99	5.93	20.99	4.58	0.81	-0.98
V$ZNF263.01	yes	19	39	15.33	3.91	2.54	5.92	43.34	6.58	0.9	-0.74
V$E2F3.01	yes	8	15	3.52	1.87	4.27	5.86	38.17	6.18	0.39	-3.83
V$CTCF.02	yes	15	21	6.15	2.48	3.42	5.79	26.48	5.14	0.79	-1.16
V$CKROX.01	yes	20	34	12.79	3.58	2.66	5.79	33.4	5.78	1.02	0.02
V$NGFIC.01	yes	19	26	8.88	2.98	2.93	5.58	33.23	5.76	0.78	-1.34
V$TCFAP2A.02	yes	21	31	11.57	3.4	2.68	5.56	25.3	5.03	1.23	1.03
V$PAX5.01	yes	24	29	10.56	3.25	2.75	5.52	23.7	4.87	1.22	0.99
V$EKLF.01	no	24	31	11.71	3.42	2.65	5.49	20.01	4.47	1.55	2.35
V$ETS1.01	no	24	37	15.25	3.9	2.43	5.44	25.63	5.06	1.44	2.15
V$GLI2.01	no	16	20	6.1	2.47	3.28	5.42	10.06	3.17	1.99	2.97
V$GLIS3.01	yes	21	31	11.96	3.46	2.59	5.36	25.89	5.09	1.2	0.91
V$E2F4_DP1.01	yes	8	15	3.91	1.98	3.84	5.35	14.04	3.75	1.07	0.12
V$MTF-1.01	yes	17	18	5.25	2.29	3.43	5.34	11.54	3.4	1.56	1.76
V$SPZ1.01	no	27	38	16.08	4.01	2.36	5.34	27.24	5.22	1.4	1.97
V$PAX9.01	yes	13	16	4.36	2.09	3.67	5.33	12.36	3.52	1.29	0.89
V$HAS.01	yes	15	21	6.78	2.6	3.1	5.27	15.24	3.9	1.38	1.35
V$INSM1.01	no	26	42	18.84	4.34	2.23	5.22	33.7	5.8	1.25	1.34
V$SPI1.02	no	28	41	18.54	4.31	2.21	5.1	27.89	5.28	1.47	2.39
V$VDR_RXR.05	no	25	28	11.01	3.32	2.54	4.97	17.99	4.24	1.56	2.24
V$ZKSCAN3.01	yes	15	26	9.9	3.15	2.63	4.96	21.46	4.63	1.21	0.87
V$ZIC3.03	yes	17	22	7.73	2.78	2.85	4.96	21.47	4.63	1.02	0.01
V$ZFX.01	yes	18	24	8.8	2.97	2.73	4.96	21.57	4.64	1.11	0.42
V$ELK1.01	no	21	32	13.43	3.66	2.38	4.93	26.3	5.13	1.22	1.01
V$ELK1.03	yes	15	21	7.26	2.69	2.89	4.91	17.98	4.24	1.17	0.59
V$OLF1.02	yes	24	30	12.39	3.52	2.42	4.86	26.44	5.14	1.13	0.6
V$SMAD3.02	no	20	24	8.99	3	2.67	4.84	11.5	3.39	2.09	3.54
V$ELK4.01	yes	18	23	8.47	2.91	2.72	4.82	24.55	4.95	0.94	-0.41
V$EGR2.01	yes	21	28	11.3	3.36	2.48	4.82	27.76	5.27	1.01	-0.05
V$MTF-1.02	no	15	21	7.4	2.72	2.84	4.81	10.09	3.18	2.08	3.28
V$PRDM5.01	yes	25	29	11.99	3.46	2.42	4.77	24.6	4.96	1.18	0.79
V$GLI1.02	no	17	23	8.66	2.94	2.66	4.7	14.58	3.82	1.58	2.07
V$GCM1.02	yes	21	28	11.6	3.41	2.41	4.67	24.02	4.9	1.17	0.71
V$MIZ1.01	yes	20	24	9.34	3.06	2.57	4.63	21.26	4.61	1.13	0.49
V$CHREBP_MLX.01	yes	15	18	6.08	2.47	2.96	4.63	14.56	3.82	1.24	0.77
V$GCM1.01	no	26	39	18.74	4.33	2.08	4.57	28.71	5.36	1.36	1.83
V$ETV1.02	no	30	43	21.46	4.63	2	4.54	29.51	5.43	1.46	2.39
V$SPDEF.01	yes	13	19	6.74	2.6	2.82	4.53	18.69	4.32	1.02	-0.04
V$KLF2.01	no	23	34	15.69	3.96	2.17	4.5	28.89	5.37	1.18	0.86
V$GLI3.01	no	15	17	5.79	2.41	2.93	4.45	9.76	3.12	1.74	2.16
V$EGR3.01	yes	12	15	4.85	2.2	3.09	4.38	16.6	4.07	0.9	-0.52
V$AHRARNT.02	yes	16	18	6.43	2.53	2.8	4.37	15.76	3.97	1.14	0.44
V$MZF1.02	no	32	50	27.12	5.21	1.84	4.3	33.14	5.75	1.51	2.84
V$GLI3.02	no	20	24	9.98	3.16	2.4	4.28	18.13	4.26	1.32	1.26
V$PLAGL1.02	no	23	29	13.09	3.62	2.22	4.26	22.34	4.73	1.3	1.3
V$ETV3.01	yes	16	23	9.46	3.07	2.43	4.24	21.76	4.66	1.06	0.16
V$E2F4_DP2.01	yes	15	19	7.32	2.71	2.59	4.13	17.18	4.14	1.11	0.32
V$ETV4.01	yes	12	16	5.67	2.38	2.82	4.13	20.6	4.54	0.78	-1.12
V$GABPB1.01	no	17	23	9.72	3.12	2.37	4.1	18.53	4.3	1.24	0.92
V$MARE.02	no	17	20	8	2.83	2.5	4.07	12.1	3.48	1.65	2.13
V$ELK1.02	yes	15	20	7.99	2.83	2.5	4.07	20.61	4.54	0.97	-0.25
V$ZFP57.01	yes	16	20	8.02	2.83	2.49	4.06	20.64	4.54	0.97	-0.25
V$PAX9.02	yes	9	14	4.72	2.17	2.97	4.04	10.38	3.22	1.35	0.97
V$MZF1.01	yes	29	39	20.36	4.51	1.92	4.02	45.11	6.71	0.86	-0.98
V$MZF1.03	yes	29	38	19.71	4.44	1.93	4.01	43.97	6.63	0.86	-0.98
V$CMYC.02	yes	14	16	5.82	2.41	2.75	4.01	13.32	3.65	1.2	0.6
V$RREB1.01	no	24	38	19.82	4.45	1.92	3.97	37.04	6.08	1.03	0.08
V$MOK2.01	no	25	31	15.1	3.88	2.05	3.96	19.63	4.43	1.58	2.45
V$NMYC.02	yes	14	16	5.91	2.43	2.71	3.95	15.35	3.92	1.04	0.04
V$RB_E2F1_DP1.01	no	9	20	8.22	2.87	2.43	3.93	15.84	3.98	1.26	0.92
V$NRF2.01	no	19	31	15.25	3.9	2.03	3.91	28.47	5.33	1.09	0.38
V$ESRRA.02	no	16	18	7.11	2.67	2.53	3.9	9.78	3.13	1.84	2.47
V$HSF2.01	no	24	40	21.53	4.64	1.86	3.87	21.56	4.64	1.86	3.86
V$EGR2.02	yes	15	20	8.33	2.89	2.4	3.87	17.45	4.18	1.15	0.49
V$ETV3.02	no	19	30	14.71	3.83	2.04	3.86	24.15	4.91	1.24	1.09
V$ZBTB7.01	no	12	24	10.85	3.29	2.21	3.84	18.49	4.3	1.3	1.17
V$TH1E47.01	no	22	26	12.13	3.48	2.14	3.84	12.7	3.56	2.05	3.59
V$PAX6.02	no	18	25	11.49	3.39	2.18	3.84	17.04	4.13	1.47	1.81
V$CMYC.01	yes	15	21	9	3	2.33	3.83	18.13	4.26	1.16	0.56
V$NFKAPPAB50.01	yes	15	20	8.47	2.91	2.36	3.79	19.12	4.37	1.05	0.09
V$IR1_NGRE.01	no	17	24	11.08	3.33	2.17	3.73	17.23	4.15	1.39	1.51
V$ZIC2.02	no	20	24	11.14	3.34	2.16	3.71	21.77	4.66	1.1	0.37
V$VDR_RXR.04	no	20	25	11.91	3.45	2.1	3.65	11.99	3.46	2.09	3.61
V$HRE.01	no	12	19	8.12	2.85	2.34	3.64	16.16	4.02	1.18	0.58
V$PAX3.01	yes	15	16	6.34	2.52	2.53	3.64	12.77	3.57	1.25	0.76
V$GCM1.03	no	33	50	29.78	5.45	1.68	3.62	35.89	5.99	1.39	2.27
V$CARF.01	no	22	24	11.33	3.37	2.12	3.61	16.58	4.07	1.45	1.7
V$TAL1_E2A.01	no	14	17	6.98	2.64	2.43	3.6	9.53	3.09	1.78	2.26
V$PLU1_JARID1B.01	no	14	18	7.59	2.76	2.37	3.6	12.44	3.53	1.45	1.43
V$HRE.02	no	12	19	8.22	2.87	2.31	3.58	14.76	3.84	1.29	0.97
V$ESRRG.01	no	20	22	10.16	3.19	2.17	3.56	14.09	3.75	1.56	1.98
V$ELF2.01	no	24	39	22.04	4.69	1.77	3.51	31.59	5.62	1.23	1.23
V$BHLHB2.02	no	11	22	10.31	3.21	2.13	3.49	17.91	4.23	1.23	0.85
V$IR2_NGRE.01	yes	14	19	8.42	2.9	2.26	3.47	18.11	4.25	1.05	0.09
V$SALL2.01	no	21	29	15.04	3.88	1.93	3.47	29.49	5.43	0.98	-0.18
V$ELK3.01	yes	16	20	9.05	3.01	2.21	3.47	21.16	4.6	0.95	-0.36
V$USF.03	yes	15	21	9.8	3.13	2.14	3.42	19.67	4.43	1.07	0.19
V$MYOD.01	no	17	19	8.52	2.92	2.23	3.42	16.84	4.1	1.13	0.4
V$PAX5.02	yes	11	13	4.96	2.23	2.62	3.39	12.56	3.54	1.04	-0.02
V$SIX.01	no	20	26	13.25	3.64	1.96	3.37	15.24	3.9	1.71	2.63
V$ROAZ.01	no	14	22	10.59	3.25	2.08	3.35	21.01	4.58	1.05	0.11
V$ZIC1.01	no	18	21	10.01	3.16	2.1	3.32	18.1	4.25	1.16	0.56
V$ZIC3.01	no	21	25	12.74	3.57	1.96	3.3	23.07	4.8	1.08	0.3
V$TWIST.01	no	19	20	9.41	3.07	2.13	3.29	10.53	3.24	1.9	2.76
V$ZBED1.01	no	13	15	6.28	2.51	2.39	3.28	10.35	3.22	1.45	1.29
V$RORA.02	no	21	22	10.77	3.28	2.04	3.27	16.97	4.12	1.3	1.1
V$THRB.01	no	15	25	12.81	3.58	1.95	3.27	18.11	4.25	1.38	1.5
V$E2F1_DP2.01	yes	10	14	5.76	2.4	2.43	3.22	16.26	4.03	0.86	-0.68
V$E47.01	no	15	17	7.69	2.77	2.21	3.17	12.23	3.5	1.39	1.22
V$NFKAPPAB.01	no	18	21	10.33	3.21	2.03	3.16	17.95	4.24	1.17	0.6
V$STAT3.02	no	20	30	16.61	4.07	1.81	3.16	22.21	4.71	1.35	1.55
V$BKLF.01	no	16	21	10.5	3.24	2	3.09	20.62	4.54	1.02	-0.03
V$ETV1.01	yes	14	20	9.85	3.14	2.03	3.07	23.31	4.83	0.86	-0.79
V$PRDM4.01	no	28	42	25.98	5.1	1.62	3.05	29.29	5.41	1.43	2.26
V$HEN1.01	yes	11	14	6.03	2.45	2.32	3.04	12.6	3.55	1.11	0.25
V$GLI1.01	no	16	18	8.59	2.93	2.1	3.04	11.54	3.4	1.56	1.75
V$MOK2.02	no	27	36	21.42	4.63	1.68	3.04	26.56	5.15	1.36	1.73
V$ZEB1.01	no	14	14	6.05	2.46	2.31	3.03	10.29	3.21	1.36	1
V$ERG.01	no	18	24	12.73	3.57	1.89	3.02	23.14	4.81	1.04	0.07
V$CETS1P54.01	no	21	27	15.03	3.88	1.8	2.96	25.4	5.04	1.06	0.22
V$ZIC2.01	no	16	23	12.23	3.5	1.88	2.94	21.18	4.6	1.09	0.29
O$ZSCAN4.01	no	16	19	9.48	3.08	2	2.93	12.79	3.58	1.49	1.6
V$E2F1_DP1.01	no	10	17	8.18	2.86	2.08	2.91	15.36	3.92	1.11	0.29
V$OLF1.01	no	19	22	11.65	3.41	1.89	2.89	20.75	4.55	1.06	0.17
V$VDR_RXR.01	no	12	18	8.89	2.98	2.03	2.89	13.93	3.73	1.29	0.96
V$USF1.02	no	17	22	11.67	3.42	1.88	2.88	15.73	3.96	1.4	1.46
V$GABPA.01	no	16	20	10.29	3.21	1.94	2.87	20.42	4.52	0.98	-0.2
V$HSF1.02	no	15	22	11.76	3.43	1.87	2.84	13.13	3.62	1.67	2.31
V$AHRARNT.01	yes	11	13	5.74	2.4	2.26	2.82	11.61	3.41	1.12	0.26
V$P53.05	no	20	22	11.9	3.45	1.85	2.78	12.57	3.55	1.75	2.52
V$HAND2_E12.01	no	17	18	9.22	3.04	1.95	2.73	14.66	3.83	1.23	0.74
V$ZBRK1.01	no	14	15	7.22	2.69	2.08	2.71	9.73	3.12	1.54	1.53
V$EHF.01	yes	13	17	8.62	2.94	1.97	2.68	20.43	4.52	0.83	-0.87
V$HSF1.03	no	22	32	19.72	4.44	1.62	2.65	21.54	4.64	1.49	2.15
V$NXF_ARNT.01	yes	10	10	4.13	2.03	2.42	2.64	11.47	3.39	0.87	-0.58
V$EKLF.02	no	14	17	8.72	2.95	1.95	2.63	14.73	3.84	1.15	0.46
V$MARE.03	no	21	24	13.82	3.72	1.74	2.61	13.31	3.65	1.8	2.79
V$ETV5.01	yes	12	16	8.15	2.85	1.96	2.57	21.66	4.65	0.74	-1.32
V$RFX1.01	no	18	21	11.78	3.43	1.78	2.54	15.28	3.91	1.37	1.34
V$FTF.02	no	16	19	10.36	3.22	1.83	2.53	12.18	3.49	1.56	1.81
V$HIC1.01	no	18	20	11.16	3.34	1.79	2.5	13.22	3.63	1.51	1.73
V$FLI.01	no	16	21	11.92	3.45	1.76	2.49	22.34	4.72	0.94	-0.39
V$ZBTB3.01	no	18	22	12.68	3.56	1.74	2.48	21.94	4.68	1	-0.09
V$EBF1.01	yes	18	23	13.42	3.66	1.71	2.48	29.44	5.42	0.78	-1.28
V$HIC1.02	no	18	18	9.79	3.13	1.84	2.46	12.35	3.51	1.46	1.47
V$DMP1.02	yes	12	13	6.34	2.52	2.05	2.45	14.94	3.86	0.87	-0.63
V$TCFE2A.01	no	10	11	5.03	2.24	2.19	2.44	5.8	2.41	1.9	1.95
V$GMEB2.01	no	14	15	7.98	2.82	1.88	2.31	14.36	3.79	1.04	0.04
V$ESRRA.04	no	18	19	10.96	3.31	1.73	2.28	13.86	3.72	1.37	1.25
V$THRA.01	no	15	20	11.82	3.44	1.69	2.24	11.23	3.35	1.78	2.47
V$TR4.02	no	23	29	18.78	4.33	1.54	2.24	19.63	4.43	1.48	2
V$NF1.04	no	19	22	13.4	3.66	1.64	2.21	16.53	4.06	1.33	1.22
V$P53.03	no	19	24	15.12	3.89	1.59	2.16	15.23	3.9	1.58	2.12
V$EOMES.02	no	16	18	10.55	3.25	1.71	2.14	13.59	3.69	1.32	1.06
V$MASH1.01	no	16	19	11.33	3.37	1.68	2.13	16.32	4.04	1.16	0.54
V$ATF1.01	no	10	21	12.89	3.59	1.63	2.12	16.35	4.04	1.28	1.03
V$ESRRA.01	no	20	23	14.44	3.8	1.59	2.12	13.52	3.68	1.7	2.44
V$RFX4.03	no	19	21	12.91	3.59	1.63	2.11	17.45	4.18	1.2	0.73
V$ZNF354C.01	no	11	14	7.72	2.78	1.81	2.08	8.65	2.94	1.62	1.65
V$HSF1.04	no	31	46	33.55	5.79	1.37	2.06	28.22	5.31	1.63	3.25
V$TCF12.01	no	10	12	6.32	2.51	1.9	2.06	9.72	3.12	1.23	0.57
V$PEA3.01	no	32	41	29.36	5.42	1.4	2.06	33.18	5.76	1.24	1.27
V$NFKAPPAB65.02	no	13	16	9.25	3.04	1.73	2.05	12.71	3.56	1.26	0.78
V$HEN1.02	yes	5	11	5.64	2.37	1.95	2.05	13.29	3.65	0.83	-0.77
V$KLF12.01	no	15	21	13.15	3.63	1.6	2.03	19.57	4.42	1.07	0.21
V$NMYC.01	no	11	16	9.4	3.07	1.7	1.99	18.29	4.28	0.87	-0.65
V$ETV6.01	no	13	18	10.92	3.3	1.65	1.99	20.49	4.53	0.88	-0.66
V$TGIF2LX.01	no	22	24	15.67	3.96	1.53	1.98	17.61	4.2	1.36	1.41
V$TIEG.01	no	18	19	11.74	3.43	1.62	1.97	20.41	4.52	0.93	-0.42
V$TLX1.01	no	15	16	9.47	3.08	1.69	1.96	16.77	4.09	0.95	-0.31
V$ER.02	no	9	10	5.12	2.26	1.95	1.94	5.66	2.38	1.77	1.61
V$ATF6.01	yes	12	12	6.59	2.57	1.82	1.91	14.76	3.84	0.81	-0.85
V$SREBP.02	no	15	18	11.21	3.35	1.61	1.88	14.99	3.87	1.2	0.65
V$TR2.01	no	19	20	12.84	3.58	1.56	1.86	13.25	3.64	1.51	1.72
V$ZBTB7.02	no	12	15	8.94	2.99	1.68	1.86	10.91	3.3	1.37	1.09
V$MAFA.01	no	12	14	8.22	2.87	1.7	1.84	14.48	3.8	0.97	-0.26
V$HES1.02	no	7	8	3.88	1.97	2.06	1.84	6.11	2.47	1.31	0.56
V$USF.01	no	10	15	9.06	3.01	1.66	1.81	15.43	3.93	0.97	-0.24
V$SZF1.01	no	9	11	6.11	2.47	1.8	1.78	9.85	3.14	1.12	0.21
V$TCFAP2A.01	yes	12	15	9.15	3.02	1.64	1.77	22.53	4.75	0.67	-1.69
V$HIVEP1.01	no	18	22	14.77	3.84	1.49	1.75	20.47	4.52	1.07	0.23
V$NKX25.05	no	26	31	22.25	4.72	1.39	1.75	22.95	4.79	1.35	1.58
V$CMYB.01	no	17	24	16.45	4.06	1.46	1.74	22.14	4.7	1.08	0.29
V$HIF1.02	yes	9	11	6.17	2.48	1.78	1.74	12.7	3.56	0.87	-0.62
V$FXRE.01	no	15	21	14.03	3.75	1.5	1.73	14.44	3.8	1.45	1.6
V$GLIS1.01	yes	10	11	6.2	2.49	1.77	1.73	14.04	3.75	0.78	-0.94
V$LACTOFERRIN.01	no	19	21	14.05	3.75	1.49	1.72	17.15	4.14	1.22	0.81
V$TAL1_E2A.02	no	14	14	8.52	2.92	1.64	1.7	14.75	3.84	0.95	-0.32
V$AP2.02	yes	10	12	7.02	2.65	1.71	1.69	17.38	4.17	0.69	-1.41
V$NR2F6.01	no	22	25	17.47	4.18	1.43	1.68	22.74	4.77	1.1	0.37
V$ZID.01	no	11	13	7.83	2.8	1.66	1.67	11.32	3.36	1.15	0.35
V$HIF1.01	yes	6	11	6.35	2.52	1.73	1.65	13.01	3.61	0.85	-0.7
V$NF1.02	no	13	15	9.47	3.08	1.58	1.64	10.78	3.28	1.39	1.13
V$VDR_RXR.06	no	15	17	11.11	3.33	1.53	1.62	14.2	3.77	1.2	0.61
V$SPI1.05	no	30	42	32.29	5.68	1.3	1.62	32.38	5.69	1.3	1.6
V$ELF4.01	no	13	16	10.29	3.21	1.55	1.62	18.65	4.32	0.86	-0.73
V$BTEB3.01	no	13	14	8.75	2.96	1.6	1.61	10.09	3.18	1.39	1.07
V$SP4.02	yes	6	6	2.81	1.68	2.13	1.6	6.87	2.62	0.87	-0.52
V$AP4.01	yes	9	12	7.2	2.68	1.67	1.6	14.44	3.8	0.83	-0.77
V$HRE.03	no	8	11	6.48	2.55	1.7	1.58	11.48	3.39	0.96	-0.29
V$RFX2.01	no	19	22	15.33	3.91	1.44	1.58	19.07	4.37	1.15	0.56
V$NRL.01	no	4	5	2.18	1.48	2.3	1.58	2.17	1.47	2.31	1.58
V$ZNF282.01	no	29	48	37.96	6.16	1.26	1.55	33.7	5.8	1.42	2.38
V$PEG3.01	no	16	20	13.74	3.71	1.46	1.55	15.61	3.95	1.28	0.99
V$NEUROD1.01	no	18	21	14.6	3.82	1.44	1.54	19.33	4.4	1.09	0.27
V$CREB3.01	no	9	12	7.35	2.71	1.63	1.53	10.98	3.31	1.09	0.16
V$MEF3.01	no	11	11	6.57	2.56	1.67	1.53	7.87	2.81	1.4	0.94
V$ZFP410.01	no	20	29	21.46	4.63	1.35	1.52	18.94	4.35	1.53	2.2
V$PAX4_PD.01	no	7	8	4.34	2.08	1.84	1.51	5.59	2.36	1.43	0.81
V$MAFF.01	no	15	21	14.78	3.84	1.42	1.49	14.62	3.82	1.44	1.54
V$CP2.01	no	12	14	9.08	3.01	1.54	1.47	14.83	3.85	0.94	-0.35
V$THRB.03	no	14	18	12.33	3.51	1.46	1.47	14.69	3.83	1.22	0.73
V$TCFE2A.03	no	9	12	7.52	2.74	1.6	1.45	14.72	3.84	0.82	-0.84
V$DICE.01	no	16	22	15.8	3.97	1.39	1.44	18.5	4.3	1.19	0.7
V$RFX3.03	no	21	29	21.79	4.67	1.33	1.44	25.46	5.04	1.14	0.6
V$P53.04	no	7	12	7.57	2.75	1.59	1.43	7.12	2.67	1.69	1.64
V$STAF.01	no	16	20	14.11	3.76	1.42	1.43	17.08	4.13	1.17	0.59
V$NRSF.03	no	11	15	10	3.16	1.5	1.42	15.96	3.99	0.94	-0.37
V$SCX.01	no	13	16	10.84	3.29	1.48	1.42	9.43	3.07	1.7	1.98
V$P53.06	no	9	12	7.61	2.76	1.58	1.41	8.66	2.94	1.39	0.97
V$SCRT2.01	no	8	11	6.83	2.61	1.61	1.4	10.03	3.17	1.1	0.15
V$ZNF143.01	no	14	14	9.27	3.04	1.51	1.39	14.65	3.83	0.96	-0.3
V$VDR_RXR.03	no	19	20	14.29	3.78	1.4	1.38	15.34	3.92	1.3	1.06
V$XBP1.01	no	10	13	8.49	2.91	1.53	1.38	14.31	3.78	0.91	-0.48
V$TR2_TR4.01	no	16	23	16.84	4.1	1.37	1.38	20.37	4.51	1.13	0.47
V$ASCL2.01	no	9	12	7.7	2.77	1.56	1.37	15.04	3.88	0.8	-0.91
V$TCFCP2L1.01	no	12	13	8.55	2.92	1.52	1.35	16.18	4.02	0.8	-0.92
V$ZBED1.02	no	7	13	8.55	2.92	1.52	1.35	11.29	3.36	1.15	0.36
V$MARE.01	no	8	8	4.66	2.16	1.72	1.32	5.61	2.37	1.43	0.8
V$TCFE2A.02	no	17	20	14.52	3.81	1.38	1.31	14.56	3.82	1.37	1.29
V$JUNDM2.01	no	10	18	12.8	3.58	1.41	1.31	14.58	3.82	1.23	0.76
V$NFE2.02	no	15	19	13.68	3.7	1.39	1.3	12.48	3.53	1.52	1.7
V$AREB6.03	no	9	10	6.24	2.5	1.6	1.3	6.45	2.54	1.55	1.2
V$LYF1.01	no	6	7	3.94	1.99	1.78	1.29	4.68	2.16	1.49	0.84
V$NF1.03	no	20	26	19.76	4.44	1.32	1.29	19.99	4.47	1.3	1.23
V$ESRRA.05	no	19	22	16.33	4.04	1.35	1.28	18.49	4.3	1.19	0.7
V$SPIC.01	no	31	40	32.21	5.67	1.24	1.28	30.5	5.52	1.31	1.63
V$CLOCK_BMAL1.01	no	8	13	8.79	2.96	1.48	1.25	14.82	3.85	0.88	-0.6
V$PURALPHA.01	yes	6	9	5.56	2.36	1.62	1.25	12.09	3.48	0.74	-1.03
V$SGN1.01	no	8	9	5.58	2.36	1.61	1.23	5.26	2.29	1.71	1.41
V$CP2.02	no	16	19	13.92	3.73	1.37	1.23	16.23	4.03	1.17	0.56
V$AP1.03	no	9	19	13.97	3.74	1.36	1.21	13.4	3.66	1.42	1.39
V$TCFAP2E.01	yes	8	13	8.92	2.99	1.46	1.2	24.09	4.91	0.54	-2.36
V$DEC2.01	no	18	19	14.04	3.75	1.35	1.19	19.2	4.38	0.99	-0.16
V$E47.02	no	11	11	7.3	2.7	1.51	1.19	6.54	2.56	1.68	1.55
V$NACA1.01	no	18	21	15.79	3.97	1.33	1.19	22.14	4.7	0.95	-0.35
V$CREB.02	yes	9	10	6.49	2.55	1.54	1.18	15.32	3.91	0.65	-1.49
V$P53.01	no	9	13	8.98	3	1.45	1.17	11.28	3.36	1.15	0.36
V$BCL6.04	no	21	29	23.03	4.8	1.26	1.14	21.15	4.6	1.37	1.6
V$TCFAP2C.01	yes	8	10	6.6	2.57	1.51	1.13	15	3.87	0.67	-1.42
V$LXRE.02	no	17	19	14.33	3.79	1.33	1.1	14.11	3.76	1.35	1.17
V$TGIF1.01	no	18	22	16.96	4.12	1.3	1.1	16.65	4.08	1.32	1.19
V$ER.04	no	8	11	7.5	2.74	1.47	1.1	9.7	3.11	1.13	0.26
V$SMAD.01	no	14	17	12.6	3.55	1.35	1.1	14.24	3.77	1.19	0.6
V$TCF11MAFG.01	no	18	21	16.1	4.01	1.3	1.1	12.91	3.59	1.63	2.11
V$PDEF.01	no	12	13	9.2	3.03	1.41	1.09	10.72	3.27	1.21	0.55
V$BHLHB2.01	no	8	14	10.13	3.18	1.38	1.06	15.51	3.94	0.9	-0.51
V$ARNT.01	no	8	15	11	3.32	1.36	1.06	17.39	4.17	0.86	-0.69
V$NFKAPPAB.02	no	19	20	15.39	3.92	1.3	1.05	20.6	4.54	0.97	-0.24
V$FOXA1.01	no	33	47	39.87	6.31	1.18	1.05	30.93	5.56	1.52	2.8
V$ATF6.02	yes	9	10	6.76	2.6	1.48	1.05	14.19	3.77	0.7	-1.24
V$VMYB.03	no	16	17	12.78	3.57	1.33	1.04	23.24	4.82	0.73	-1.4
V$P53.07	no	7	14	10.2	3.19	1.37	1.03	9.29	3.05	1.51	1.38
V$VMYB.05	no	17	17	12.83	3.58	1.33	1.03	23.05	4.8	0.74	-1.37
V$ATOH1.01	no	14	18	13.7	3.7	1.31	1.03	18.49	4.3	0.97	-0.23
V$ARNTL.01	no	17	23	18.19	4.26	1.26	1.01	19.67	4.43	1.17	0.64
V$DMP1.01	no	12	12	8.54	2.92	1.41	1.01	14.14	3.76	0.85	-0.7
V$RFX1.02	no	8	10	6.88	2.62	1.45	1	9.68	3.11	1.03	-0.06
V$TCFAP2C.02	yes	8	9	6.04	2.46	1.49	1	14.4	3.79	0.62	-1.56
V$AP2.01	yes	9	9	6.08	2.47	1.48	0.98	17.51	4.18	0.51	-2.15
V$PPAR_RXR.01	no	20	30	24.67	4.96	1.22	0.97	27.03	5.2	1.11	0.48
V$SF1.01	no	18	19	14.76	3.84	1.29	0.97	14.56	3.81	1.31	1.03
V$MRF2.01	no	7	8	5.35	2.31	1.5	0.93	3.56	1.89	2.25	2.09
V$RAR_RXR.01	no	17	20	15.85	3.98	1.26	0.92	19.82	4.45	1.01	-0.07
V$BATF3.01	no	13	13	9.63	3.1	1.35	0.92	9.97	3.16	1.3	0.8
V$CREB.03	no	12	15	11.43	3.38	1.31	0.91	15.73	3.97	0.95	-0.31
V$THRB.02	no	10	16	12.31	3.51	1.3	0.91	15.38	3.92	1.04	0.03
V$SREBP.04	no	12	13	9.68	3.11	1.34	0.91	8.78	2.96	1.48	1.26
V$RFX3.02	no	14	18	14.12	3.76	1.28	0.9	14.88	3.86	1.21	0.68
V$LTSM.01	no	20	25	20.47	4.52	1.22	0.89	16.65	4.08	1.5	1.92
V$E2F7.01	no	11	15	11.51	3.39	1.3	0.88	17.23	4.15	0.87	-0.66
V$GRHL2.01	no	22	27	22.4	4.73	1.21	0.87	22.11	4.7	1.22	0.93
V$ATF.01	yes	8	9	6.31	2.51	1.43	0.87	14.64	3.83	0.61	-1.6
V$AREB6.01	no	14	16	12.51	3.54	1.28	0.84	14.22	3.77	1.12	0.34
V$PPARG.02	no	18	23	18.85	4.34	1.22	0.84	21.17	4.6	1.09	0.29
V$E2F.01	no	21	28	23.48	4.84	1.19	0.83	26.88	5.18	1.04	0.12
V$VMYB.02	no	17	17	13.48	3.67	1.26	0.82	22.43	4.73	0.76	-1.25
V$AHR.01	no	7	7	4.77	2.18	1.47	0.79	6.97	2.64	1	-0.18
V$RBPJK.02	no	20	26	21.87	4.68	1.19	0.78	20.8	4.56	1.25	1.03
V$MYOGENIN.01	no	7	8	5.68	2.38	1.41	0.76	4.99	2.23	1.6	1.12
V$TBR1.01	no	13	16	12.8	3.58	1.25	0.76	10.61	3.26	1.51	1.5
V$MNT.01	no	8	15	11.94	3.46	1.26	0.74	17.56	4.19	0.85	-0.73
V$GRHL1.01	no	13	20	16.49	4.06	1.21	0.74	20.56	4.53	0.97	-0.23
V$ETS2.01	no	23	34	29.63	5.44	1.15	0.71	30.09	5.48	1.13	0.62
V$ARE.03	no	21	27	23.13	4.81	1.17	0.7	22.5	4.74	1.2	0.84
V$VMAF.01	no	9	10	7.66	2.77	1.31	0.66	9.87	3.14	1.01	-0.12
V$PKNOX2.01	no	14	17	14.05	3.75	1.21	0.65	14.56	3.81	1.17	0.51
V$MYOD.02	no	11	14	11.38	3.37	1.23	0.63	18.33	4.28	0.76	-1.13
V$MIZF.01	no	5	6	4.22	2.05	1.42	0.63	8.33	2.89	0.72	-0.98
V$DEC1.02	no	9	14	11.41	3.38	1.23	0.62	17.76	4.21	0.79	-1.01
V$TBX20.01	no	6	6	4.28	2.07	1.4	0.59	4.87	2.21	1.23	0.29
V$HES7.01	no	3	6	4.31	2.08	1.39	0.57	3.89	1.97	1.54	0.82
V$MYOGENIN.03	no	10	13	10.68	3.27	1.22	0.56	16.84	4.1	0.77	-1.06
V$AML1.01	no	11	12	9.74	3.12	1.23	0.56	10.12	3.18	1.19	0.43
V$OLIG2.01	no	7	9	7.03	2.65	1.28	0.55	13.65	3.69	0.66	-1.4
V$P53.08	no	8	9	7.06	2.66	1.27	0.54	5.38	2.32	1.67	1.34
V$USF.04	no	13	16	13.56	3.68	1.18	0.53	18.29	4.28	0.87	-0.65
V$RBPJK.01	no	18	23	20.15	4.49	1.14	0.52	22.81	4.78	1.01	-0.07
V$MEIS1.01	no	16	19	16.41	4.05	1.16	0.52	17.3	4.16	1.1	0.29
V$SPI1.03	no	24	30	26.79	5.17	1.12	0.52	27.95	5.29	1.07	0.29
V$CREL.01	no	14	17	14.54	3.81	1.17	0.51	20.08	4.48	0.85	-0.8
V$AP4.02	no	9	11	8.98	3	1.23	0.51	13.95	3.73	0.79	-0.92
V$ZEC.01	no	9	9	7.13	2.67	1.26	0.51	6.96	2.64	1.29	0.58
O$TFIIIC.01	no	5	5	3.56	1.89	1.4	0.5	3.63	1.9	1.38	0.46
V$MAX.01	no	6	11	9.05	3.01	1.22	0.48	14.48	3.8	0.76	-1.05
V$AREB6.02	no	10	10	8.19	2.86	1.22	0.46	7.52	2.74	1.33	0.72
V$ESR2.01	no	7	8	6.36	2.52	1.26	0.45	8.09	2.84	0.99	-0.21
V$CHOP.01	no	10	10	8.21	2.87	1.22	0.45	6.03	2.45	1.66	1.42
V$MRG1.02	no	13	17	14.89	3.86	1.14	0.42	15.47	3.93	1.1	0.26
V$MRG2.01	no	15	20	17.79	4.22	1.12	0.41	16.88	4.11	1.18	0.64
V$SPI1.04	no	25	31	28.35	5.32	1.09	0.4	33.6	5.79	0.92	-0.53
V$ESRRB.01	no	12	13	11.21	3.35	1.16	0.39	11.69	3.42	1.11	0.24
V$HNF4.03	no	12	15	13.12	3.62	1.14	0.38	15.87	3.98	0.95	-0.34
V$STAT5A.01	no	21	38	35.28	5.94	1.08	0.37	30.42	5.51	1.25	1.28
V$CREB2.01	no	10	11	9.39	3.06	1.17	0.36	9.46	3.08	1.16	0.34
V$MRG1.01	no	16	20	17.99	4.24	1.11	0.36	15.88	3.98	1.26	0.91
V$CSRNP1.01	no	22	30	27.66	5.26	1.08	0.35	25.48	5.05	1.18	0.8
V$CSRNP3.01	no	22	30	27.66	5.26	1.08	0.35	25.48	5.05	1.18	0.8
V$REV-ERBA.03	no	14	15	13.22	3.64	1.13	0.35	11.9	3.45	1.26	0.75
V$PAX3.02	no	11	11	9.46	3.08	1.16	0.34	9.13	3.02	1.2	0.45
V$TBX5.01	no	8	8	6.62	2.57	1.21	0.34	5.31	2.3	1.51	0.95
V$NF1.01	no	14	15	13.25	3.64	1.13	0.34	12.43	3.52	1.21	0.59
V$CAR_RXR.01	no	20	24	21.94	4.68	1.09	0.33	20.31	4.51	1.18	0.71
V$YY1.01	no	13	14	12.34	3.51	1.13	0.33	14.79	3.84	0.95	-0.33
V$NEUROG.01	no	17	23	21.03	4.59	1.09	0.32	20.17	4.49	1.14	0.52
V$MEIS1.02	no	17	21	19.16	4.38	1.1	0.31	16.11	4.01	1.3	1.09
V$FOXP1.01	no	29	42	39.62	6.29	1.06	0.3	30.99	5.56	1.36	1.89
V$PROX1.01	no	14	16	14.37	3.79	1.11	0.3	14.9	3.86	1.07	0.16
V$GKLF.03	no	5	5	3.95	1.99	1.26	0.27	6.73	2.59	0.74	-0.86
V$DELTAEF1.01	no	7	7	5.87	2.42	1.19	0.26	5.16	2.27	1.36	0.59
V$RTR.01	no	6	6	4.92	2.22	1.22	0.26	3.78	1.95	1.59	0.88
V$PSE.01	no	18	18	16.54	4.07	1.09	0.24	16.08	4.01	1.12	0.35
V$NFKAPPAB65.01	no	14	18	16.52	4.06	1.09	0.24	20.72	4.55	0.87	-0.71
V$PREB.01	no	14	16	14.63	3.82	1.09	0.23	14.76	3.84	1.08	0.19
V$SMAD4.01	no	12	12	10.77	3.28	1.11	0.22	14.65	3.83	0.82	-0.82
V$PKNOX1.01	no	16	18	16.59	4.07	1.08	0.22	15.43	3.93	1.17	0.53
V$USF.02	no	6	11	9.83	3.13	1.12	0.21	15.34	3.92	0.72	-1.24
V$PAX1.01	no	7	7	5.99	2.45	1.17	0.21	6.64	2.58	1.05	-0.06
V$ELF3.01	no	21	31	29.39	5.42	1.05	0.21	29.73	5.45	1.04	0.14
V$SIX3.03	no	1	1	0.38	0.61	2.65	0.2	0.28	0.53	3.56	0.41
V$COUP.02	no	8	9	7.95	2.82	1.13	0.2	8.15	2.86	1.1	0.12
V$TBOX.01	no	6	6	5.06	2.25	1.19	0.2	3.72	1.93	1.61	0.92
V$ARE.01	no	22	26	24.56	4.95	1.06	0.19	21.4	4.63	1.21	0.89
V$PBX3.01	no	14	17	15.8	3.97	1.08	0.18	19.74	4.44	0.86	-0.73
V$OSR2.01	no	8	9	7.99	2.83	1.13	0.18	7.9	2.81	1.14	0.21
V$ER.03	no	6	8	7.05	2.66	1.13	0.17	10.78	3.28	0.74	-1
V$TBX6.01	no	8	8	7.04	2.65	1.14	0.17	5.64	2.37	1.42	0.78
V$TEAD4.01	no	21	24	22.72	4.77	1.06	0.16	19.01	4.36	1.26	1.03
V$STAT1.01	no	16	23	21.78	4.67	1.06	0.15	25.21	5.02	0.91	-0.54
V$STAT3.01	no	11	23	21.87	4.68	1.05	0.13	24.06	4.9	0.96	-0.32
V$SMAD3.01	no	9	10	9.13	3.02	1.1	0.12	12.27	3.5	0.81	-0.79
V$ESRRA.03	no	13	13	12.13	3.48	1.07	0.11	12.44	3.53	1.04	0.02
V$KAISO.01	no	10	12	11.18	3.34	1.07	0.1	10.89	3.3	1.1	0.18
V$GRE.01	no	18	24	23.06	4.8	1.04	0.09	20.85	4.57	1.15	0.58
V$VMYB.04	no	18	18	17.11	4.14	1.05	0.09	22.51	4.74	0.8	-1.06
V$SRF.05	no	16	21	20.13	4.49	1.04	0.08	21.3	4.61	0.99	-0.17
V$NRL.02	no	13	15	14.23	3.77	1.05	0.07	14.63	3.82	1.03	-0.03
V$HPF1.01	no	16	20	19.27	4.39	1.04	0.05	20.25	4.5	0.99	-0.17
V$STAT6.01	no	19	32	31.22	5.58	1.03	0.05	28.39	5.33	1.13	0.58
V$NRSF.01	no	7	7	6.39	2.53	1.1	0.05	10.64	3.26	0.66	-1.27
V$MIT.01	no	17	20	19.35	4.4	1.03	0.04	14.65	3.83	1.37	1.27
V$YB1.01	no	13	15	14.34	3.79	1.05	0.04	17.48	4.18	0.86	-0.71
V$TR4.01	no	17	20	19.36	4.4	1.03	0.03	18.92	4.35	1.06	0.13
V$CLEAR.01	no	6	9	8.45	2.91	1.06	0.02	9.05	3.01	0.99	-0.18
V$HNF4.01	no	16	19	18.42	4.29	1.03	0.02	20.03	4.47	0.95	-0.34
V$SIX4.01	no	10	14	13.45	3.67	1.04	0.01	11.68	3.42	1.2	0.53
V$PAX6.01	no	17	20	19.48	4.41	1.03	0.01	17.25	4.15	1.16	0.54
V$NFY.05	no	18	24	23.46	4.84	1.02	0.01	22.05	4.69	1.09	0.31
V$PAX5.03	no	8	8	7.49	2.74	1.07	0	13.95	3.73	0.57	-1.73
V$GRHL3.01	no	18	26	25.53	5.05	1.02	-0.01	22.61	4.75	1.15	0.61
V$DREAM.01	no	11	11	10.53	3.25	1.04	-0.01	13.29	3.65	0.83	-0.77
V$YY2.01	no	15	21	20.58	4.54	1.02	-0.02	15.02	3.88	1.4	1.41
V$AREB6.04	no	17	21	20.83	4.56	1.01	-0.07	20.15	4.49	1.04	0.08
V$SPI1.01	no	15	17	16.78	4.1	1.01	-0.07	12.48	3.53	1.36	1.14
V$MYT1L.01	no	27	34	33.98	5.83	1	-0.08	27.3	5.22	1.25	1.19
V$GKLF.01	no	22	30	30.05	5.48	1	-0.1	30.76	5.54	0.98	-0.23
V$E2F.02	no	12	14	13.86	3.72	1.01	-0.1	19.64	4.43	0.71	-1.39
V$MYF6.01	no	11	13	12.89	3.59	1.01	-0.11	13.43	3.66	0.97	-0.25
V$HSF2.02	no	24	31	31.1	5.57	1	-0.11	24.95	4.99	1.24	1.11
V$ELF5.01	no	21	27	27.05	5.2	1	-0.11	28.01	5.29	0.96	-0.29
V$MAX.02	no	6	12	11.92	3.45	1.01	-0.12	16.49	4.06	0.73	-1.23
V$ATF.02	no	11	14	13.97	3.74	1	-0.13	18.58	4.31	0.75	-1.18
V$PAX8.01	no	21	25	25.16	5.01	0.99	-0.13	19.78	4.45	1.26	1.06
V$TEF1.01	no	21	27	27.2	5.21	0.99	-0.13	23.68	4.86	1.14	0.58
V$TAXCREB.02	no	11	11	11	3.32	1	-0.15	17.03	4.13	0.65	-1.58
V$ILF1.01	no	17	19	19.27	4.39	0.99	-0.18	15.13	3.89	1.26	0.87
V$USF1.01	no	3	3	2.81	1.68	1.07	-0.19	2.82	1.68	1.06	-0.19
V$NFE2.01	no	6	11	11.16	3.34	0.99	-0.2	10.58	3.25	1.04	-0.02
V$STAT1.02	no	17	24	24.55	4.95	0.98	-0.21	24.48	4.95	0.98	-0.2
V$HOMEZ.01	no	8	9	9.14	3.02	0.98	-0.21	8.25	2.87	1.09	0.09
V$XBOX.01	yes	7	7	7.09	2.66	0.99	-0.22	14.28	3.78	0.49	-2.06
V$ATF2.01	no	10	10	10.24	3.2	0.98	-0.23	11.85	3.44	0.84	-0.68
V$MYF5.01	yes	5	7	7.15	2.67	0.98	-0.24	15.21	3.9	0.46	-2.23
V$OTX2.01	no	6	7	7.14	2.67	0.98	-0.24	4.41	2.1	1.59	1
V$CREB3L2.01	no	5	7	7.18	2.68	0.97	-0.25	13.11	3.62	0.53	-1.83
V$SIP1.01	no	3	3	2.92	1.71	1.03	-0.25	2.99	1.73	1	-0.29
V$RORA.01	no	10	13	13.46	3.67	0.97	-0.26	12.68	3.56	1.03	-0.05
V$PTF1.01	no	14	15	15.53	3.94	0.97	-0.26	17.66	4.2	0.85	-0.75
V$SPT.01	no	5	5	5.1	2.26	0.98	-0.27	3.88	1.97	1.29	0.31
V$NRSF.02	no	9	9	9.38	3.06	0.96	-0.29	13.63	3.69	0.66	-1.39
V$RFX4.02	no	9	11	11.49	3.39	0.96	-0.29	10.9	3.3	1.01	-0.12
V$RP58.01	no	12	14	14.6	3.82	0.96	-0.29	12.96	3.6	1.08	0.15
V$ERR.01	no	12	12	12.53	3.54	0.96	-0.29	13.17	3.63	0.91	-0.46
V$FTF.01	no	11	12	12.57	3.55	0.95	-0.3	13.97	3.74	0.86	-0.66
V$MEL1.03	no	12	13	13.64	3.69	0.95	-0.31	13.96	3.74	0.93	-0.39
V$MYCMAX.01	no	6	9	9.46	3.08	0.95	-0.31	12.48	3.53	0.72	-1.13
V$TGIF2.01	no	18	22	23.01	4.8	0.96	-0.32	19.43	4.41	1.13	0.47
V$OSR1.01	no	10	10	10.54	3.25	0.95	-0.32	10.19	3.19	0.98	-0.22
V$PPAR_RXR.02	no	16	16	16.91	4.11	0.95	-0.34	15.77	3.97	1.01	-0.07
V$SREBP.01	no	8	8	8.51	2.92	0.94	-0.35	8.32	2.88	0.96	-0.28
V$HNF4A.01	no	8	8	8.52	2.92	0.94	-0.35	7.38	2.72	1.08	0.05
V$ARE.02	no	17	20	21.1	4.59	0.95	-0.35	19.68	4.44	1.02	-0.04
V$RFX5.02	no	15	20	21.15	4.6	0.95	-0.36	20.01	4.47	1	-0.11
V$COUP.01	no	10	12	12.82	3.58	0.94	-0.37	15.79	3.97	0.76	-1.08
V$IRF2.01	no	20	22	23.26	4.82	0.95	-0.37	17.52	4.18	1.26	0.95
V$NKX25.03	no	4	4	4.26	2.06	0.94	-0.37	2.98	1.73	1.34	0.3
V$REV-ERBA.01	no	12	13	13.89	3.73	0.94	-0.37	12.32	3.51	1.05	0.05
V$NKX25.01	no	10	10	10.74	3.28	0.93	-0.38	7.7	2.77	1.3	0.65
V$NFE2L2.01	no	9	12	12.9	3.59	0.93	-0.39	12.44	3.53	0.96	-0.27
V$TAL1BETAE47.01	no	13	17	18.17	4.26	0.94	-0.39	16.98	4.12	1	-0.12
V$THR.01	no	5	5	5.4	2.32	0.93	-0.39	5.4	2.32	0.93	-0.39
V$RFXDC2.01	no	12	14	15.14	3.89	0.92	-0.42	14.9	3.86	0.94	-0.36
V$MIF1.01	no	14	17	18.39	4.29	0.92	-0.44	21.93	4.68	0.78	-1.16
V$PEGASUS.01	no	7	7	7.73	2.78	0.91	-0.44	7.58	2.75	0.92	-0.39
V$TAXCREB.01	no	4	4	4.42	2.1	0.91	-0.44	8.22	2.87	0.49	-1.65
V$DELTAEF1.02	no	6	6	6.65	2.58	0.9	-0.45	6.69	2.59	0.9	-0.46
V$IRF1.01	no	18	20	21.6	4.65	0.93	-0.45	15.22	3.9	1.31	1.1
V$P53.02	no	8	10	10.99	3.31	0.91	-0.45	13.5	3.67	0.74	-1.09
V$NKX11.01	no	13	19	20.58	4.54	0.92	-0.46	14.01	3.74	1.36	1.2
V$CREB1.01	no	4	4	4.47	2.12	0.89	-0.46	8.69	2.95	0.46	-1.76
V$IRF3.01	no	27	36	38.37	6.19	0.94	-0.46	29.31	5.41	1.23	1.14
V$MYCMAX.02	no	8	13	14.28	3.78	0.91	-0.47	17.84	4.22	0.73	-1.26
V$GTF3R4.01	no	2	2	2.2	1.48	0.91	-0.47	1.75	1.32	1.14	-0.19
V$TTF1.01	no	4	4	4.51	2.12	0.89	-0.47	3.27	1.81	1.22	0.13
V$PRDM1.01	no	18	25	26.93	5.19	0.93	-0.47	20.53	4.53	1.22	0.88
V$IK1.01	no	15	16	17.5	4.18	0.91	-0.48	17.65	4.2	0.91	-0.51
V$AP1.02	no	17	26	28.05	5.29	0.93	-0.48	23.38	4.83	1.11	0.44
V$YY1.03	no	9	9	10.1	3.18	0.89	-0.5	10.96	3.31	0.82	-0.74
V$HNF4G.01	no	5	5	5.7	2.39	0.88	-0.5	5.46	2.34	0.92	-0.41
V$E4F.01	no	10	15	16.64	4.08	0.9	-0.53	19.19	4.38	0.78	-1.07
V$CAAT.01	no	19	27	29.42	5.42	0.92	-0.54	26.87	5.18	1	-0.07
V$BNC.01	no	8	9	10.22	3.2	0.88	-0.54	13.6	3.69	0.66	-1.38
V$RFX3.01	no	12	14	15.68	3.96	0.89	-0.55	15.13	3.89	0.93	-0.42
V$PAX6.03	no	21	23	25.24	5.02	0.91	-0.55	19.39	4.4	1.19	0.71
V$EOMES.01	no	5	6	6.98	2.64	0.86	-0.56	5.53	2.35	1.08	-0.01
V$PBX1_MEIS1.02	no	23	27	29.66	5.44	0.91	-0.58	23.65	4.86	1.14	0.59
V$MEL1.02	no	15	20	22.29	4.72	0.9	-0.59	22.05	4.69	0.91	-0.54
V$IK2.01	no	12	13	14.8	3.85	0.88	-0.6	12.68	3.56	1.03	-0.05
V$VMYB.01	no	26	29	31.97	5.65	0.91	-0.61	29.91	5.47	0.97	-0.26
V$BARBIE.01	no	17	21	23.52	4.85	0.89	-0.62	21.96	4.68	0.96	-0.31
V$MGA.01	no	12	14	16	4	0.87	-0.63	13.14	3.63	1.07	0.1
V$RAR_RXR.03	no	6	6	7.2	2.68	0.83	-0.63	7.58	2.75	0.79	-0.76
V$TEAD.01	no	22	25	28.04	5.29	0.89	-0.67	23.52	4.85	1.06	0.2
V$FAC1.01	no	14	18	20.56	4.53	0.88	-0.67	14.18	3.76	1.27	0.88
V$PAX3.03	no	13	16	18.41	4.29	0.87	-0.68	15.4	3.92	1.04	0.03
V$EVI1.07	no	17	19	21.69	4.66	0.88	-0.68	17.71	4.21	1.07	0.19
V$IRF2.02	no	8	9	10.81	3.29	0.83	-0.7	7.62	2.76	1.18	0.32
V$SRF.03	no	12	18	20.67	4.55	0.87	-0.7	20.58	4.54	0.87	-0.68
V$PAX4.01	no	1	1	1.33	1.15	0.75	-0.72	0.88	0.94	1.14	-0.4
V$PBX1_MEIS1.01	no	19	24	27.29	5.22	0.88	-0.73	21.48	4.63	1.12	0.44
V$RFX4.01	no	11	13	15.38	3.92	0.85	-0.74	14.95	3.87	0.87	-0.63
V$RFX5.01	no	14	16	18.72	4.33	0.85	-0.75	19.39	4.4	0.83	-0.88
V$STAF.02	no	6	6	7.59	2.76	0.79	-0.76	6.95	2.64	0.86	-0.55
V$VERBA.01	no	4	5	6.49	2.55	0.77	-0.78	5.11	2.26	0.98	-0.27
V$GBX2.01	no	13	27	30.81	5.55	0.88	-0.78	19.52	4.42	1.38	1.58
V$MYOGENIN.02	no	4	6	7.77	2.79	0.77	-0.81	13.94	3.73	0.43	-2.26
V$SPIB.01	no	23	29	33.24	5.76	0.87	-0.82	28.19	5.31	1.03	0.06
V$SIX3.02	no	5	5	6.64	2.58	0.75	-0.83	4.25	2.06	1.18	0.12
V$GRE.02	no	13	16	19.11	4.37	0.84	-0.83	19.92	4.46	0.8	-0.99
V$SIX2.01	no	6	6	7.85	2.8	0.76	-0.84	5.09	2.26	1.18	0.18
V$TCF7L2.02	no	24	27	31.19	5.58	0.87	-0.84	24.44	4.94	1.1	0.42
V$PARAXIS.01	no	16	20	23.62	4.86	0.85	-0.85	18.24	4.27	1.1	0.29
V$IK3.01	no	17	20	23.66	4.86	0.85	-0.85	23.72	4.87	0.84	-0.87
V$HNF3.01	no	16	19	22.66	4.76	0.84	-0.87	16.45	4.05	1.16	0.51
V$BACH2.01	no	11	13	16	4	0.81	-0.88	15.97	4	0.81	-0.87
V$CREB1.02	no	11	11	13.79	3.71	0.8	-0.89	13.45	3.67	0.82	-0.81
V$NFY.02	no	22	24	28.31	5.32	0.85	-0.9	25.95	5.09	0.92	-0.48
V$GATA1.01	no	10	12	15.05	3.88	0.8	-0.91	12.67	3.56	0.95	-0.33
V$CDP.02	no	21	26	30.6	5.53	0.85	-0.92	25.2	5.02	1.03	0.06
V$ER.01	no	5	5	6.94	2.63	0.72	-0.93	6.89	2.62	0.73	-0.91
V$PRDM1.02	no	22	27	31.75	5.63	0.85	-0.93	26.59	5.16	1.02	-0.02
V$ARP1.01	no	9	10	12.93	3.6	0.77	-0.95	14.33	3.78	0.7	-1.28
V$TCF21.01	no	9	20	24.19	4.92	0.83	-0.95	24.07	4.9	0.83	-0.93
V$MEF2.03	no	2	2	3.26	1.8	0.61	-0.97	2.04	1.43	0.98	-0.38
V$PAX2.02	no	9	9	11.92	3.45	0.76	-0.99	10.2	3.19	0.88	-0.53
V$TBX15.01	no	13	13	16.51	4.06	0.79	-0.99	14.4	3.79	0.9	-0.5
V$RU49.01	no	11	16	19.99	4.47	0.8	-1	18	4.24	0.89	-0.59
V$TGIF.01	no	16	23	27.78	5.27	0.83	-1	20.11	4.48	1.14	0.53
V$AP1.01	no	8	18	22.34	4.73	0.81	-1.02	18.13	4.26	0.99	-0.15
V$HDGF.01	no	2	2	3.53	1.88	0.57	-1.08	2.31	1.52	0.87	-0.53
V$PITX3.01	no	3	3	4.9	2.21	0.61	-1.08	3.9	1.97	0.77	-0.71
V$NMP4.01	no	21	26	31.67	5.63	0.82	-1.1	24.12	4.91	1.08	0.28
V$TAL1BETAITF2.01	no	12	14	18.24	4.27	0.77	-1.11	16.64	4.08	0.84	-0.77
V$JUNDM2.02	no	8	15	19.43	4.41	0.77	-1.12	16.05	4.01	0.93	-0.39
V$REX1.01	no	13	15	19.46	4.41	0.77	-1.12	15.59	3.95	0.96	-0.28
V$YY1.02	no	16	21	26.23	5.12	0.8	-1.12	19.74	4.44	1.06	0.17
V$RARA.01	no	2	2	3.67	1.92	0.54	-1.13	2.67	1.63	0.75	-0.72
V$CMYB.02	no	15	16	20.7	4.55	0.77	-1.14	22.27	4.72	0.72	-1.44
V$HNF4.02	no	9	9	12.52	3.54	0.72	-1.14	12.89	3.59	0.7	-1.22
V$NKX23.01	no	13	26	32.03	5.66	0.81	-1.15	24.23	4.92	1.07	0.26
V$PXR_RXR.01	no	8	8	11.39	3.37	0.7	-1.15	9.5	3.08	0.84	-0.65
V$RORA1.01	no	8	9	12.6	3.55	0.71	-1.15	10.2	3.19	0.88	-0.53
V$AML3.02	no	13	15	19.74	4.44	0.76	-1.18	16.56	4.07	0.91	-0.51
V$NFY.01	no	16	22	27.7	5.26	0.79	-1.18	25.72	5.07	0.86	-0.83
V$SREBP.03	no	2	2	3.79	1.95	0.53	-1.18	3.31	1.82	0.6	-1
V$NFY.03	no	21	27	33.38	5.78	0.81	-1.19	27.92	5.28	0.97	-0.27
V$NKX31.02	no	10	19	24.4	4.94	0.78	-1.19	18.08	4.25	1.05	0.1
V$BCL6.03	no	20	27	33.39	5.78	0.81	-1.19	25.22	5.02	1.07	0.26
V$MARE_ARE.01	no	8	9	12.73	3.57	0.71	-1.19	10.52	3.24	0.86	-0.62
V$BCL6.01	no	17	20	25.54	5.05	0.78	-1.2	20.51	4.53	0.98	-0.22
V$MEF2.02	no	3	3	5.28	2.3	0.57	-1.21	3.21	1.79	0.93	-0.4
V$NBRE.01	no	11	12	16.52	4.06	0.73	-1.23	15.77	3.97	0.76	-1.07
V$STAT5.01	no	11	24	30.28	5.5	0.79	-1.23	24.03	4.9	1	-0.11
V$JUND.01	no	6	9	12.92	3.59	0.7	-1.23	10.94	3.31	0.82	-0.74
V$REV-ERBA.02	no	13	15	20.07	4.48	0.75	-1.24	16.7	4.09	0.9	-0.54
V$TBX15.02	no	2	2	4	2	0.5	-1.25	3.04	1.74	0.66	-0.88
V$IRF4.03	no	4	5	8.07	2.84	0.62	-1.26	8.7	2.95	0.57	-1.42
V$PAX5.04	no	3	3	5.44	2.33	0.55	-1.26	7.1	2.66	0.42	-1.73
V$PAX6.04	no	14	17	22.62	4.75	0.75	-1.29	22.47	4.74	0.76	-1.26
V$IRF4.02	no	8	10	14.39	3.79	0.7	-1.29	14.62	3.82	0.68	-1.34
V$HMX3.01	no	12	14	19.2	4.38	0.73	-1.3	19.44	4.41	0.72	-1.35
V$TCF11.01	no	5	6	9.53	3.09	0.63	-1.31	6.86	2.62	0.87	-0.52
V$HOXA13.01	no	18	20	26.2	5.12	0.76	-1.31	18.37	4.29	1.09	0.26
V$NFAT5.02	no	26	32	39.82	6.31	0.8	-1.32	31.15	5.58	1.03	0.06
V$BCL6.02	no	21	27	34.25	5.85	0.79	-1.32	25.26	5.02	1.07	0.25
V$HOXD11.01	no	16	25	32.03	5.66	0.78	-1.33	22.78	4.77	1.1	0.36
V$MAFB.01	no	13	13	18.15	4.26	0.72	-1.33	15.17	3.89	0.86	-0.68
V$PTX1.02	no	5	5	8.37	2.89	0.6	-1.34	5.53	2.35	0.9	-0.44
V$SIX3.01	no	6	6	9.7	3.11	0.62	-1.35	6.28	2.51	0.95	-0.31
V$CEBPB.02	no	21	27	34.5	5.87	0.78	-1.36	26.31	5.13	1.03	0.04
V$NFY.04	no	16	22	28.87	5.37	0.76	-1.37	26.44	5.14	0.83	-0.96
V$NKX22.01	no	5	6	9.79	3.13	0.61	-1.37	7.05	2.65	0.85	-0.58
V$RXR_RXR.01	no	6	6	9.81	3.13	0.61	-1.38	9.62	3.1	0.62	-1.33
V$PBX1_MEIS1.03	no	18	21	27.8	5.27	0.76	-1.39	22.32	4.72	0.94	-0.38
V$FAST1.03	no	24	31	39.24	6.26	0.79	-1.4	26.44	5.14	1.17	0.79
V$EVI1.06	no	21	24	31.44	5.61	0.76	-1.42	20.59	4.54	1.17	0.64
V$MYBL1.02	no	12	14	19.81	4.45	0.71	-1.42	22.69	4.76	0.62	-1.93
V$MYBL1.01	no	13	20	26.93	5.19	0.74	-1.43	28.04	5.29	0.71	-1.61
V$SIX6.01	no	8	8	12.63	3.55	0.63	-1.44	8.66	2.94	0.92	-0.4
V$GKLF.02	no	13	15	21.14	4.6	0.71	-1.44	18.11	4.26	0.83	-0.85
V$JUNB.01	no	14	21	28.16	5.3	0.75	-1.44	22.25	4.72	0.94	-0.37
V$GFI1.01	no	4	4	7.45	2.73	0.54	-1.45	5.6	2.37	0.71	-0.89
V$PRE.01	no	20	24	31.66	5.62	0.76	-1.45	24.72	4.97	0.97	-0.25
V$BLIMP1.01	no	23	27	35.1	5.92	0.77	-1.45	28.79	5.36	0.94	-0.43
V$MEF2.04	no	2	2	4.64	2.15	0.43	-1.46	2.85	1.69	0.7	-0.8
V$NGN_NEUROD.01	no	7	9	13.93	3.73	0.65	-1.46	13.2	3.63	0.68	-1.29
V$LMX1B.01	no	14	29	37.53	6.12	0.77	-1.47	19.75	4.44	1.47	1.97
V$RORA.03	no	3	3	6.14	2.48	0.49	-1.47	5.18	2.28	0.58	-1.18
V$CEBPE.02	no	13	16	22.45	4.74	0.71	-1.47	16.64	4.08	0.96	-0.28
V$TP63.01	no	7	8	12.8	3.58	0.63	-1.48	9.39	3.06	0.85	-0.62
V$PTX1.01	no	6	7	11.59	3.4	0.6	-1.5	9.89	3.14	0.71	-1.08
V$AML1.02	no	5	5	9.05	3.01	0.55	-1.51	8.19	2.86	0.61	-1.29
V$DEC1.01	no	4	4	7.69	2.77	0.52	-1.51	10.81	3.29	0.37	-2.22
V$TAL1ALPHAE47.01	no	12	12	17.96	4.24	0.67	-1.52	16.68	4.08	0.72	-1.27
V$AIRE.02	no	13	17	24.02	4.9	0.71	-1.53	17.68	4.2	0.96	-0.28
V$ACAAT.01	no	12	12	18.16	4.26	0.66	-1.56	17.38	4.17	0.69	-1.41
O$DINR.01	no	20	32	41.52	6.44	0.77	-1.56	31.25	5.59	1.02	0.04
V$LXRE.01	no	1	1	3.42	1.85	0.29	-1.58	2.47	1.57	0.4	-1.25
V$HMX2.01	no	8	18	25.45	5.04	0.71	-1.58	20.6	4.54	0.87	-0.68
V$MAFK.01	no	11	13	19.47	4.41	0.67	-1.58	14.47	3.8	0.9	-0.52
V$OCT3_4.01	no	23	25	33.77	5.81	0.74	-1.6	23.32	4.83	1.07	0.24
V$MSX2.02	no	16	25	34.01	5.83	0.74	-1.63	20.14	4.49	1.24	0.97
V$CEBP.02	no	13	14	20.95	4.58	0.67	-1.63	17.63	4.2	0.79	-0.98
V$MTBF.01	no	27	33	43.18	6.57	0.76	-1.63	29.74	5.45	1.11	0.51
V$OBOX1.01	no	5	5	9.55	3.09	0.52	-1.63	6.41	2.53	0.78	-0.75
V$TAL1BETAHEB.01	no	9	10	16.05	4.01	0.62	-1.64	14.41	3.8	0.69	-1.29
V$HOXB9.01	no	23	30	39.85	6.31	0.75	-1.64	28.37	5.32	1.06	0.21
V$PPARG.01	no	7	9	14.87	3.86	0.61	-1.65	12.58	3.55	0.72	-1.15
V$MEF2.05	no	1	1	3.64	1.91	0.27	-1.65	2.24	1.5	0.45	-1.16
V$CEBPG.01	no	4	8	13.6	3.69	0.59	-1.66	10.88	3.3	0.74	-1.03
V$LEF1.02	no	17	20	28.4	5.33	0.7	-1.67	21.45	4.63	0.93	-0.42
V$SOX10.03	no	13	16	23.67	4.86	0.68	-1.68	16.94	4.11	0.94	-0.35
V$CJUN_ATF2.01	no	2	2	5.43	2.33	0.37	-1.69	3.98	2	0.5	-1.24
V$STAT5B.01	no	14	15	22.58	4.75	0.66	-1.7	19.36	4.4	0.77	-1.11
V$FOSL1.01	no	8	12	18.9	4.35	0.63	-1.7	17.73	4.21	0.68	-1.48
V$EOMES.03	no	4	4	8.43	2.9	0.47	-1.7	7.09	2.66	0.56	-1.35
V$GRE.03	no	15	18	26.21	5.12	0.69	-1.7	22.81	4.77	0.79	-1.11
V$PPARG.03	no	19	21	29.84	5.46	0.7	-1.71	27.22	5.22	0.77	-1.29
V$GBX1.01	no	13	29	39.17	6.26	0.74	-1.71	23.67	4.86	1.22	0.99
V$SIX2.02	no	12	12	18.95	4.35	0.63	-1.71	16.37	4.05	0.73	-1.2
V$MEIS1A_HOXA9.01	no	11	17	25.13	5.01	0.68	-1.72	19.78	4.45	0.86	-0.74
V$ZNF652.02	no	29	34	45.07	6.71	0.75	-1.72	36.14	6.01	0.94	-0.44
V$HSF1.01	no	15	19	27.5	5.24	0.69	-1.72	23.84	4.88	0.8	-1.09
V$CABL.01	no	4	6	11.32	3.36	0.53	-1.73	7.41	2.72	0.81	-0.7
V$RAR_RXR.02	no	1	1	3.94	1.98	0.25	-1.73	2.5	1.58	0.4	-1.27
V$SRY.02	no	7	19	27.64	5.26	0.69	-1.74	14.32	3.78	1.33	1.1
V$HFH3.01	no	4	7	12.72	3.57	0.55	-1.74	7.18	2.68	0.98	-0.25
V$ZNF217.01	no	20	25	34.86	5.9	0.72	-1.76	25.64	5.06	0.98	-0.23
V$OBOX2.01	no	3	3	7.25	2.69	0.41	-1.76	5.01	2.24	0.6	-1.12
V$TBX21.01	no	3	3	7.26	2.69	0.41	-1.77	6.05	2.46	0.5	-1.44
V$NFAT.01	no	25	29	39.75	6.3	0.73	-1.78	32.45	5.69	0.89	-0.69
V$ERG.02	no	22	29	39.77	6.3	0.73	-1.79	30.92	5.56	0.94	-0.44
V$YY2.02	no	16	19	28.2	5.31	0.67	-1.83	20.13	4.49	0.94	-0.36
V$LYL1_E12.01	no	14	15	23.41	4.84	0.64	-1.84	19.89	4.46	0.75	-1.21
V$CHOP.02	no	2	2	6.01	2.45	0.33	-1.84	4.11	2.03	0.49	-1.29
V$NFAT5.01	no	24	29	40.23	6.34	0.72	-1.85	31.55	5.62	0.92	-0.54
V$TBX20.02	no	6	6	11.91	3.45	0.5	-1.86	11.53	3.39	0.52	-1.78
V$DLX3.02	no	6	6	11.97	3.46	0.5	-1.87	7.13	2.67	0.84	-0.61
V$ISRE.02	no	12	13	21.16	4.6	0.61	-1.88	15.2	3.9	0.86	-0.69
V$ISX.01	no	16	32	44.01	6.63	0.73	-1.89	28.11	5.3	1.14	0.64
V$HOXC12.01	no	15	24	34.67	5.89	0.69	-1.9	23.55	4.85	1.02	-0.01
V$STAT.01	no	20	29	40.58	6.37	0.71	-1.9	35.01	5.91	0.83	-1.1
V$OBOX3.01	no	5	5	10.7	3.27	0.47	-1.9	7.34	2.71	0.68	-1.05
V$CRX.02	no	4	4	9.33	3.05	0.43	-1.91	7.13	2.67	0.56	-1.36
V$IRF5.01	no	2	2	6.31	2.51	0.32	-1.92	6.78	2.6	0.29	-2.03
V$FOSL2.01	no	8	12	20.21	4.49	0.59	-1.94	16.81	4.1	0.71	-1.29
V$HOXD12.01	no	16	22	32.69	5.72	0.67	-1.96	23.04	4.8	0.96	-0.32
V$OBOX6.01	no	7	7	13.79	3.71	0.51	-1.96	8.78	2.96	0.8	-0.77
V$GZF1.01	no	12	12	20.4	4.52	0.59	-1.97	15.05	3.88	0.8	-0.91
V$FOXP1.02	no	4	5	11.1	3.33	0.45	-1.98	7.26	2.69	0.69	-1.03
V$OSNT.01	no	25	40	54.05	7.35	0.74	-1.98	33.53	5.79	1.19	1.03
V$SOX9.03	no	17	19	29.16	5.4	0.65	-1.98	22.54	4.75	0.84	-0.85
V$MEF2.07	no	1	1	4.89	2.21	0.2	-1.99	3.06	1.75	0.33	-1.47
V$BARHL1.01	no	11	14	23.02	4.8	0.61	-1.99	13.29	3.65	1.05	0.06
V$HOXA11.01	no	15	24	35.42	5.95	0.68	-2	24.34	4.93	0.99	-0.17
V$FOXP2.01	no	24	32	44.87	6.69	0.71	-2	30.07	5.48	1.06	0.26
V$CEBPE_ATF4.01	no	6	6	12.6	3.55	0.48	-2	10.1	3.18	0.59	-1.45
V$ZNF435.01	no	16	19	29.37	5.42	0.65	-2.01	23.58	4.85	0.81	-1.05
V$NKX25.04	no	7	7	14.07	3.75	0.5	-2.02	10.64	3.26	0.66	-1.27
V$IRF6.01	no	1	1	5.05	2.25	0.2	-2.02	6.21	2.49	0.16	-2.29
V$HFH2.01	no	7	9	16.81	4.1	0.54	-2.03	10.07	3.17	0.89	-0.49
V$CRX.03	no	7	7	14.15	3.76	0.49	-2.03	9.87	3.14	0.71	-1.07
V$NANOG.01	no	22	26	38.07	6.17	0.68	-2.04	27.94	5.28	0.93	-0.46
V$HOXC11.01	no	20	30	42.88	6.54	0.7	-2.04	29.78	5.46	1.01	-0.05
V$IRF4.01	no	7	8	15.56	3.94	0.51	-2.04	9.52	3.08	0.84	-0.65
V$HNF4A.02	no	3	3	8.48	2.91	0.35	-2.05	7.27	2.7	0.41	-1.77
V$NKX32.01	no	10	10	18.27	4.27	0.55	-2.05	16.19	4.02	0.62	-1.66
V$SRF.04	no	12	13	22.21	4.71	0.59	-2.06	19.7	4.44	0.66	-1.62
V$NKX31.04	no	12	13	22.25	4.72	0.58	-2.07	16.23	4.03	0.8	-0.93
V$AML3.01	no	12	14	23.55	4.85	0.59	-2.07	21.68	4.65	0.65	-1.76
V$TTF1.02	no	5	5	11.55	3.4	0.43	-2.08	8.71	2.95	0.57	-1.43
V$FHXA.01	no	4	4	10.16	3.19	0.39	-2.09	5.67	2.38	0.71	-0.91
V$DMRT1.01	no	10	15	25.02	5	0.6	-2.1	16.94	4.11	0.89	-0.59
V$MYBL2.01	no	10	14	23.84	4.88	0.59	-2.12	19.65	4.43	0.71	-1.39
V$HNF3B.04	no	26	37	51.83	7.19	0.71	-2.13	35.56	5.96	1.04	0.16
V$MYT1.02	no	25	41	56.53	7.51	0.73	-2.13	39.94	6.32	1.03	0.09
V$LTSM.02	no	6	7	14.78	3.84	0.47	-2.15	11.87	3.44	0.59	-1.56
V$OTX2.02	no	4	4	10.46	3.23	0.38	-2.15	6.83	2.61	0.59	-1.28
V$GFI1B.01	no	19	22	34.14	5.84	0.64	-2.16	22.74	4.77	0.97	-0.26
V$HNF3B.02	no	18	21	32.99	5.74	0.64	-2.18	21.72	4.66	0.97	-0.26
V$LEF1.01	no	17	22	34.26	5.85	0.64	-2.18	27.71	5.26	0.79	-1.18
V$FOXL1.01	no	12	12	21.77	4.67	0.55	-2.2	12.57	3.55	0.95	-0.3
V$SOX9.06	no	18	23	35.66	5.97	0.65	-2.2	23.09	4.8	1	-0.12
V$GATA1.06	no	11	11	20.68	4.55	0.53	-2.24	16.66	4.08	0.66	-1.51
V$HOXC13.01	no	15	26	39.6	6.29	0.66	-2.24	22.74	4.77	1.14	0.58
V$LHX4.01	no	13	26	39.55	6.29	0.66	-2.24	23.23	4.82	1.12	0.47
V$IRX4.01	no	17	29	43.31	6.58	0.67	-2.25	26.64	5.16	1.09	0.36
V$PAX2.01	no	24	31	45.69	6.76	0.68	-2.25	31.15	5.58	1	-0.12
V$HOXC10.01	no	16	26	39.71	6.3	0.65	-2.26	27.64	5.26	0.94	-0.41
V$LTSM.03	no	19	23	36.15	6.01	0.64	-2.27	24.66	4.96	0.93	-0.44
V$CEBPD.01	no	20	24	37.36	6.11	0.64	-2.27	27.23	5.22	0.88	-0.71
V$TCF7L1.01	no	19	25	38.63	6.21	0.65	-2.28	26.24	5.12	0.95	-0.34
V$SOX9.08	no	22	32	47.19	6.87	0.68	-2.29	28.08	5.3	1.14	0.65
V$LHX2.01	no	10	23	36.32	6.02	0.63	-2.29	20.86	4.57	1.1	0.36
V$ISRE.01	no	13	16	27.57	5.25	0.58	-2.3	20.14	4.49	0.79	-1.03
V$NFATC1.01	no	10	11	21.08	4.59	0.52	-2.31	19.55	4.42	0.56	-2.05
V$CEBPE.01	no	12	21	33.97	5.83	0.62	-2.31	22.48	4.74	0.93	-0.42
V$SMARCA3.02	no	23	29	43.78	6.61	0.66	-2.31	31.51	5.61	0.92	-0.54
V$CPHX.01	no	8	18	30.26	5.5	0.59	-2.32	18.91	4.35	0.95	-0.33
V$PPARA.01	no	10	10	19.9	4.46	0.5	-2.33	18.74	4.33	0.53	-2.13
V$HOXD10.01	no	11	16	27.79	5.27	0.58	-2.33	15.19	3.9	1.05	0.08
V$BACH1.01	no	6	9	18.51	4.3	0.49	-2.33	15.08	3.88	0.6	-1.69
V$IRF8.01	no	13	17	29.11	5.39	0.58	-2.34	24.38	4.94	0.7	-1.6
V$HSF2.03	no	18	21	34.19	5.84	0.61	-2.34	25.19	5.02	0.83	-0.93
V$EVI1.01	no	15	18	30.41	5.51	0.59	-2.34	20.42	4.52	0.88	-0.65
V$MEF2.06	no	10	10	19.92	4.46	0.5	-2.34	11.84	3.44	0.84	-0.68
[truncated: 344 more rows]

[truncated: 20 more sheets: Table 10, Table 11, Table 12, Table 13, Table 14, Table 15, Table 16, Table 17, Table 18, Table 19, Table 20, Table 21, Table 22, Table 23, Table 24, Table 25, Table 26, Table 27, Table 28, Table 29]
